# Supplementary material for: Bioinformatic Prediction of Possible Targets and Mechanisms of Action of the Green Tea Compound Epigallocatechin-3-Gallate Against Breast Cancer
Source: Front Mol Biosci. 2017 Jun 30;4:43. doi: 10.3389/fmolb.2017.00043 (PMC5492114; doi:10.3389/fmolb.2017.00043)
Supplement: Supplementary file 1 [file Table1.xlsx]

## Sheet: Sheet1
GeneID	Symbol	Aliases	description	other_designations	map_location	chromosome	genomic_nucleotide_accession.version	start_position_on_the_genomic_accession	end_position_on_the_genomic_accession	orientation	exon_count	OMIM
675	BRCA2	BRCC2, BROVCA2, FACD, FAD, FAD1, FANCD, FANCD1, GLM3, PNCA2, XRCC11	BRCA2, DNA repair associated	breast cancer type 2 susceptibility protein|BRCA1/BRCA2-containing complex, subunit 2|Fanconi anemia group D1 protein|breast and ovarian cancer susceptibility gene, early onset|breast and ovarian cancer susceptibility protein 2|breast cancer 2 tumor suppressor|breast cancer 2, early onset|mutant BRCA2	13q13.1	13	NC_000013.11	32315480	32399672	plus	27	600185
672	BRCA1	BRCAI, BRCC1, BROVCA1, FANCS, IRIS, PNCA4, PPP1R53, PSCP, RNF53	BRCA1, DNA repair associated	breast cancer type 1 susceptibility protein|BRCA1/BRCA2-containing complex, subunit 1|Fanconi anemia, complementation group S|RING finger protein 53|breast and ovarian cancer susceptibility protein 1|breast cancer 1, early onset|early onset breast cancer 1|protein phosphatase 1, regulatory subunit 53	17q21.31	17	NC_000017.11	43044295	43125483	minus	24	113705
2099	ESR1	ER, ESR, ESRA, ESTRR, Era, NR3A1	estrogen receptor 1	estrogen receptor|ER-alpha|estradiol receptor|estrogen nuclear receptor alpha|estrogen receptor alpha E1-E2-1-2|estrogen receptor alpha E1-N2-E2-1-2|nuclear receptor subfamily 3 group A member 1	6q25.1-q25.2	6	NC_000006.12	151654148	152103274	plus	22	133430
7015	TERT	CMM9, DKCA2, DKCB4, EST2, PFBMFT1, TCS1, TP2, TRT, hEST2, hTRT	telomerase reverse transcriptase	telomerase reverse transcriptase|telomerase catalytic subunit|telomerase-associated protein 2	5p15.33	5	NC_000005.10	1253167	1295626	minus	16	187270
595	CCND1	BCL1, D11S287E, PRAD1, U21B31	cyclin D1	G1/S-specific cyclin-D1|B-cell CLL/lymphoma 1|B-cell lymphoma 1 protein|BCL-1 oncogene|PRAD1 oncogene	11q13.3	11	NC_000011.10	69641105	69654474	plus	5	168461
9429	ABCG2	ABC15, ABCP, BCRP, BCRP1, BMDP, CD338, CDw338, EST157481, GOUT1, MRX, MXR, MXR-1, MXR1, UAQTL1	ATP binding cassette subfamily G member 2 (Junior blood group)	ATP-binding cassette sub-family G member 2|ABC transporter|ATP-binding cassette transporter G2|ATP-binding cassette, sub-family G (WHITE), member 2 (Junior blood group)|breast cancer resistance protein|mitoxantrone resistance-associated protein|multi drug resistance efflux transport ATP-binding cassette sub-family G (WHITE) member 2|placenta specific MDR protein|placenta-specific ATP-binding cass…	4q22.1	4	NC_000004.12	88090264	88231417	minus	20	603756
2263	FGFR2	BBDS, BEK, BFR-1, CD332, CEK3, CFD1, ECT1, JWS, K-SAM, KGFR, TK14, TK25	fibroblast growth factor receptor 2	fibroblast growth factor receptor 2|BEK fibroblast growth factor receptor|bacteria-expressed kinase|keratinocyte growth factor receptor|protein tyrosine kinase, receptor like 14	10q26.13	10	NC_000010.11	121478330	121598656	minus	26	176943
1029	CDKN2A	ARF, CDK4I, CDKN2, CMM2, INK4, INK4A, MLM, MTS-1, MTS1, P14, P14ARF, P16, P16-INK4A, P16INK4, P16INK4A, P19, P19ARF, TP16	cyclin dependent kinase inhibitor 2A	cyclin-dependent kinase inhibitor 2A|CDK4 inhibitor p16-INK4|alternative reading frame|cell cycle negative regulator beta|cyclin-dependent kinase 4 inhibitor A|cyclin-dependent kinase inhibitor 2A (melanoma, p16, inhibits CDK4)|multiple tumor suppressor 1	9p21.3	9	NC_000009.12	21967752	21995043	minus	8	600160
8202	NCOA3	ACTR, AIB-1, AIB1, CAGH16, CTG26, KAT13B, RAC3, SRC-3, SRC3, TNRC14, TNRC16, TRAM-1, bHLHe42, pCIP	nuclear receptor coactivator 3	nuclear receptor coactivator 3|CBP-interacting protein|amplified in breast cancer 1 protein|class E basic helix-loop-helix protein 42|receptor-associated coactivator 3|steroid receptor coactivator protein 3|thyroid hormone receptor activator molecule 1	20q13.12	20	NC_000020.11	47501857	47656877	plus	23	601937
5744	PTHLH	BDE2, HHM, PLP, PTHR, PTHRP	parathyroid hormone like hormone	parathyroid hormone-related protein|PTH-rP|PTH-related protein|osteostatin|parathyroid hormone-like hormone preproprotein|parathyroid hormone-like related protein	12p11.22	12	NC_000012.12	27958084	27974187	minus	9	168470
9564	BCAR1	CAS, CAS1, CASS1, CRKAS, P130Cas	BCAR1, Cas family scaffolding protein	breast cancer anti-estrogen resistance protein 1|Cas scaffolding protein family member 1|Crk-associated substrate p130Cas|breast cancer anti-estrogen resistance 1	16q23.1	16	NC_000016.10	75229030	75268053	minus	17	602941
4194	MDM4	HDMX, MDMX, MRP1	MDM4, p53 regulator	protein Mdm4|MDM4 protein variant G|MDM4 protein variant Y|MDM4-related protein 1|Mdm4 p53 binding protein homolog|double minute 4, human homolog of; p53-binding protein|mdm2-like p53-binding protein|protein Mdmx	1q32.1	1	NC_000001.11	204516379	204558120	plus	12	602704
79068	FTO	ALKBH9, BMIQ14, GDFD	FTO, alpha-ketoglutarate dependent dioxygenase	alpha-ketoglutarate-dependent dioxygenase FTO|AlkB homolog 9|fat mass and obesity associated|fat mass and obesity-associated protein	16q12.2	16	NC_000016.10	53703963	54114467	plus	14	610966
11200	CHEK2	CDS1, CHK2, HuCds1, LFS2, PP1425, RAD53, hCds1	checkpoint kinase 2	serine/threonine-protein kinase Chk2|CHK2 checkpoint homolog|cds1 homolog|checkpoint-like protein CHK2	22q12.1	22	NC_000022.11	28687743	28741866	minus	22	604373
6623	SNCG	BCSG1, SR	synuclein gamma	gamma-synuclein|breast cancer-specific gene 1 protein|persyn|synoretin|synuclein, gamma (breast cancer-specific protein 1)	10q23.2	10	NC_000010.11	86958531	86963260	plus	5	602998
4214	MAP3K1	MAPKKK1, MEKK, MEKK 1, MEKK1, SRXY6	mitogen-activated protein kinase kinase kinase 1	mitogen-activated protein kinase kinase kinase 1|MAP/ERK kinase kinase 1|MAPK/ERK kinase kinase 1|MEK kinase 1|mitogen-activated protein kinase kinase kinase 1, E3 ubiquitin protein ligase	5q11.2	5	NC_000005.10	56815073	56896152	plus	22	600982
25855	BRMS1		breast cancer metastasis suppressor 1	breast cancer metastasis-suppressor 1	11q13.2	11	NC_000011.10	66337333	66345111	minus	10	606259
7031	TFF1	BCEI, D21S21, HP1.A, HPS2, pNR-2, pS2	trefoil factor 1	trefoil factor 1|breast cancer estrogen-inducible protein|breast cancer estrogen-inducible sequence|gastrointestinal trefoil protein pS2|polypeptide P1.A|protein pS2	21q22.3	21	NC_000021.9	42362282	42366535	minus	3	113710
57591	MKL1	BSAC, MAL, MRTF-A	megakaryoblastic leukemia (translocation) 1	MKL/myocardin-like protein 1|basic, SAP and coiled-coil domain|megakaryoblastic leukemia 1 protein|megakaryocytic acute leukemia protein|myocardin-related transcription factor A	22q13.1-q13.2	22	NC_000022.11	40410281	40636719	minus	19	606078
3479	IGF1	IGF-I, IGFI, MGF	insulin like growth factor 1	insulin-like growth factor I|insulin-like growth factor 1 (somatomedin C)|insulin-like growth factor IB|mechano growth factor|somatomedin-C	12q23.2	12	NC_000012.12	102395867	102481839	minus	7	147440
2066	ERBB4	ALS19, HER4, p180erbB4	erb-b2 receptor tyrosine kinase 4	receptor tyrosine-protein kinase erbB-4|ERBB4 transcript variant I12DEL|ERBB4 transcript variant I20DEL|avian erythroblastic leukemia viral (v-erb-b2) oncogene homolog 4|human epidermal growth factor receptor 4|proto-oncogene-like protein c-ErbB-4|tyrosine kinase-type cell surface receptor HER4|v-erb-a erythroblastic leukemia viral oncogene homolog 4|v-erb-b2 avian erythroblastic leukemia viral o…	2q34	2	NC_000002.12	211375717	212539147	minus	31	600543
4609	MYC	MRTLC, bHLHe39, c-Myc, MYC	v-myc avian myelocytomatosis viral oncogene homolog	myc proto-oncogene protein|avian myelocytomatosis viral oncogene homolog|class E basic helix-loop-helix protein 39|myc-related translation/localization regulatory factor|proto-oncogene c-Myc|transcription factor p64|v-myc myelocytomatosis viral oncogene homolog	8q24.21	8	NC_000008.11	127736069	127741434	plus	3	190080
5890	RAD51B	R51H2, RAD51L1, REC2	RAD51 paralog B	DNA repair protein RAD51 homolog 2|RAD51 homolog B|RecA-like protein|recombination repair protein	14q24.1	14	NC_000014.9	67819779	68683118	plus	26	602948
27324	TOX3	CAGF9, TNRC9	TOX high mobility group box family member 3	TOX high mobility group box family member 3|CAG trinucleotide repeat-containing gene F9 protein|trinucleotide repeat-containing gene 9 protein	16q12.1	16	NC_000016.10	52436415	52547802	minus	10	611416
4046	LSP1	WP34, pp52	lymphocyte-specific protein 1	lymphocyte-specific protein 1|47 kDa actin binding protein|52 kDa phosphoprotein|F-actin binding and cytoskeleton associated protein|leufactin (leukocyte F-actin binding protein)|leukocyte-specific protein 1|lymphocyte-specific antigen WP34	11p15.5	11	NC_000011.10	1852970	1892263	plus	16	153432
7157	TP53	BCC7, LFS1, P53, TRP53	tumor protein p53	cellular tumor antigen p53|antigen NY-CO-13|mutant tumor protein 53|p53 tumor suppressor|phosphoprotein p53|transformation-related protein 53|tumor protein 53|tumor supressor p53	17p13.1	17	NC_000017.11	7668402	7687550	minus	12	191170
26121	PRPF31	NY-BR-99, PRP31, RP11, SNRNP61	pre-mRNA processing factor 31	U4/U6 small nuclear ribonucleoprotein Prp31|PRP31 pre-mRNA processing factor 31 homolog|U4/U6 snRNP 61 kDa protein|hPrp31|protein 61K|serologically defined breast cancer antigen NY-BR-99	19q13.42	19	NC_000019.10	54115410	54131719	plus	14	606419
57805	CCAR2	DBC-1, DBC1, KIAA1967, NET35, p30 DBC, p30DBC	cell cycle and apoptosis regulator 2	cell cycle and apoptosis regulator protein 2|cell division cycle and apoptosis regulator protein 2|deleted in breast cancer 1|p30 DBC protein	8p21.3	8	NC_000008.11	22604632	22620471	plus	22	607359
374	AREG	ARB, CRDGF, SDGF, AREG	amphiregulin	amphiregulin|amphiregulin B|colorectum cell-derived growth factor|schwannoma-derived growth factor	4q13.3	4	NC_000004.12	74445098	74455009	plus	6	104640
1030	CDKN2B	CDK4I, INK4B, MTS2, P15, TP15, p15INK4b	cyclin dependent kinase inhibitor 2B	cyclin-dependent kinase 4 inhibitor B|CDK inhibitory protein|CDK4B inhibitor|MTS-2|cyclin-dependent kinase inhibitor 2B (p15, inhibits CDK4)|cyclin-dependent kinases 4 and 6 binding protein|multiple tumor suppressor 2|p14-INK4b|p14_CDK inhibitor|p14_INK4B|p15 CDK inhibitor|p15-INK4b|p15_INK4B	9p21.3	9	NC_000009.12	22002903	22009313	minus	2	600431
8412	BCAR3	NSP2, SH2D3B	breast cancer anti-estrogen resistance 3	breast cancer anti-estrogen resistance protein 3|SH2 domain-containing protein 3B|breast cancer antiestrogen resistance 3 protein|dJ1033H22.2 (breast cancer anti-estrogen resistance 3)|novel SH2-containing protein 2	1p22.1	1	NC_000001.11	93561741	93847150	minus	20	604704
101928292	LINC01488	BRCAT8	long intergenic non-protein coding RNA 1488	breast cancer-associated transcript 8	11q13.3	11	NC_000011.10	69485561	69493543	plus	6
23221	RHOBTB2	DBC2	Rho related BTB domain containing 2	rho-related BTB domain-containing protein 2|deleted in breast cancer 2 gene protein|p83	8p21.3	8	NC_000008.11	22987406	23020197	plus	13	607352
11214	AKAP13	AKAP-13, AKAP-Lbc, ARHGEF13, BRX, HA-3, Ht31, LBC, PRKA13, PROTO-LB, PROTO-LBC, c-lbc, p47	A-kinase anchoring protein 13	A-kinase anchor protein 13|A kinase (PRKA) anchor protein 13|A-kinase anchoring protein|LBC oncogene|breast cancer nuclear receptor-binding auxiliary protein|guanine nucleotide exchange factor Lbc|human thyroid-anchoring protein 31|lymphoid blast crisis oncogene|non-oncogenic Rho GTPase-specific GTP exchange factor|protein kinase A-anchoring protein 13	15q25.3	15	NC_000015.10	85380616	85749358	plus	39	604686
9687	GREB1		growth regulation by estrogen in breast cancer 1	protein GREB1|gene regulated by estrogen in breast cancer|gene regulated in breast cancer 1 protein	2p25.1	2	NC_000002.12	11534116	11642788	plus	38	611736
6934	TCF7L2	TCF-4, TCF4	transcription factor 7 like 2	transcription factor 7-like 2|HMG box transcription factor 4|T-cell factor 4|T-cell factor-4 variant A|T-cell factor-4 variant B|T-cell factor-4 variant C|T-cell factor-4 variant D|T-cell factor-4 variant E|T-cell factor-4 variant F|T-cell factor-4 variant G|T-cell factor-4 variant H|T-cell factor-4 variant I|T-cell factor-4 variant J|T-cell factor-4 variant K|T-cell factor-4 variant L|T-cell fac…	10q25.2-q25.3	10	NC_000010.11	112950219	113167678	plus	19	602228
22891	ZNF365	Su48, UAND, ZNF365	zinc finger protein 365	protein ZNF365|protein su48|talanin	10q21.2	10	NC_000010.11	62373609	62672011	plus	18	607818
273	AMPH	AMPH1	amphiphysin	amphiphysin|amphiphysin (Stiff-Mann syndrome with breast cancer 128kD autoantigen)|amphiphysin I	7p14.1	7	NC_000007.14	38383694	38631567	minus	23	600418
54828	BCAS3	GAOB1, MAAB	BCAS3, microtubule associated cell migration factor	breast carcinoma-amplified sequence 3|BCAS4/BCAS3 fusion|Rudhira|breast carcinoma amplified sequence 4/3 fusion protein|metastasis associated antigen of breast cancer|protein Maab1	17q23.2	17	NC_000017.11	60677811	61392838	plus	40	607470
7124	TNF	DIF-alpha, TNFA, TNFSF2, TNLG1F, TNF	tumor necrosis factor	tumor necrosis factor|APC1 protein|TNF, macrophage-derived|TNF, monocyte-derived|TNF-a|cachectin|tumor necrosis factor ligand 1F|tumor necrosis factor ligand superfamily member 2|tumor necrosis factor-alpha	6p21.33	6	NC_000006.12	31575567	31578336	plus	4	191160
1956	EGFR	ERBB, ERBB1, HER1, NISBD2, PIG61, mENA	epidermal growth factor receptor	epidermal growth factor receptor|avian erythroblastic leukemia viral (v-erb-b) oncogene homolog|cell growth inhibiting protein 40|cell proliferation-inducing protein 61|erb-b2 receptor tyrosine kinase 1|proto-oncogene c-ErbB-1|receptor tyrosine-protein kinase erbB-1	7p11.2	7	NC_000007.14	55019032	55207338	plus	30	131550
9497	SLC4A7	NBC2, NBC3, NBCN1, SBC2, SLC4A6	solute carrier family 4 member 7	sodium bicarbonate cotransporter 3|bicarbonate transporter|electroneutral Na/HCO(3) cotransporter|sodium bicarbonate cotransporter 2|sodium bicarbonate cotransporter 2b|solute carrier family 4, sodium bicarbonate cotransporter, member 7	3p24.1	3	NC_000003.12	27372721	27484420	minus	28	603353
7422	VEGFA	MVCD1, VEGF, VPF	vascular endothelial growth factor A	vascular endothelial growth factor A|vascular endothelial growth factor A121|vascular endothelial growth factor A165|vascular permeability factor	6p21.1	6	NC_000006.12	43770209	43786487	plus	9	192240
4524	MTHFR		methylenetetrahydrofolate reductase	methylenetetrahydrofolate reductase|5,10-methylenetetrahydrofolate reductase (NADPH)|methylenetetrahydrofolate reductase (NAD(P)H)	1p36.22	1	NC_000001.11	11785730	11806103	minus	13	607093
3569	IL6	BSF-2, BSF2, CDF, HGF, HSF, IFN-beta-2, IFNB2, IL-6	interleukin 6	interleukin-6|B-cell differentiation factor|B-cell stimulatory factor 2|CTL differentiation factor|hybridoma growth factor|interferon beta-2|interleukin BSF-2	7p15.3	7	NC_000007.14	22725889	22732002	plus	6	147620
348	APOE	AD2, APO-E, ApoE4, LDLCQ5, LPG	apolipoprotein E	apolipoprotein E|apolipoprotein E3	19q13.32	19	NC_000019.10	44905749	44909395	plus	6	107741
151648	SGO1	CAID, NY-BR-85, SGO, SGOL1	shugoshin 1	shugoshin 1|serologically defined breast cancer antigen NY-BR-85|shugoshin 1AB protein|shugoshin 1CD protein|shugoshin 1EF protein|shugoshin 1GH protein|shugoshin 1KL protein	3p24.3	3	NC_000003.12	20160593	20188143	minus	11	609168
7040	TGFB1	CED, DPD1, LAP, TGFB, TGFbeta	transforming growth factor beta 1	transforming growth factor beta-1|TGF-beta-1|latency-associated peptide|prepro-transforming growth factor beta-1	19q13.2	19	NC_000019.10	41330531	41353933	minus	7	190180
23054	NCOA6	AIB3, ASC2, NRC, PRIP, RAP250, TRBP	nuclear receptor coactivator 6	nuclear receptor coactivator 6|NRC RAP250|PPAR-interacting protein|activating signal cointegrator-2|amplified in breast cancer protein 3|amplified in breast cancer-3 protein|cancer-amplified transcriptional coactivator ASC-2|nuclear receptor coactivator RAP250|nuclear receptor-activating protein, 250 kDa|peroxisome proliferator-activated receptor interacting protein|thyroid hormone receptor bindi…	20q11.22	20	NC_000020.11	34714774	34825649	minus	20	605299
7048	TGFBR2	AAT3, FAA3, LDS1B, LDS2, LDS2B, MFS2, RIIC, TAAD2, TGFR-2, TGFbeta-RII	transforming growth factor beta receptor 2	TGF-beta receptor type-2|TGF-beta receptor type IIB|TGF-beta type II receptor|tbetaR-II|transforming growth factor beta receptor II|transforming growth factor beta receptor type IIC|transforming growth factor, beta receptor II (70/80kDa)|transforming growth factor, beta receptor II alpha|transforming growth factor, beta receptor II beta|transforming growth factor, beta receptor II delta|transform…	3p24.1	3	NC_000003.12	30606490	30694142	plus	10	190182
60500	BRCA3	BRCAX	breast cancer 3	Breast cancer, type 3	13q21	13						605365
57402	S100A14	BCMP84, S100A15	S100 calcium binding protein A14	protein S100-A14|S114|breast cancer membrane protein 84	1q21.3	1	NC_000001.11	153614255	153616917	minus	6	607986
2272	FHIT	AP3Aase, FRA3B	fragile histidine triad	bis(5'-adenosyl)-triphosphatase|AP3A hydrolase|diadenosine 5',5'''-P1,P3-triphosphate hydrolase|dinucleosidetriphosphatase	3p14.2	3	NC_000003.12	59747278	61251474	minus	18	601153
1636	ACE	ACE1, CD143, DCP, DCP1	angiotensin I converting enzyme	angiotensin-converting enzyme|CD143 antigen|angiotensin I converting enzyme (peptidyl-dipeptidase A) 1|angiotensin converting enzyme, somatic isoform|carboxycathepsin|dipeptidyl carboxypeptidase 1|dipeptidyl carboxypeptidase I|kininase II|peptidase P	17q23.3	17	NC_000017.11	63477061	63498380	plus	26	106180
2064	ERBB2	CD340, HER-2, HER-2/neu, HER2, MLN 19, NEU, NGL, TKR1	erb-b2 receptor tyrosine kinase 2	receptor tyrosine-protein kinase erbB-2|c-erb B2/neu protein|herstatin|human epidermal growth factor receptor 2|metastatic lymph node gene 19 protein|neuro/glioblastoma derived oncogene homolog|neuroblastoma/glioblastoma derived oncogene homolog|p185erbB2|proto-oncogene Neu|proto-oncogene c-ErbB-2|tyrosine kinase-type cell surface receptor HER2|v-erb-b2 avian erythroblastic leukemia viral oncogen…	17q12	17	NC_000017.11	39688084	39728662	plus	32	164870
3586	IL10	CSIF, GVHDS, IL-10A, TGIF, IL10	interleukin 10	interleukin-10|T-cell growth inhibitory factor|cytokine synthesis inhibitory factor	1q32.1	1	NC_000001.11	206767603	206772494	minus	5	124092
29086	BABAM1	C19orf62, HSPC142, MERIT40, NBA1	BRISC and BRCA1 A complex member 1	BRISC and BRCA1-A complex member 1|BRCA1-A complex subunit MERIT40|mediator of RAP80 interactions and targeting subunit of 40 kDa|mediator of Rap80 interactions and targeting 40 kDa|new component of the BRCA1-A complex|new component of the BRCAA1 A complex	19p13.11	19	NC_000019.10	17267376	17279353	plus	9	612766
3091	HIF1A	HIF-1-alpha, HIF-1A, HIF-1alpha, HIF1, HIF1-ALPHA, MOP1, PASD8, bHLHe78	hypoxia inducible factor 1 alpha subunit	hypoxia-inducible factor 1-alpha|ARNT interacting protein|PAS domain-containing protein 8|basic-helix-loop-helix-PAS protein MOP1|class E basic helix-loop-helix protein 78|hypoxia inducible factor 1, alpha subunit (basic helix-loop-helix transcription factor)|hypoxia-inducible factor 1 alpha isoform I.3|hypoxia-inducible factor1alpha|member of PAS protein 1|member of PAS superfamily 1	14q23.2	14	NC_000014.9	61695401	61748259	plus	16	603348
57178	ZMIZ1	MIZ, RAI17, TRAFIP10, ZIMP10, hZIMP10	zinc finger MIZ-type containing 1	zinc finger MIZ domain-containing protein 1|FLJ00092 protein|RP11-519K18.1|retinoic acid induced 17|zinc finger-containing, Miz1, PIAS-like protein on chromosome 10	10q22.3	10	NC_000010.11	79068994	79316528	plus	30	607159
9861	PSMD6	Rpn7, S10, SGA-113M, p42A, p44S10	proteasome 26S subunit, non-ATPase 6	26S proteasome non-ATPase regulatory subunit 6|breast cancer-associated protein SGA-113M|phosphonoformate immuno-associated protein 4|proteasome (prosome, macropain) 26S subunit, non-ATPase, 6|proteasome regulatory particle subunit p44S10	3p14.1	3	NC_000003.12	64010549	64024010	minus	11
4790	NFKB1	CVID12, EBP-1, KBF1, NF-kB1, NF-kappa-B, NF-kappaB, NFKB-p105, NFKB-p50, NFkappaB, p105, p50	nuclear factor kappa B subunit 1	nuclear factor NF-kappa-B p105 subunit|DNA-binding factor KBF1|NF-kappabeta|nuclear factor NF-kappa-B p50 subunit|nuclear factor kappa-B DNA binding subunit|nuclear factor of kappa light polypeptide gene enhancer in B-cells 1	4q24	4	NC_000004.12	102501329	102617302	plus	26	164011
9370	ADIPOQ	ACDC, ACRP30, ADIPQTL1, ADPN, APM-1, APM1, GBP28	adiponectin, C1Q and collagen domain containing	adiponectin|30 kDa adipocyte complement-related protein|adipocyte complement-related 30 kDa protein|adipose most abundant gene transcript 1 protein|adipose specific collagen-like factor|gelatin-binding protein 28	3q27.3	3	NC_000003.12	186842674	186858463	plus	4	605441
4318	MMP9	CLG4B, GELB, MANDP2, MMP-9	matrix metallopeptidase 9	matrix metalloproteinase-9|macrophage gelatinase|matrix metallopeptidase 9 (gelatinase B, 92kDa gelatinase, 92kDa type IV collagenase)|matrix metalloproteinase 9 (gelatinase B, 92kDa gelatinase, 92kDa type IV collagenase)|type V collagenase	20q13.12	20	NC_000020.11	46008908	46016561	plus	13	120361
5243	ABCB1	ABC20, CD243, CLCS, GP170, MDR1, P-GP, PGY1	ATP binding cassette subfamily B member 1	multidrug resistance protein 1|ATP-binding cassette, sub-family B (MDR/TAP), member 1|P glycoprotein|P-glycoprotein 1|colchicin sensitivity|doxorubicin resistance	7q21.12	7	NC_000007.14	87503863	87713323	minus	29	171050
367	AR	AIS8, DHTR, HUMARA, HYSP1, KD, NR3C4, SBMA, SMAX1, TFM, AR	androgen receptor	androgen receptor|androgen nuclear receptor variant 2|androgen receptor splice variant 4b|dihydrotestosterone receptor|nuclear receptor subfamily 3 group C member 4	Xq12	X	NC_000023.11	67544032	67730619	plus	9	313700
5743	PTGS2	COX-2, COX2, GRIPGHS, PGG/HS, PGHS-2, PHS-2, hCox-2	prostaglandin-endoperoxide synthase 2	prostaglandin G/H synthase 2|PGH synthase 2|PHS II|cyclooxygenase 2|cyclooxygenase 2b|prostaglandin H2 synthase 2|prostaglandin-endoperoxide synthase 2 (prostaglandin G/H synthase and cyclooxygenase)	1q31.1	1	NC_000001.11	186671812	186680427	minus	10	600262
207	AKT1	AKT, CWS6, PKB, PKB-ALPHA, PRKBA, RAC, RAC-ALPHA	AKT serine/threonine kinase 1	RAC-alpha serine/threonine-protein kinase|AKT1m|PKB alpha|RAC-PK-alpha|protein kinase B alpha|proto-oncogene c-Akt|rac protein kinase alpha|serine-threonine protein kinase|v-akt murine thymoma viral oncogene homolog 1|v-akt murine thymoma viral oncogene-like protein 1	14q32.33	14	NC_000014.9	104769349	104795743	minus	16	164730
4846	NOS3	ECNOS, eNOS	nitric oxide synthase 3	nitric oxide synthase, endothelial|EC-NOS|NOS type III|NOSIII|cNOS|constitutive NOS|endothelial NOS|nitric oxide synthase 3 (endothelial cell)|nitric oxide synthase 3 transcript variant eNOS-delta20|nitric oxide synthase 3 transcript variant eNOS-delta20-21|nitric oxide synthase 3 transcript variant eNOS-delta21	7q36.1	7	NC_000007.14	150991056	151014599	plus	30	163729
80129	CCDC170	C6orf97, bA282P11.1	coiled-coil domain containing 170	coiled-coil domain-containing protein 170	6q25.1	6	NC_000006.12	151494040	151621193	plus	12
100048912	CDKN2B-AS1	ANRIL, CDKN2B-AS, CDKN2BAS, NCRNA00089, PCAT12, p15AS	CDKN2B antisense RNA 1	CDKN2B antisense RNA 1 (non-protein coding)|antisense noncoding RNA in the INK4 locus|p15 antisense RNA|prostate cancer associated transcript 12	9p21.3	9	NC_000009.12	21994791	22121097	plus	21	613149
7421	VDR	NR1I1, PPP1R163	vitamin D (1,25- dihydroxyvitamin D3) receptor	vitamin D3 receptor|1,25-dihydroxyvitamin D3 receptor|nuclear receptor subfamily 1 group I member 1|protein phosphatase 1, regulatory subunit 163|vitamin D nuclear receptor variant 1|vitamin D receptor	12q13.11	12	NC_000012.12	47841537	47905031	minus	11	601769
1312	COMT	HEL-S-98n	catechol-O-methyltransferase	catechol O-methyltransferase|catechol-O-methyltransferase isoform|epididymis secretory sperm binding protein Li 98n|testicular tissue protein Li 42	22q11.21	22	NC_000022.11	19941740	19969975	plus	10	116790
400500	BCAR4		breast cancer anti-estrogen resistance 4 (non-protein coding)	breast cancer antiestrogen resistance 4 protein	16p13.13	16	NC_000016.10	11819830	11828832	minus	5	613746
3845	KRAS	C-K-RAS, CFC2, K-RAS2A, K-RAS2B, K-RAS4A, K-RAS4B, KI-RAS1, KRAS2, NS, NS3, RALD, RASK2, c-Ki-ras2, KRAS	KRAS proto-oncogene, GTPase	GTPase KRas|K-Ras 2|K-ras p21 protein|Kirsten rat sarcoma viral oncogene homolog|PR310 c-K-ras oncogene|c-Ki-ras|c-Kirsten-ras protein|cellular c-Ki-ras2 proto-oncogene|cellular transforming proto-oncogene|oncogene KRAS2|transforming protein p21|v-Ki-ras2 Kirsten rat sarcoma 2 viral oncogene homolog	12p12.1	12	NC_000012.12	25204789	25252093	minus	8	190070
5468	PPARG	CIMT1, GLM1, NR1C31, PPARG2, PPARgamma, PPARG	peroxisome proliferator activated receptor gamma	peroxisome proliferator-activated receptor gamma|PPAR-gamma|nuclear receptor subfamily 1 group C member 3|peroxisome proliferator-activated nuclear receptor gamma variant 1	3p25.2	3	NC_000003.12	12287850	12471054	plus	11	601487
5268	SERPINB5	PI5, maspin	serpin family B member 5	serpin B5|PI-5|peptidase inhibitor 5|protease inhibitor 5 (maspin)|serine (or cysteine) proteinase inhibitor, clade B (ovalbumin), member 5|serpin peptidase inhibitor, clade B (ovalbumin), member 5	18q21.33	18	NC_000018.10	63476911	63505085	plus	8	154790
6774	STAT3	ADMIO, ADMIO1, APRF, HIES	signal transducer and activator of transcription 3	signal transducer and activator of transcription 3|DNA-binding protein APRF|acute-phase response factor|signal transducer and activator of transcription 3 (acute-phase response factor)	17q21.2	17	NC_000017.11	42313324	42388505	minus	24	102582
3576	CXCL8	GCP-1, GCP1, IL8, LECT, LUCT, LYNAP, MDNCF, MONAP, NAF, NAP-1, NAP1	C-X-C motif chemokine ligand 8	interleukin-8|T-cell chemotactic factor|alveolar macrophage chemotactic factor I|beta endothelial cell-derived neutrophil activating peptide|beta-thromboglobulin-like protein|chemokine (C-X-C motif) ligand 8|emoctakin|granulocyte chemotactic protein 1|interleukin 8|lung giant cell carcinoma-derived chemotactic protein|lymphocyte derived neutrophil activating peptide|monocyte-derived neutrophil ch…	4q13.3	4	NC_000004.12	73740506	73743716	plus	4	146930
3553	IL1B	IL-1, IL1-BETA, IL1F2	interleukin 1 beta	interleukin-1 beta|IL-1 beta|catabolin|preinterleukin 1 beta|pro-interleukin-1-beta	2q14.1	2	NC_000002.12	112829758	112836842	minus	7	147720
5728	PTEN	10q23del, BZS, CWS1, DEC, GLM2, MHAM, MMAC11, TEP1, PTEN	phosphatase and tensin homolog	phosphatidylinositol 3,4,5-trisphosphate 3-phosphatase and dual-specificity protein phosphatase PTEN|MMAC1 phosphatase and tensin homolog deleted on chromosome 10|mitochondrial PTENalpha|mitochondrial phosphatase and tensin protein alpha|mutated in multiple advanced cancers 1|phosphatase and tensin-like protein|phosphatidylinositol-3,4,5-trisphosphate 3-phosphatase and dual-specificity protein ph…	10q23.31	10	NC_000010.11	87863438	87971930	plus	10	601728
1499	CTNNB1	CTNNB, MRD19, armadillo	catenin beta 1	catenin beta-1|catenin (cadherin-associated protein), beta 1|catenin (cadherin-associated protein), beta 1, 88kDa	3p22.1	3	NC_000003.12	41199451	41240448	plus	17	116806
643714	CASC16	LINC00918	cancer susceptibility candidate 16 (non-protein coding)	long intergenic non-protein coding RNA 918	16q12.1-q12.2	16	NC_000016.10	52552087	52606975	minus	4
54843	SYTL2	CHR11SYT, EXO4, PPP1R151, SGA72M, SLP2, SLP2A	synaptotagmin like 2	synaptotagmin-like protein 2|breast cancer-associated antigen SGA-72M|chromosome 11 synaptotagmin|exophilin-4|protein phosphatase 1, regulatory subunit 151	11q14.1	11	NC_000011.10	85694221	85811182	minus	22	612880
414899	BLID	BRCC2	BH3-like motif containing, cell death inducer	BH3-like motif-containing cell death inducer|breast cancer cell 2|breast cancer cell protein 2	11q24.1	11	NC_000011.10	122115354	122116215	minus	1	608853
7515	XRCC1	RCC	X-ray repair cross complementing 1	DNA repair protein XRCC1|X-ray repair complementing defective repair in Chinese hamster cells 1|X-ray repair cross-complementing protein 1	19q13.31	19	NC_000019.10	43543312	43575578	minus	17	194360
2944	GSTM1	GST1-1, GSTM1a-1a, GSTM1b-1b, GTH4, GTM1, H-B, MU, MU-1, GSTM1	glutathione S-transferase mu 1	glutathione S-transferase Mu 1|GST HB subunit 4|GST class-mu 1|HB subunit 4|S-(hydroxyalkyl)glutathione lyase|glutathione S-alkyltransferase|glutathione S-aralkyltransferase|glutathione S-aryltransferase|glutathione S-transferase M1	1p13.3	1	NC_000001.11	109687796	109693745	plus	8	138350
91074	ANKRD30A	NY-BR-1	ankyrin repeat domain 30A	ankyrin repeat domain-containing protein 30A|serologically defined breast cancer antigen NY-BR-1	10p11.21	10	NC_000010.11	37125754	37235831	plus	47	610856
1401	CRP	PTX1	C-reactive protein	C-reactive protein|C-reactive protein, pentraxin-related|pentraxin 1	1q23.2	1	NC_000001.11	159712289	159714623	minus	3	123260
7099	TLR4	ARMD10, CD284, TLR-4, TOLL	toll like receptor 4	toll-like receptor 4|hToll|homolog of Drosophila toll	9q33.1	9	NC_000009.12	117704175	117717491	plus	4	603030
999	CDH1	Arc-1, CD324, CDHE, ECAD, LCAM, UVO	cadherin 1	cadherin-1|CAM 120/80|E-Cadherin|E-cadherin 1|cadherin 1, E-cadherin (epithelial)|cadherin 1, type 1|cadherin 1, type 1, E-cadherin (epithelial)|calcium-dependent adhesion protein, epithelial|cell-CAM 120/80|epithelial cadherin|uvomorulin	16q22.1	16	NC_000016.10	68737290	68835542	plus	18	192090
596	BCL2	Bcl-2, PPP1R50	BCL2, apoptosis regulator	apoptosis regulator Bcl-2|B-cell CLL/lymphoma 2|protein phosphatase 1, regulatory subunit 50	18q21.33	18	NC_000018.10	63123346	63319778	minus	6	151430
10916	MAGED2	11B6, BARTS5, BCG-1, BCG1, HCA10, MAGE-D2	MAGE family member D2	melanoma-associated antigen D2|MAGE-D2 antigen|breast cancer-associated gene 1 protein|hepatocellular carcinoma-associated protein JCL-1|melanoma antigen family D, 2|melanoma antigen family D2	Xp11.21	X	NC_000023.11	54807599	54816015	plus	15	300470
3952	LEP	LEPD, OB, OBS	leptin	leptin|leptin (murine obesity homolog)|leptin (obesity homolog, mouse)|obese protein|obese, mouse, homolog of|obesity factor	7q32.1	7	NC_000007.14	128241201	128257629	plus	3	164160
4137	MAPT	DDPAC, FTDP-17L, MSTD, MTBT1, MTBT2, PPND, PPP1R103, TAU, MAPT	microtubule associated protein tau	microtubule-associated protein tau|G protein beta1/gamma2 subunit-interacting factor 1|PHF-tau|neurofibrillary tangle protein|paired helical filament-tau|protein phosphatase 1, regulatory subunit 103	17q21.31	17	NC_000017.11	45894382	46028334	plus	15	157140
627	BDNF	ANON2, BULN2	brain derived neurotrophic factor	brain-derived neurotrophic factor|abrineurin|neurotrophin	11p14.1	11	NC_000011.10	27654893	27722058	minus	12	113505
3458	IFNG	IFG, IFI	interferon gamma	interferon gamma|IFN-gamma|immune interferon	12q15	12	NC_000012.12	68154770	68159741	minus	4	147570
7852	CXCR4	CD184, D2S201E, FB22, HM89, HSY3RR, LAP-3, LAP3, LCR1, LESTR, NPY3R, NPYR, NPYRL, NPYY3R, WHIM, WHIMS	C-X-C motif chemokine receptor 4	C-X-C chemokine receptor type 4|CD184 antigen|LPS-associated protein 3|SDF-1 receptor|chemokine (C-X-C motif) receptor 4|chemokine receptor|fusin|leukocyte-derived seven transmembrane domain receptor|lipopolysaccharide-associated protein 3|neuropeptide Y receptor Y3|neuropeptide Y3 receptor|seven transmembrane helix receptor|seven-transmembrane-segment receptor, spleen|stromal cell-derived factor…	2q22.1	2	NC_000002.12	136114349	136118155	minus	2	162643
10286	BCAS2	DAM1, SPF27, Snt309	BCAS2, pre-mRNA processing factor	pre-mRNA-splicing factor SPF27|DNA amplified in mammary carcinoma 1 protein|breast carcinoma amplified sequence 2|spliceosome associated protein, amplified in breast cancer|spliceosome-associated protein SPF 27	1p13.2	1	NC_000001.11	114567557	114581644	minus	7	605783
9314	KLF4	EZF, GKLF	Kruppel like factor 4	Krueppel-like factor 4|Kruppel-like factor 4 (gut)|endothelial Kruppel-like zinc finger protein|epithelial zinc finger protein EZF|gut Kruppel-like factor|gut-enriched krueppel-like factor	9q31.2	9	NC_000009.12	107484852	107489720	minus	4	602253
3717	JAK2	JTK10, THCYT3	Janus kinase 2	tyrosine-protein kinase JAK2|JAK-2|Janus kinase 2 (a protein tyrosine kinase)	9p24.1	9	NC_000009.12	4985086	5128183	plus	26	147796
23641	LDOC1	BCUR1, Mar7, Mart7	leucine zipper down-regulated in cancer 1	protein LDOC1|breast cancer, up-regulated 1|leucine zipper downregulated in cancer|leucine zipper protein down-regulated in cancer cells	Xq27.1	X	NC_000023.11	141175745	141177214	minus	1	300402
4193	MDM2	ACTFS, HDMX, hdm2	MDM2 proto-oncogene	E3 ubiquitin-protein ligase Mdm2|MDM2 oncogene, E3 ubiquitin protein ligase|MDM2 proto-oncogene, E3 ubiquitin protein ligase|Mdm2, p53 E3 ubiquitin protein ligase homolog|Mdm2, transformed 3T3 cell double minute 2, p53 binding protein|double minute 2, human homolog of; p53-binding protein|oncoprotein Mdm2	12q15	12	NC_000012.12	68808149	68845544	plus	13	164785
26191	PTPN22	LYP, LYP1, LYP2, PEP, PTPN8	protein tyrosine phosphatase, non-receptor type 22	tyrosine-protein phosphatase non-receptor type 22|PEST-domain phosphatase|hematopoietic cell protein-tyrosine phosphatase 70Z-PEP|lymphoid-specific protein tyrosine phosphatase|protein tyrosine phosphatase, non-receptor type 22 (lymphoid)|protein tyrosine phosphatase, non-receptor type 8	1p13.2	1	NC_000001.11	113813811	113871761	minus	24	600716
2475	MTOR	FRAP, FRAP1, FRAP2, RAFT1, RAPT1, SKS	mechanistic target of rapamycin	serine/threonine-protein kinase mTOR|FK506 binding protein 12-rapamycin associated protein 2|FK506-binding protein 12-rapamycin complex-associated protein 1|FKBP-rapamycin associated protein|FKBP12-rapamycin complex-associated protein 1|mammalian target of rapamycin|mechanistic target of rapamycin (serine/threonine kinase)|rapamycin and FKBP12 target 1|rapamycin associated protein FRAP2|rapamycin…	1p36.22	1	NC_000001.11	11106531	11262551	minus	59	601231
4313	MMP2	CLG4, CLG4A, MMP-2, MMP-II, MONA, TBE-1	matrix metallopeptidase 2	72 kDa type IV collagenase|collagenase type IV-A|matrix metallopeptidase 2 (gelatinase A, 72kDa gelatinase, 72kDa type IV collagenase)|matrix metalloproteinase-2|matrix metalloproteinase-II|neutrophil gelatinase	16q12.2	16	NC_000016.10	55478830	55506691	plus	17	120360
5594	MAPK1	ERK, ERK-2, ERK2, ERT1, MAPK2, P42MAPK, PRKM1, PRKM2, p38, p40, p41, p41mapk, p42-MAPK	mitogen-activated protein kinase 1	mitogen-activated protein kinase 1|MAP kinase 1|MAP kinase 2|MAP kinase isoform p42|MAPK 2|extracellular signal-regulated kinase 2|mitogen-activated protein kinase 2|protein tyrosine kinase ERK2	22q11.22	22	NC_000022.11	21759657	21867680	minus	9	176948
5054	SERPINE1	PAI, PAI-1, PAI1, PLANH1	serpin family E member 1	plasminogen activator inhibitor 1|endothelial plasminogen activator inhibitor|serine (or cysteine) proteinase inhibitor, clade E (nexin, plasminogen activator inhibitor type 1), member 1|serpin E1|serpin peptidase inhibitor, clade E (nexin, plasminogen activator inhibitor type 1), member 1	7q22.1	7	NC_000007.14	101127087	101139266	plus	9	173360
2952	GSTT1		glutathione S-transferase theta 1	glutathione S-transferase theta-1|GST class-theta-1|glutathione transferase T1-1	22q11.23	22						600436
51742	ARID4B	BCAA, BRCAA1, RBBP1L1, RBP1L1, SAP180	AT-rich interaction domain 4B	AT-rich interactive domain-containing protein 4B|180 kDa Sin3-associated polypeptide|ARID domain-containing protein 4B|AT rich interactive domain 4B (RBP1-like)|Rb-binding protein homolog|SIN3A-associated protein 180|breast cancer-associated antigen 1|breast cancer-associated antigen BRCAA1|breast carcinoma-associated antigen|histone deacetylase complex subunit SAP180|retinoblastoma-binding prote…	1q42.3	1	NC_000001.11	235166895	235328240	minus	29	609696
1731	2016-09-01	DIFF6, LARP, PNUTL3, SEP1	septin 1	septin-1|differentiation 6 (deoxyguanosine triphosphate triphosphohydrolase)|peanut-like protein 3|serologically defined breast cancer antigen NY-BR-24	16p11.2	16	NC_000016.10	30378133	30382850	minus	11	612897
332	BIRC5	API4, EPR-1	baculoviral IAP repeat containing 5	baculoviral IAP repeat-containing protein 5|apoptosis inhibitor 4|apoptosis inhibitor survivin|survivin variant 3 alpha	17q25.3	17	NC_000017.11	78214196	78225635	plus	6	603352
1026	CDKN1A	CAP20, CDKN1, CIP1, MDA-6, P21, SDI1, WAF1, p21CIP1	cyclin dependent kinase inhibitor 1A	cyclin-dependent kinase inhibitor 1|CDK-interacting protein 1|CDK-interaction protein 1|DNA synthesis inhibitor|cyclin-dependent kinase inhibitor 1A (p21, Cip1)|melanoma differentiation associated protein 6|wild-type p53-activated fragment 1	6p21.2	6	NC_000006.12	36676460	36687339	plus	6	116899
2950	GSTP1	DFN7, FAEES3, GST3, GSTP, HEL-S-22, PI	glutathione S-transferase pi 1	glutathione S-transferase P|GST class-pi|GSTP1-1|deafness, X-linked 7|epididymis secretory protein Li 22|fatty acid ethyl ester synthase III	11q13.2	11	NC_000011.10	67583595	67586653	plus	7	134660
6347	CCL2	GDCF-2, HC11, HSMCR30, MCAF, MCP-1, MCP1, SCYA2, SMC-CF	C-C motif chemokine ligand 2	C-C motif chemokine 2|chemokine (C-C motif) ligand 2|monocyte chemoattractant protein-1|monocyte chemotactic and activating factor|monocyte chemotactic protein 1|monocyte secretory protein JE|small inducible cytokine A2 (monocyte chemotactic protein 1, homologous to mouse Sig-je)|small inducible cytokine subfamily A (Cys-Cys), member 2|small-inducible cytokine A2	17q12	17	NC_000017.11	34255277	34257203	plus	3	158105
1493	CTLA4	ALPS5, CD, CD152, CELIAC3, CTLA-4, GRD4, GSE, IDDM12	cytotoxic T-lymphocyte associated protein 4	cytotoxic T-lymphocyte protein 4|CD152 isoform|celiac disease 3|cytotoxic T lymphocyte associated antigen 4 short spliced form|cytotoxic T-lymphocyte-associated serine esterase-4|insulin-dependent diabetes mellitus 12|ligand and transmembrane spliced cytotoxic T lymphocyte associated antigen 4	2q33.2	2	NC_000002.12	203867788	203873960	plus	4	123890
79791	FBXO31	FBX14, FBXO14, Fbx31, MRT45, pp2386	F-box protein 31	F-box only protein 31|SCF ubiquitin ligase specificity factor|putative breast cancer tumor-suppressor	16q24.2	16	NC_000016.10	87326987	87392107	minus	11	609102
80762	NDFIP1	N4WBP5	Nedd4 family interacting protein 1	NEDD4 family-interacting protein 1|Nedd4 WW domain-binding protein 5|breast cancer-associated protein SGA-1M|putative MAPK-activating protein PM13|putative NF-kappa-B-activating protein 164|putative NFKB and MAPK-activating protein	5q31.3	5	NC_000005.10	142108759	142154443	plus	8	612050
1565	CYP2D6	CPD6, CYP2D, CYP2D7AP, CYP2D7BP, CYP2D7P2, CYP2D8P2, CYP2DL1, CYPIID6, P450-DB1, P450C2D, P450DB1	cytochrome P450 family 2 subfamily D member 6	cytochrome P450 2D6|cholesterol 25-hydroxylase|cytochrome P450, family 2, subfamily D, polypeptide 6|cytochrome P450, family 2, subfamily D, polypeptide 7 pseudogene 2|cytochrome P450, family 2, subfamily D, polypeptide 8 pseudogene 2|cytochrome P450, subfamily II (debrisoquine, sparteine, etc., -metabolising), polypeptide 7 pseudogene 2|cytochrome P450, subfamily IID (debrisoquine, sparteine, et…	22q13.2	22	NC_000022.11	42125531	42130881	minus	10	124030
6532	SLC6A4	5-HTT, 5-HTTLPR, 5HTT, HTT, OCD1, SERT, SERT1, hSERT	solute carrier family 6 member 4	sodium-dependent serotonin transporter|5-hydroxytryptamine (serotonin) transporter|5HT transporter|Na+/Cl- dependent serotonin transporter|serotonin transporter 1|solute carrier family 6 (neurotransmitter transporter), member 4|solute carrier family 6 (neurotransmitter transporter, serotonin), member 4	17q11.2	17	NC_000017.11	30194319	30235968	minus	15	182138
84725	PLEKHA8	FAPP2	pleckstrin homology domain containing A8	pleckstrin homology domain-containing family A member 8|PH domain-containing family A member 8|phosphatidylinositol-four-phosphate adapter protein 2|phosphoinositol 4-phosphate adapter protein 2|pleckstrin homology domain containing, family A (phosphoinositide binding specific) member 8|serologically defined breast cancer antigen NY-BR-86	7p14.3	7	NC_000007.14	30028361	30130483	plus	19	608639
355	FAS	ALPS1A, APO-1, APT1, CD951, FASTM, TNFRSF6, FAS	Fas cell surface death receptor	tumor necrosis factor receptor superfamily member 6|APO-1 cell surface antigen|CD95 antigen|FASLG receptor|Fas (TNF receptor superfamily, member 6)|Fas AMA|TNF receptor superfamily member 6|apoptosis antigen 1|apoptosis signaling receptor FAS|apoptosis-mediating surface antigen FAS|mutant tumor necrosis receptor superfamily member 6|tumor necrosis factor receptor superfamily, member 6	10q23.31	10	NC_000010.11	88968429	89017061	plus	15	134637
155465	AGR3	AG-3, AG3, BCMP11, HAG3, PDIA18, hAG-3	anterior gradient 3, protein disulphide isomerase family member	anterior gradient protein 3|anterior gradient homolog 3|anterior gradient protein 3 homolog|breast cancer membrane protein 11|protein disulfide isomerase family A, member 18	7p21.1	7	NC_000007.14	16854711	16881989	minus	10	609482
56992	KIF15	HKLP2, KNSL7, NY-BR-62	kinesin family member 15	kinesin-like protein KIF15|kinesin-like 7|kinesin-like protein 2|kinesin-like protein 7|serologically defined breast cancer antigen NY-BR-62	3p21.31	3	NC_000003.12	44761714	44853274	plus	40
472	ATM	AT1, ATA, ATC, ATD, ATDC, ATE, TEL1, TELO1	ATM serine/threonine kinase	serine-protein kinase ATM|A-T mutated|AT mutated|TEL1, telomere maintenance 1, homolog|ataxia telangiectasia mutated	11q22.3	11	NC_000011.10	108222484	108369102	plus	69	607585
6387	CXCL12	IRH, PBSF, SCYB12, SDF1, TLSF, TPAR1	C-X-C motif chemokine ligand 12	stromal cell-derived factor 1|chemokine (C-X-C motif) ligand 12|intercrine reduced in hepatomas|pre-B cell growth-stimulating factor	10q11.21	10	NC_000010.11	44292088	44385097	minus	9	600835
92335	STRADA	LYK5, NY-BR-96, PMSE, STRAD, Stlk	STE20-related kinase adaptor alpha	STE20-related kinase adapter protein alpha|STE20-like pseudokinase|STRAD alpha|protein kinase LYK5|serologically defined breast cancer antigen NY-BR-96	17q23.3	17	NC_000017.11	63702832	63741970	minus	14	608626
3383	ICAM1	BB2, CD54, P3.58	intercellular adhesion molecule 1	intercellular adhesion molecule 1|ICAM-1|cell surface glycoprotein P3.58|intercellular adhesion molecule 1 (CD54), human rhinovirus receptor|major group rhinovirus receptor	19p13.2	19	NC_000019.10	10270841	10286615	plus	7	147840
5290	PIK3CA	CLOVE, CWS5, MCAP, MCM, MCMTC, PI3K, PI3K-alpha, p110-alpha	phosphatidylinositol-4,5-bisphosphate 3-kinase catalytic subunit alpha	phosphatidylinositol 4,5-bisphosphate 3-kinase catalytic subunit alpha isoform|PI3-kinase p110 subunit alpha|phosphatidylinositol 3-kinase, catalytic, 110-KD, alpha|phosphatidylinositol 3-kinase, catalytic, alpha polypeptide|phosphatidylinositol-4,5-bisphosphate 3-kinase 110 kDa catalytic subunit alpha|phosphatidylinositol-4,5-bisphosphate 3-kinase catalytic subunit, alpha isoform|phosphoinositid…	3q26.32	3	NC_000003.12	179148114	179240093	plus	23	171834
960	CD44	CDW44, CSPG8, ECMR-III, HCELL, HUTCH-I, IN, LHR, MC56, MDU2, MDU3, MIC4, Pgp1	CD44 molecule (Indian blood group)	CD44 antigen|GP90 lymphocyte homing/adhesion receptor|Hermes antigen|cell surface glycoprotein CD44|chondroitin sulfate proteoglycan 8|epican|extracellular matrix receptor III|hematopoietic cell E- and L-selectin ligand|heparan sulfate proteoglycan|homing function and Indian blood group system|hyaluronate receptor|phagocytic glycoprotein 1|soluble CD44	11p13	11	NC_000011.10	35138870	35232402	plus	21	107269
2100	ESR2	ER-BETA, ESR-BETA, ESRB, ESTRB, Erb, NR3A2	estrogen receptor 2	estrogen receptor beta|ER beta|estrogen receptor 2 (ER beta)|estrogen receptor beta 4|nuclear receptor subfamily 3 group A member 2	14q23.2-q23.3	14	NC_000014.9	64226712	64338631	minus	18	601663
26057	ANKRD17	GTAR, MASK2, NY-BR-16	ankyrin repeat domain 17	ankyrin repeat domain-containing protein 17|gene trap ankyrin repeat protein|serologically defined breast cancer antigen NY-BR-16	4q13.3	4	NC_000004.12	73073966	73259142	minus	37	615929
1432	MAPK14	CSBP, CSBP1, CSBP2, CSPB1, EXIP, Mxi2, PRKM14, PRKM15, RK, SAPK2A, p38, p38ALPHA	mitogen-activated protein kinase 14	mitogen-activated protein kinase 14|CSAID-binding protein|Csaids binding protein|MAP kinase 14|MAP kinase Mxi2|MAP kinase p38 alpha|MAX-interacting protein 2|cytokine suppressive anti-inflammatory drug binding protein|mitogen-activated protein kinase p38 alpha|p38 MAP kinase|p38 mitogen activated protein kinase|p38alpha Exip|stress-activated protein kinase 2A	6p21.31	6	NC_000006.12	36027635	36122964	plus	22	600289
157638	FAM84B	BCMP101, NSE2	family with sequence similarity 84 member B	protein FAM84B|breast cancer membrane protein 101|breast cancer membrane-associated protein 101|neurological/sensory 2	8q24.21	8	NC_000008.11	126552438	126558499	minus	2	609483
6696	SPP1	BNSP, BSPI, ETA-1, OPN	secreted phosphoprotein 1	osteopontin|SPP1/CALPHA1 fusion|early T-lymphocyte activation 1|nephropontin|osteopontin/immunoglobulin alpha 1 heavy chain constant region fusion protein|secreted phosphoprotein 1 (osteopontin, bone sialoprotein I, early T-lymphocyte activation 1)|secreted phosphoprotein 1 variant 6|urinary stone protein|uropontin	4q22.1	4	NC_000004.12	87975650	87983411	plus	8	166490
55809	TRERF1	BCAR2, HSA277276, RAPA, TREP132, TReP-132, dJ139D8.5	transcriptional regulating factor 1	transcriptional-regulating factor 1|breast cancer anti-estrogen resistance 2|rapa-1|rapa-2|transcriptional regulating protein 132|zinc finger protein rapa|zinc finger transcription factor TReP-132	6p21.1	6	NC_000006.12	42224933	42452216	minus	26	610322
5925	RB1	OSRC, PPP1R130, RB, p105-Rb, pRb, pp110	RB transcriptional corepressor 1	retinoblastoma-associated protein|GOS563 exon 17 substitution mutation causes premature stop|exon 17 tumor GOS561 substitution mutation causes premature stop|prepro-retinoblastoma-associated protein|protein phosphatase 1, regulatory subunit 130|retinoblastoma 1|retinoblastoma suspectibility protein	13q14.2	13	NC_000013.11	48303747	48481890	plus	28	614041
4233	MET	AUTS9, DFNB97, HGFR, RCCP2, c-Met	MET proto-oncogene, receptor tyrosine kinase	hepatocyte growth factor receptor|HGF receptor|HGF/SF receptor|SF receptor|proto-oncogene c-Met|scatter factor receptor|tyrosine-protein kinase Met	7q31.2	7	NC_000007.14	116672359	116798386	plus	24	164860
4851	NOTCH1	AOS5, AOVD1, TAN1, hN1	notch 1	neurogenic locus notch homolog protein 1|Notch homolog 1, translocation-associated|translocation-associated notch protein TAN-1	9q34.3	9	NC_000009.12	136494433	136545786	minus	34	190198
5970	RELA	NFKB3, p65	RELA proto-oncogene, NF-kB subunit	transcription factor p65|NF-kappa-B p65delta3|NF-kappa-B transcription factor p65|nuclear factor NF-kappa-B p65 subunit|nuclear factor of kappa light polypeptide gene enhancer in B-cells 3|v-rel avian reticuloendotheliosis viral oncogene homolog A|v-rel reticuloendotheliosis viral oncogene homolog A	11q13.1	11	NC_000011.10	65653596	65662972	minus	11	164014
3123	HLA-DRB1	DRB1, HLA-DR1B, HLA-DRB, SS1	major histocompatibility complex, class II, DR beta 1	major histocompatibility complex, class II, DR beta 1|HLA class II histocompatibility antigen, DR-1 beta chain|MHC class II HLA-DR beta 1 chain|human leucocyte antigen DRB1|lymphocyte antigen DRB1	6p21.32	6	NC_000006.12	32578769	32589836	minus	6	142857
3690	ITGB3	BDPLT16, BDPLT2, CD61, GP3A, GPIIIa, GT	integrin subunit beta 3	integrin beta-3|antigen CD61|integrin beta 3|integrin, beta 3 (platelet glycoprotein IIIa, antigen CD61)|platelet membrane glycoprotein IIIa	17q21.32	17	NC_000017.11	47253842	47312711	plus	15	173470
50943	FOXP3	AIID, DIETER, IPEX, JM2, PIDX, XPID	forkhead box P3	forkhead box protein P3|FOXP3delta7|immune dysregulation, polyendocrinopathy, enteropathy, X-linked|immunodeficiency, polyendocrinopathy, enteropathy, X-linked|scurfin	Xp11.23	X	NC_000023.11	49250436	49266505	minus	14	300292
3135	HLA-G	MHC-G	major histocompatibility complex, class I, G	HLA class I histocompatibility antigen, alpha chain G|HLA G antigen|HLA-G histocompatibility antigen, class I, G|MHC class I antigen G|b2 microglobulin	6p22.1	6	NC_000006.12	29826967	29831130	plus	9	142871
6714	SRC	ASV1, THC6, c-SRC, p60-Src, SRC	SRC proto-oncogene, non-receptor tyrosine kinase	proto-oncogene tyrosine-protein kinase Src|proto-oncogene c-Src|protooncogene SRC, Rous sarcoma|tyrosine kinase pp60c-src|tyrosine-protein kinase SRC-1|v-src avian sarcoma (Schmidt-Ruppin A-2) viral oncogene homolog	20q11.23	20	NC_000020.11	37344685	37405432	plus	17	190090
1234	CCR5	CC-CKR-5, CCCKR5, CCR-5, CD195, CKR-5, CKR5, CMKBR5, IDDM22	C-C motif chemokine receptor 5 (gene/pseudogene)	C-C chemokine receptor type 5|C-C motif chemokine receptor 5 A159A|HIV-1 fusion coreceptor|chemokine (C-C motif) receptor 5|chemokine receptor CCR5|chemr13	3p21.31	3	NC_000003.12	46370142	46376206	plus	3	601373
1543	CYP1A1	AHH, AHRR, CP11, CYP1, CYPIA1, P1-450, P450-C, P450DX	cytochrome P450 family 1 subfamily A member 1	cytochrome P450 1A1|aryl hydrocarbon hydroxylase|cytochrome P1-450, dioxin-inducible|cytochrome P450 form 6|cytochrome P450, family 1, subfamily A, polypeptide 1|cytochrome P450, subfamily I (aromatic compound-inducible), polypeptide 1|cytochrome P450-C|cytochrome P450-P1|flavoprotein-linked monooxygenase|xenobiotic monooxygenase	15q24.1	15	NC_000015.10	74719542	74725610	minus	7	108330
4780	NFE2L2	HEBP1, NRF2	nuclear factor, erythroid 2 like 2	nuclear factor erythroid 2-related factor 2|nuclear factor erythroid-derived 2-like 2	2q31.2	2	NC_000002.12	177230303	177265131	minus	6	600492
56672	AKIP1	BCA3, C11orf17	A-kinase interacting protein 1	A-kinase-interacting protein 1|A kinase (PRKA) interacting protein 1|breast cancer associated gene 3|koyt binding protein 1|koyt binding protein 2|koyt binding protein 3|proline-rich protein BCA3	11p15.4	11	NC_000011.10	8911117	8920079	plus	5	609191
3688	ITGB1	CD29, FNRB, GPIIA, MDF2, MSK12, VLA-BETA, VLAB	integrin subunit beta 1	integrin beta-1|glycoprotein IIa|integrin VLA-4 beta subunit|integrin beta 1|integrin, beta 1 (fibronectin receptor, beta polypeptide, antigen CD29 includes MDF2, MSK12)|very late activation protein, beta polypeptide	10p11.22	10	NC_000010.11	32900318	32958365	minus	18	135630
1557	CYP2C19	CPCJ, CYP2C, CYPIIC17, CYPIIC19, P450C2C, P450IIC19	cytochrome P450 family 2 subfamily C member 19	cytochrome P450 2C19|(R)-limonene 6-monooxygenase|(S)-limonene 6-monooxygenase|(S)-limonene 7-monooxygenase|S-mephenytoin 4-hydroxylase|cytochrome P-450 II C|cytochrome P450, family 2, subfamily C, polypeptide 19|cytochrome P450, subfamily IIC (mephenytoin 4-hydroxylase), polypeptide 19|cytochrome P450-11A|cytochrome P450-254C|flavoprotein-linked monooxygenase|mephenytoin 4'-hydroxylase|mephenyto…	10q23.33	10	NC_000010.11	94762681	94853205	plus	9	124020
9887	SMG7	C1orf16, EST1C, SGA56M	SMG7, nonsense mediated mRNA decay factor	protein SMG7|EST1 telomerase component homolog C|EST1-like protein C|breast cancer-associated antigen SGA-56M|ever shorter telomeres 1C|smg-7 homolog, nonsense mediated mRNA decay factor	1q25.3	1	NC_000001.11	183471962	183554193	plus	27	610964
6648	SOD2	IPO-B, IPOB, MNSOD, MVCD6, Mn-SOD	superoxide dismutase 2, mitochondrial	superoxide dismutase [Mn], mitochondrial|Mn superoxide dismutase|indophenoloxidase B|manganese-containing superoxide dismutase|mangano-superoxide dismutase	6q25.3	6	NC_000006.12	159679064	159762529	minus	11	147460
351	APP	AAA, ABETA, ABPP, AD1I, CTFgamma, CVAP, PN-II, PN2, APP	amyloid beta precursor protein	amyloid beta A4 protein|alzheimer disease amyloid protein|amyloid beta (A4) precursor protein|amyloid precursor protein|beta-amyloid peptide|beta-amyloid peptide(1-40)|beta-amyloid peptide(1-42)|beta-amyloid precursor protein|cerebral vascular amyloid peptide|peptidase nexin-II|preA4|protease nexin-II|testicular tissue protein Li 2	21q21.3	21	NC_000021.9	25880550	26171128	minus	20	104760
3480	IGF1R	CD221, IGFIR, IGFR, JTK13	insulin like growth factor 1 receptor	insulin-like growth factor 1 receptor|IGF-I receptor|soluble IGF1R variant 1|soluble IGF1R variant 2	15q26.3	15	NC_000015.10	98648539	98964530	plus	25	147370
5595	MAPK3	ERK-1, ERK1, ERT2, HS44KDAP, HUMKER1A, P44ERK1, P44MAPK, PRKM3, p44-ERK1, p44-MAPK	mitogen-activated protein kinase 3	mitogen-activated protein kinase 3|MAP kinase isoform p44|MAPK 1|extracellular signal-regulated kinase 1|extracellular signal-related kinase 1|insulin-stimulated MAP2 kinase|microtubule-associated protein 2 kinase	16p11.2	16	NC_000016.10	30114105	30123309	minus	10	601795
23411	SIRT1	SIR2, SIR2L1, SIR2alpha	sirtuin 1	NAD-dependent protein deacetylase sirtuin-1|SIR2-like protein 1|regulatory protein SIR2 homolog 1|sirtuin type 1	10q21.3	10	NC_000010.11	67884669	67918390	plus	11	604479
5444	PON1	ESA, MVCD5, PON	paraoxonase 1	serum paraoxonase/arylesterase 1|A-esterase 1|K-45|PON 1|aromatic esterase 1|arylesterase 1|arylesterase B-type|esterase A|paraoxonase B-type|serum aryldiakylphosphatase|serum aryldialkylphosphatase 1	7q21.3	7	NC_000007.14	95298357	95324572	minus	9	168820
1027	CDKN1B	CDKN4, KIP1, MEN1B, MEN4, P27KIP1	cyclin dependent kinase inhibitor 1B	cyclin-dependent kinase inhibitor 1B|cyclin-dependent kinase inhibitor 1B (p27, Kip1)	12p13.1	12	NC_000012.12	12717270	12722383	plus	3	600778
185	AGTR1	AG2SB, AT1, AT1AR, AT1B, AT1BR, AT1R, AT2R1, HAT1R, AGTR1	angiotensin II receptor type 1	type-1 angiotensin II receptor|type-1B angiotensin II receptor	3q24	3	NC_000003.12	148697871	148743003	plus	5	106165
857	CAV1	BSCL3, CGL3, LCCNS, MSTP085, PPH3, VIP21	caveolin 1	caveolin-1|caveolin 1, caveolae protein, 22kDa|cell growth-inhibiting protein 32	7q31.2	7	NC_000007.14	116524785	116561185	plus	4	601047
3725	JUN	AP-1, AP1, c-Jun	Jun proto-oncogene, AP-1 transcription factor subunit	transcription factor AP-1|Jun activation domain binding protein|activator protein 1|enhancer-binding protein AP1|jun oncogene|jun proto-oncogene|p39|proto-oncogene c-Jun|v-jun avian sarcoma virus 17 oncogene homolog|v-jun sarcoma virus 17 oncogene homolog	1p32.1	1	NC_000001.11	58780791	58784113	minus	1	165160
581	BAX	BCL2L4	BCL2 associated X, apoptosis regulator	apoptosis regulator BAX|BCL2 associated X protein|BCL2-associated X protein omega|Baxdelta2G9|Baxdelta2G9omega|Baxdelta2omega|bcl-2-like protein 4|bcl2-L-4	19q13.33	19	NC_000019.10	48954825	48961798	plus	7	600040
324	APC	BTPS2, DP2, DP2.5, DP3, GS, PPP1R46	APC, WNT signaling pathway regulator	adenomatous polyposis coli protein|WNT signaling pathway regulator|adenomatosis polyposis coli tumor suppressor|deleted in polyposis 2.5|protein phosphatase 1, regulatory subunit 46|truncated adenomatosis polyposis coli	5q22.2	5	NC_000005.10	112707505	112846239	plus	18	611731
79987	SVEP1	C9orf13, CCP22, POLYDOM, SEL-OB, SELOB	sushi, von Willebrand factor type A, EGF and pentraxin domain containing 1	sushi, von Willebrand factor type A, EGF and pentraxin domain-containing protein 1|CCP module-containing protein 22|selectin-like osteoblast-derived protein|selectin-like protein|serologically defined breast cancer antigen NY-BR-38	9q31.3	9	NC_000009.12	110365248	110579880	minus	48	611691
4312	MMP1	CLG, CLGN	matrix metallopeptidase 1	interstitial collagenase|fibroblast collagenase|matrix metallopeptidase 1 (interstitial collagenase)|matrix metalloprotease 1|matrix metalloproteinase 1	11q22.2	11	NC_000011.10	102789910	102798235	minus	10	120353
406991	MIR21	MIRN21, hsa-mir-21, miR-21, miRNA21	microRNA 21		17q23.1	17	NC_000017.11	59841266	59841337	plus	1	611020
8743	TNFSF10	APO2L, Apo-2L, CD253, TL2, TNLG6A, TRAIL	tumor necrosis factor superfamily member 10	tumor necrosis factor ligand superfamily member 10|Apo-2 ligand|TNF-related apoptosis inducing ligand TRAIL|chemokine tumor necrosis factor ligand superfamily member 10|tumor necrosis factor (ligand) family, member 10|tumor necrosis factor (ligand) superfamily, member 10|tumor necrosis factor apoptosis-inducing ligand splice variant delta|tumor necrosis factor ligand 6A	3q26.31	3	NC_000003.12	172505508	172523507	minus	6	603598
6667	SP1		Sp1 transcription factor	transcription factor Sp1|specificity protein 1	12q13.13	12	NC_000012.12	53380195	53416446	plus	8	189906
4582	MUC1	ADMCKD, ADMCKD1, CA 15-3, CD227, EMA, H23AG, KL-6, MAM6, MCD, MCKD, MCKD1, MUC-1, MUC-1/SEC, MUC-1/X/ZD, PEM, PEMT, PUM, MUC1	mucin 1, cell surface associated	mucin-1|H23 antigen|breast carcinoma-associated antigen DF3|cancer antigen 15-3|carcinoma-associated mucin|episialin|krebs von den Lungen-6|mucin 1, transmembrane|peanut-reactive urinary mucin|polymorphic epithelial mucin|tumor associated epithelial mucin|tumor-associated epithelial membrane antigen	1q22	1	NC_000001.11	155185824	155192915	minus	8	158340
142	PARP1	ADPRT, ADPRT 1, ADPRT1, ARTD1, PARP, PARP-1, PPOL, pADPRT-1	poly(ADP-ribose) polymerase 1	poly [ADP-ribose] polymerase 1|ADP-ribosyltransferase (NAD+; poly (ADP-ribose) polymerase)|ADP-ribosyltransferase NAD(+)|ADP-ribosyltransferase diphtheria toxin-like 1|NAD(+) ADP-ribosyltransferase 1|poly (ADP-ribose) polymerase family, member 1|poly(ADP-ribose) polymerase|poly(ADP-ribose) synthetase|poly(ADP-ribosyl)transferase|poly[ADP-ribose] synthase 1	1q42.12	1	NC_000001.11	226360691	226408100	minus	23	173870
5879	RAC1	MIG5, Rac-1, TC-25, p21-Rac1	ras-related C3 botulinum toxin substrate 1 (rho family, small GTP binding protein Rac1)	ras-related C3 botulinum toxin substrate 1|cell migration-inducing gene 5 protein|ras-like protein TC25	7p22.1	7	NC_000007.14	6374495	6403967	plus	7	602048
2932	GSK3B		glycogen synthase kinase 3 beta	glycogen synthase kinase-3 beta|GSK-3 beta|GSK3beta isoform|serine/threonine-protein kinase GSK3B	3q13.33	3	NC_000003.12	119821321	120094417	minus	12	605004
1588	CYP19A1	ARO, ARO1, CPV1, CYAR, CYP19, CYPXIX, P-450AROM	cytochrome P450 family 19 subfamily A member 1	aromatase|cytochrome P-450AROM|cytochrome P450 19A1|cytochrome P450, family 19, subfamily A, polypeptide 1|cytochrome P450, subfamily XIX (aromatization of androgens)|estrogen synthase|estrogen synthetase|flavoprotein-linked monooxygenase|microsomal monooxygenase	15q21.2	15	NC_000015.10	51208057	51338598	minus	12	107910
8537	BCAS1	AIBC1, NABC1	breast carcinoma amplified sequence 1	breast carcinoma-amplified sequence 1|amplified and overexpressed in breast cancer|novel amplified in breast cancer 1	20q13.2	20	NC_000020.11	53943538	54070765	minus	14	602968
8626	TP63	AIS, B(p51A), B(p51B), EEC3, KET, LMS, NBP, OFC8, RHS, SHFM4, TP53CP, TP53L, TP73L, p40, p51, p53CP, p63, p73H, p73L	tumor protein p63	tumor protein 63|amplified in squamous cell carcinoma|chronic ulcerative stomatitis protein|keratinocyte transcription factor KET|transformation-related protein 63|tumor protein p53-competing protein	3q28	3	NC_000003.12	189597115	189897279	plus	19	603273
3815	KIT	C-Kit, CD117, PBT, SCFR	KIT proto-oncogene receptor tyrosine kinase	mast/stem cell growth factor receptor Kit|c-Kit protooncogene|p145 c-kit|piebald trait protein|proto-oncogene c-Kit|proto-oncogene tyrosine-protein kinase Kit|soluble KIT variant 1|tyrosine-protein kinase Kit|v-kit Hardy-Zuckerman 4 feline sarcoma viral oncogene homolog|v-kit Hardy-Zuckerman 4 feline sarcoma viral oncogene-like protein	4q12	4	NC_000004.12	54657928	54740715	plus	21	164920
1576	CYP3A4	CP33, CP34, CYP3A, CYP3A3, CYPIIIA3, CYPIIIA4, HLP, NF-25, P450C3, P450PCN1	cytochrome P450 family 3 subfamily A member 4	cytochrome P450 3A4|1,8-cineole 2-exo-monooxygenase|P450-III, steroid inducible|albendazole monooxygenase|albendazole sulfoxidase|cholesterol 25-hydroxylase|cytochrome P450 3A3|cytochrome P450 HLp|cytochrome P450 NF-25|cytochrome P450, family 3, subfamily A, polypeptide 4|cytochrome P450, subfamily IIIA (niphedipine oxidase), polypeptide 3|cytochrome P450, subfamily IIIA (niphedipine oxidase), po…	7q22.1	7	NC_000007.14	99756960	99784188	minus	14	124010
3791	KDR	CD309, FLK1, VEGFR, VEGFR2	kinase insert domain receptor	vascular endothelial growth factor receptor 2|fetal liver kinase-1|kinase insert domain receptor (a type III receptor tyrosine kinase)|protein-tyrosine kinase receptor Flk-1|soluble VEGFR2|tyrosine kinase growth factor receptor	4q12	4	NC_000004.12	55078259	55125595	minus	30	191306
3082	HGF	DFNB39, F-TCFB, HPTA, SF, HGF	hepatocyte growth factor	hepatocyte growth factor|fibroblast-derived tumor cytotoxic factor|hepatocyte growth factor (hepapoietin A; scatter factor)|hepatopoietin-A|lung fibroblast-derived mitogen	7q21.11	7	NC_000007.14	81699006	81770438	minus	20	142409
51614	ERGIC3	C20orf47, CGI-54, Erv46, NY-BR-84, PRO0989, SDBCAG84, dJ477O4.2	ERGIC and golgi 3	endoplasmic reticulum-Golgi intermediate compartment protein 3|endoplasmic reticulum-localized protein ERp43|serologically defined breast cancer antigen 84|serologically defined breast cancer antigen NY-BR-84	20q11.22	20	NC_000020.11	35542029	35557634	plus	14	616971
7490	WT1	AWT1, EWS-WT1, GUD, NPHS4, WAGR, WIT-2, WT33	Wilms tumor 1	Wilms tumor protein|Wilms tumor protein isoform Ex4a(+)	11p13	11	NC_000011.10	32387775	32435535	minus	11	607102
836	CASP3	CPP32, CPP32B, SCA-1	caspase 3	caspase-3|CASP-3|CPP-32|PARP cleavage protease|SREBP cleavage activity 1|apopain|caspase 3, apoptosis-related cysteine peptidase|caspase 3, apoptosis-related cysteine protease|cysteine protease CPP32|procaspase3|protein Yama	4q35.1	4	NC_000004.12	184627696	184649475	minus	8	600636
2068	ERCC2	COFS2, EM9, TFIIH, TTD, TTD1, XPD	ERCC excision repair 2, TFIIH core complex helicase subunit	TFIIH basal transcription factor complex helicase XPD subunit|BTF2 p80|CXPD|DNA excision repair protein ERCC-2|DNA repair protein complementing XP-D cells|TFIIH 80 kDa subunit|TFIIH basal transcription factor complex 80 kDa subunit|TFIIH basal transcription factor complex helicase XPB subunit|TFIIH basal transcription factor complex helicase subunit|TFIIH p80|basic transcription factor 2 80 kDa s…	19q13.32	19	NC_000019.10	45349837	45370647	minus	24	126340
387	RHOA	ARH12, ARHA, RHO12, RHOH12	ras homolog family member A	transforming protein RhoA|Aplysia ras-related homolog 12|oncogene RHO H12|small GTP binding protein RhoA	3p21.31	3	NC_000003.12	49359136	49412097	minus	7	165390
5747	PTK2	FADK, FAK, FAK1, FRNK, PPP1R71, p125FAK, pp125FAK	protein tyrosine kinase 2	focal adhesion kinase 1|FADK 1|FAK-related non-kinase polypeptide|PTK2 protein tyrosine kinase 2|focal adhesion kinase isoform FAK-Del33|focal adhesion kinase-related nonkinase|protein phosphatase 1 regulatory subunit 71	8q24.3	8	NC_000008.11	140658382	141001313	minus	40	600758
3162	HMOX1	HMOX1D, HO-1, HSP32, bK286B10	heme oxygenase 1	heme oxygenase 1|heat shock protein, 32-kD|heme oxygenase (decycling) 1	22q12.3	22	NC_000022.11	35381067	35394214	plus	5	141250
5241	PGR	NR3C3, PR	progesterone receptor	progesterone receptor|nuclear receptor subfamily 3 group C member 3	11q22.1	11	NC_000011.10	101029624	101130681	minus	9	607311
4982	TNFRSF11B	OCIF, OPG, PDB5, TR1	TNF receptor superfamily member 11b	tumor necrosis factor receptor superfamily member 11B|osteoclastogenesis inhibitory factor|osteoprotegerin|tumor necrosis factor receptor superfamily, member 11b	8q24.12	8	NC_000008.11	118923557	118952144	minus	5	602643
10	NAT2	AAC2, NAT-2, PNAT	N-acetyltransferase 2	arylamine N-acetyltransferase 2|N-acetyltransferase 2 (arylamine N-acetyltransferase)|N-acetyltransferase type 2|arylamide acetylase 2	8p22	8	NC_000008.11	18386585	18401219	plus	3	612182
59351	PBOV1	UC28, UROC28, dJ171N11.2	prostate and breast cancer overexpressed 1	prostate and breast cancer overexpressed gene 1 protein	6q23.3	6	NC_000006.12	138215986	138218490	minus	1	605669
126549	ANKLE1	ANKRD41, LEM3, LEMD6	ankyrin repeat and LEM domain containing 1	ankyrin repeat and LEM domain-containing protein 1|LEM domain containing 6|LEM-domain containing 3|ankyrin repeat domain-containing protein 41	19p13.11	19	NC_000019.10	17281645	17287646	plus	9
2146	EZH2	ENX-1, ENX1, EZH1b, KMT6, KMT6A, WVS, WVS2, EZH2	enhancer of zeste 2 polycomb repressive complex 2 subunit	histone-lysine N-methyltransferase EZH2|enhancer of zeste homolog 2|lysine N-methyltransferase 6	7q36.1	7	NC_000007.14	148807372	148884662	minus	25	601573
673	BRAF	B-RAF1, B-raf1, NS7, RAFB1, BRAF	B-Raf proto-oncogene, serine/threonine kinase	serine/threonine-protein kinase B-raf|94 kDa B-raf protein|B-Raf proto-oncogene serine/threonine-protein kinase (p94)|murine sarcoma viral (v-raf) oncogene homolog B1|proto-oncogene B-Raf|v-raf murine sarcoma viral oncogene homolog B|v-raf murine sarcoma viral oncogene homolog B1	7q34	7	NC_000007.14	140719331	140924764	minus	21	164757
7273	TTN	CMD1G, CMH9, CMPD4, EOMFC, HMERF, LGMD2J, MYLK5, TMD	titin	titin|connectin|rhabdomyosarcoma antigen MU-RMS-40.14	2q31.2	2	NC_000002.12	178525989	178807423	minus	364	188840
5578	PRKCA	AAG6, PKC-alpha, PKCA, PRKACA	protein kinase C alpha	protein kinase C alpha type|PKC-A|aging-associated gene 6	17q24.2	17	NC_000017.11	66302640	66810744	plus	23	176960
3934	LCN2	24p3, MSFI, NGAL, p25	lipocalin 2	neutrophil gelatinase-associated lipocalin|25 kDa alpha-2-microglobulin-related subunit of MMP-9|migration-stimulating factor inhibitor|oncogene 24p3|siderocalin LCN2	9q34.11	9	NC_000009.12	128149430	128153455	plus	7	600181
841	CASP8	ALPS2B, CAP4, Casp-8, FLICE, MACH, MCH5	caspase 8	caspase-8|FADD-homologous ICE/CED-3-like protease|FADD-like ICE|ICE-like apoptotic protease 5|MACH-alpha-1/2/3 protein|MACH-beta-1/2/3/4 protein|MORT1-associated ced-3 homolog|apoptotic cysteine protease|apoptotic protease Mch-5|caspase 8, apoptosis-related cysteine peptidase|caspase 8, apoptosis-related cysteine protease	2q33.1	2	NC_000002.12	201233443	201287711	plus	14	601763
2152	F3	CD142, TF, TFA	coagulation factor III, tissue factor	tissue factor|coagulation factor III (thromboplastin, tissue factor)	1p21.3	1	NC_000001.11	94529176	94541857	minus	6	134390
3958	LGALS3	CBP35, GAL3, GALBP, GALIG, L31, LGALS2, MAC2	galectin 3	galectin-3|35 kDa lectin|IgE-binding protein|MAC-2 antigen|advanced glycation end-product receptor 3|carbohydrate-binding protein 35|galactose-specific lectin 3|laminin-binding protein|lectin L-29|lectin, galactoside-binding, soluble, 3	14q22.3	14	NC_000014.9	55129217	55145430	plus	7	153619
3486	IGFBP3	BP-53, IBP3	insulin like growth factor binding protein 3	insulin-like growth factor-binding protein 3|IBP-3|IGF-binding protein 3|IGFBP-3|acid stable subunit of the 140 K IGF complex|binding protein 29|binding protein 53|growth hormone-dependent binding protein	7p12.3	7	NC_000007.14	45912245	45921272	minus	5	146732
1950	EGF	HOMG4, URG	epidermal growth factor	pro-epidermal growth factor|beta-urogastrone	4q25	4	NC_000004.12	109912883	110013079	plus	26	131530
9703	KIAA0100	BCOX, BCOX1, CT101, FMP27	KIAA0100	protein KIAA0100|U937-associated antigen|antigen MLAA-22|breast cancer overexpressed gene 1|breast cancer-overexpressed gene 1 protein|cancer/testis antigen 101	17q11.2	17	NC_000017.11	28614440	28645159	minus	39	610664
3119	HLA-DQB1	CELIAC1, HLA-DQB, IDDM1	major histocompatibility complex, class II, DQ beta 1	HLA class II histocompatibility antigen, DQ beta 1 chain|MHC class II DQ beta chain|MHC class II HLA-DQ beta glycoprotein|MHC class II antigen DQB1|MHC class II antigen HLA-DQ-beta-1	6p21.32	6	NC_000006.12	32659464	32666689	minus	6	604305
2908	NR3C1	GCCR, GCR, GCRST, GR, GRL	nuclear receptor subfamily 3 group C member 1	glucocorticoid receptor|glucocorticoid nuclear receptor variant 1|nuclear receptor subfamily 3, group C, member 1 (glucocorticoid receptor)	5q31.3	5	NC_000005.10	143277931	143435512	minus	15	138040
4288	MKI67	KIA, MIB-, MIB-1, PPP1R105	marker of proliferation Ki-67	proliferation marker protein Ki-67|antigen Ki67|antigen identified by monoclonal antibody Ki-67|proliferation-related Ki-67 antigen|protein phosphatase 1, regulatory subunit 105	10q26.2	10	NC_000010.11	128096659	128126405	minus	16	176741
1879	EBF1	COE1, EBF, O/E-1, OLF1	early B-cell factor 1	transcription factor COE1|Collier, Olf and EBF transcription factor 1|olfactory neuronal transcription factor 1	5q33.3	5	NC_000005.10	158695915	159099762	minus	22	164343
3077	HFE	HFE1, HH, HLA-H, MVCD7, TFQTL2	hemochromatosis	hereditary hemochromatosis protein|MHC class I-like protein HFE|hereditary hemochromatosis protein HLA-H|high Fe	6p22.2	6	NC_000006.12	26087281	26096216	plus	6	613609
4292	MLH1	COCA2, FCC2, HNPCC, HNPCC2, hMLH1	mutL homolog 1	DNA mismatch repair protein Mlh1|mutL homolog 1, colon cancer, nonpolyposis type 2	3p22.2	3	NC_000003.12	36993350	37050846	plus	21	120436
8068	BRCATA		Breast cancer, 11;22 translocation associated		11q23	11						600048
4314	MMP3	CHDS6, MMP-3, SL-1, STMY, STMY1, STR1	matrix metallopeptidase 3	stromelysin-1|matrix metalloproteinase 3 (stromelysin 1, progelatinase)|proteoglycanase|transin-1	11q22.2	11	NC_000011.10	102835797	102843689	minus	10	185250
6352	CCL5	D17S136E, RANTES, SCYA5, SIS-delta, SISd, TCP228, eoCP	C-C motif chemokine ligand 5	C-C motif chemokine 5|T-cell specific protein p288|beta-chemokine RANTES|chemokine (C-C motif) ligand 5|eosinophil chemotactic cytokine|regulated upon activation, normally T-expressed, and presumably secreted|small inducible cytokine subfamily A (Cys-Cys), member 5	17q12	17	NC_000017.11	35871491	35880373	minus	4	187011
1072	CFL1	CFL, HEL-S-15, cofilin	cofilin 1	cofilin-1|18 kDa phosphoprotein|cofilin 1 (non-muscle)|cofilin, non-muscle isoform|epididymis secretory protein Li 15|p18	11q13.1	11	NC_000011.10	65854811	65858333	minus	4	601442
3065	HDAC1	GON-10, HD1, RPD3, RPD3L1	histone deacetylase 1	histone deacetylase 1|reduced potassium dependency, yeast homolog-like 1	1p35.2-p35.1	1	NC_000001.11	32292103	32333628	plus	14	601241
64949	MRPS26	C20orf193, GI008, MRP-S13, MRP-S26, MRPS13, NY-BR-87, RPMS13, dJ534B8.3	mitochondrial ribosomal protein S26	28S ribosomal protein S26, mitochondrial|28S ribosomal protein S13, mitochondrial|S13mt|S26mt|serologically defined breast cancer antigen NY-BR-87	20p13	20	NC_000020.11	3046029	3048250	plus	4	611988
5599	MAPK8	JNK, JNK-46, JNK1, JNK1A2, JNK21B1/2, PRKM8, SAPK1, SAPK1c	mitogen-activated protein kinase 8	mitogen-activated protein kinase 8|JUN N-terminal kinase|MAP kinase 8|c-Jun N-terminal kinase 1|mitogen-activated protein kinase 8 isoform JNK1 alpha1|mitogen-activated protein kinase 8 isoform JNK1 beta2|stress-activated protein kinase 1|stress-activated protein kinase 1c	10q11.22	10	NC_000010.11	48306639	48439360	plus	15	601158
54106	TLR9	CD289	toll like receptor 9	toll-like receptor 9	3p21.2	3	NC_000003.12	52221080	52226163	minus	2	605474
3606	IL18	IGIF, IL-18, IL-1g, IL1F4	interleukin 18	interleukin-18|IFN-gamma-inducing factor|IL-1 gamma|iboctadekin|interleukin 18 (interferon-gamma-inducing factor)|interleukin-1 gamma	11q23.1	11	NC_000011.10	112143251	112164117	minus	6	600953
4968	OGG1	HMMH, HOGG1, MUTM, OGH1	8-oxoguanine DNA glycosylase	N-glycosylase/DNA lyase|8-hydroxyguanine DNA glycosylase|AP lyase|DNA-apurinic or apyrimidinic site lyase|OGG1 type 1f	3p25.3	3	NC_000003.12	9749944	9788246	plus	12	601982
3481	IGF2	C11orf43, GRDF, IGF-II, PP9974	insulin like growth factor 2	insulin-like growth factor II|T3M-11-derived growth factor|insulin-like growth factor 2 (somatomedin A)|insulin-like growth factor type 2|preptin	11p15.5	11	NC_000011.10	2129112	2149603	minus	9	147470
3953	LEPR	CD295, LEP-RD, OB-R, OBR, LEPR	leptin receptor	leptin receptor|OB receptor|huB219	1p31.3	1	NC_000001.11	65420652	65637493	plus	24	601007
4683	NBN	AT-V1, AT-V2, ATV, NBS, NBS1, P95	nibrin	nibrin|Nijmegen breakage syndrome 1 (nibrin)|cell cycle regulatory protein p95|p95 protein of the MRE11/RAD50 complex	8q21.3	8	NC_000008.11	89933336	89984733	minus	19	602667
2321	FLT1	FLT, FLT-1, VEGFR-1, VEGFR1	fms related tyrosine kinase 1	vascular endothelial growth factor receptor 1|fms-like tyrosine kinase 1|fms-related tyrosine kinase 1 (vascular endothelial growth factor/vascular permeability factor receptor)|tyrosine-protein kinase FRT|tyrosine-protein kinase receptor FLT|vascular permeability factor receptor	13q12.3	13	NC_000013.11	28300346	28495128	minus	33	165070
177	AGER	RAGE, SCARJ1	advanced glycosylation end-product specific receptor	advanced glycosylation end product-specific receptor|RAGE isoform NtRAGE-delta|RAGE isoform sRAGE-delta|receptor for advanced glycation end-products variant 20	6p21.32	6	NC_000006.12	32180968	32185247	minus	11	600214
3105	HLA-A	HLAA	major histocompatibility complex, class I, A	HLA class I histocompatibility antigen, A-1 alpha chain|MHC class I antigen HLA-A heavy chain|leukocyte antigen class I-A	6p22.1	6	NC_000006.12	29942470	29945884	plus	8	142800
1869	E2F1	E2F-1, RBAP1, RBBP3, RBP3	E2F transcription factor 1	transcription factor E2F1|PBR3|PRB-binding protein E2F-1|RBAP-1|RBBP-3|retinoblastoma-associated protein 1|retinoblastoma-binding protein 3	20q11.22	20	NC_000020.11	33675486	33686404	minus	7	189971
6790	AURKA	AIK, ARK1, AURA, BTAK, PPP1R47, STK15, STK6, STK7	aurora kinase A	aurora kinase A|aurora 2|aurora/IPL1-like kinase|aurora/IPL1-related kinase 1|breast tumor-amplified kinase|protein phosphatase 1, regulatory subunit 47|serine/threonine protein kinase 15|serine/threonine-protein kinase 6|serine/threonine-protein kinase aurora-A	20q13.2	20	NC_000020.11	56369389	56392337	minus	12	603072
1080	CFTR	ABC35, ABCC7, CF/MRP, MRP7, TNR-CFTR, dJ760C5.1, CFTR	cystic fibrosis transmembrane conductance regulator	cystic fibrosis transmembrane conductance regulator|cAMP-dependent chloride channel|channel conductance-controlling ATPase|cystic fibrosis transmembrane conductance regulator (ATP-binding cassette sub-family C, member 7)	7q31.2	7	NC_000007.14	117478367	117668665	plus	32	602421
3106	HLA-B	AS, B-4901, HLAB	major histocompatibility complex, class I, B	major histocompatibility complex, class I, B|HLA class I antigen HLA-B|HLA class I histocompatibility antigen, B alpha chain|MHC HLA-B cell surface glycoprotein|MHC HLA-B transmembrane glycoprotein|MHC class 1 antigen|MHC class I antigen HLA-B alpha chain|MHC class I antigen HLA-B heavy chain|MHC class I antigen SHCHA|MHC class I molecule|leukocyte antigen class I-B	6p21.33	6	NC_000006.12	31353866	31357245	minus	8	142830
1586	CYP17A1	CPT7, CYP17, P450C17, S17AH	cytochrome P450 family 17 subfamily A member 1	steroid 17-alpha-hydroxylase/17,20 lyase|17-alpha-hydroxyprogesterone aldolase|CYPXVII|cytochrome P450 17A1|cytochrome P450, family 17, subfamily A, polypeptide 1|cytochrome P450, subfamily XVII (steroid 17-alpha-hydroxylase), adrenal hyperplasia|cytochrome P450-C17|cytochrome P450c17|cytochrome p450 XVIIA1|steroid 17-alpha-monooxygenase	10q24.32	10	NC_000010.11	102830531	102837533	minus	8	609300
1012	CDH13	CDHH, P105	cadherin 13	cadherin-13|H-cadherin (heart)|T-cad|T-cadherin|cadherin 13, H-cadherin (heart)|heart cadherin	16q23.3	16	NC_000016.10	82626794	83796610	plus	20	601364
328	APEX1	APE, APE1, APEN, APEX, APX, HAP1, REF1	apurinic/apyrimidinic endodeoxyribonuclease 1	DNA-(apurinic or apyrimidinic site) lyase|AP endonuclease class I|AP lyase|APEX nuclease (multifunctional DNA repair enzyme) 1|apurinic-apyrimidinic endonuclease 1|apurinic/apyrimidinic (abasic) endonuclease|deoxyribonuclease (apurinic or apyrimidinic)|protein REF-1|redox factor-1	14q11.2	14	NC_000014.9	20455131	20457772	plus	5	107748
7298	TYMS	HST422, TMS, TS	thymidylate synthetase	thymidylate synthase|TSase	18p11.32	18	NC_000018.10	657604	673499	plus	7	188350
84300	UQCC2	C6orf125, Cbp6, M19, MNF1, bA6B20.2	ubiquinol-cytochrome c reductase complex assembly factor 2	ubiquinol-cytochrome-c reductase complex assembly factor 2|breast cancer-associated protein SGA-81M|cytochrome B protein synthesis 6 homolog|mitochondrial nucleoid factor 1|mitochondrial protein M19	6p21.31	6	NC_000006.12	33696761	33711751	minus	4	614461
8600	TNFSF11	CD254, ODF, OPGL, OPTB2, RANKL, TNLG6B, TRANCE, hRANKL2, sOdf	tumor necrosis factor superfamily member 11	tumor necrosis factor ligand superfamily member 11|TNF-related activation-induced cytokine|osteoclast differentiation factor|osteoprotegerin ligand|receptor activator of nuclear factor kappa B ligand|tumor necrosis factor (ligand) superfamily, member 11|tumor necrosis factor ligand 6B	13q14.11	13	NC_000013.11	42562736	42608013	plus	11	602642
5347	PLK1	PLK, STPK13	polo like kinase 1	serine/threonine-protein kinase PLK1|PLK-1|cell cycle regulated protein kinase|polo (Drosophia)-like kinase|polo like kinase|serine/threonine-protein kinase 13	16p12.2	16	NC_000016.10	23678772	23690367	plus	10	602098
7076	TIMP1	CLGI, EPA, EPO, HCI, TIMP, TIMP-1	TIMP metallopeptidase inhibitor 1	metalloproteinase inhibitor 1|collagenase inhibitor|erythroid potentiating activity|fibroblast collagenase inhibitor|tissue inhibitor of metalloproteinases 1	Xp11.3	X	NC_000023.11	47582291	47586791	plus	6	305370
5329	PLAUR	CD87, U-PAR, UPAR, URKR	plasminogen activator, urokinase receptor	urokinase plasminogen activator surface receptor|monocyte activation antigen Mo3|u-plasminogen activator receptor form 2|urokinase-type plasminogen activator (uPA) receptor	19q13.31	19	NC_000019.10	43646095	43670346	minus	11	173391
2130	EWSR1	EWS, EWS-FLI1, bK984G1.4	EWS RNA binding protein 1	RNA-binding protein EWS|EWS RNA-binding protein variant 6|Ewing sarcoma breakpoint region 1|Ewings sarcoma EWS-Fli1 (type 1) oncogene	22q12.2	22	NC_000022.11	29268009	29300525	plus	19	133450
81706	PPP1R14C	CPI17-like, KEPI, NY-BR-81	protein phosphatase 1 regulatory inhibitor subunit 14C	protein phosphatase 1 regulatory subunit 14C|PKC-potentiated PP1 inhibitory protein|kinase C-enhanced PP1 inhibitor|kinase-enhanced PP1 inhibitor|serologically defined breast cancer antigen NY-BR-81	6q25.1	6	NC_000006.12	150143052	150250392	plus	5	613242
5888	RAD51	BRCC5, FANCR, HRAD51, HsRad51, HsT16930, MRMV2A, RECA, RAD51	RAD51 recombinase	DNA repair protein RAD51 homolog 1|BRCA1/BRCA2-containing complex, subunit 5|RAD51 homolog A|RecA, E. coli, homolog of|RecA-like protein|recombination protein A	15q15.1	15	NC_000015.10	40694774	40732340	plus	13	179617
5328	PLAU	ATF, BDPLT5, QPD, UPA, URK, u-PA	plasminogen activator, urokinase	urokinase-type plasminogen activator|U-plasminogen activator|plasminogen activator, urinary	10q22.2	10	NC_000010.11	73909182	73917501	plus	12	191840
682	BSG	5F7, CD147, EMMPRIN, OK, TCSF	basigin (Ok blood group)	basigin|OK blood group antigen|collagenase stimulatory factor|extracellular matrix metalloproteinase inducer|leukocyte activation antigen M6|tumor cell-derived collagenase stimulatory factor	19p13.3	19	NC_000019.10	571277	583493	plus	10	109480
7097	TLR2	CD282, TIL4	toll like receptor 2	toll-like receptor 2|toll/interleukin-1 receptor-like protein 4	4q31.3	4	NC_000004.12	153684080	153710643	plus	5	603028
29126	CD274	B7-H, B7H1, PD-L1, PDCD1L1, PDCD1LG1, PDL1	CD274 molecule	programmed cell death 1 ligand 1|B7 homolog 1|CD274 antigen|PDCD1 ligand 1	9p24.1	9	NC_000009.12	5450503	5470567	plus	8	605402
2147	F2	PT, RPRGL2, THPH1	coagulation factor II, thrombin	prothrombin|coagulation factor II|prepro-coagulation factor II|prothrombin B-chain|serine protease	11p11.2	11	NC_000011.10	46719166	46739508	plus	14	176930
1545	CYP1B1	CP1B, CYPIB1, GLC3A, P4501B1	cytochrome P450 family 1 subfamily B member 1	cytochrome P450 1B1|aryl hydrocarbon hydroxylase|cytochrome P450, family 1, subfamily B, polypeptide 1|cytochrome P450, subfamily I (dioxin-inducible), polypeptide 1 (glaucoma 3, primary infantile)|flavoprotein-linked monooxygenase|microsomal monooxygenase|xenobiotic monooxygenase	2p22.2	2	NC_000002.12	38067603	38076181	minus	3	601771
5460	POU5F1	OCT3, OCT4, OTF-3, OTF3, OTF4, Oct-3, Oct-4	POU class 5 homeobox 1	POU domain, class 5, transcription factor 1|POU class 5 homeobox 1 transcript variant OCT4B1|POU class 5 homeobox 1 transcript variant OCT4B2|POU class 5 homeobox 1 transcript variant OCT4B3|POU class 5 homeobox 1 transcript variant OCT4B4|POU class 5 homeobox 1 transcript variant OCT4B5|POU class 5 homeobox 1 transcript variant OCT4B6|POU classV homeobox 1 variant 2|POU domain transcription fact…	6p21.33	6	NC_000006.12	31164337	31170693	minus	6	164177
59277	NTN4	PRO3091	netrin 4	netrin-4|beta-netrin|hepar-derived netrin-like protein	12q22	12	NC_000012.12	95657807	95790758	minus	10	610401
1728	NQO1	DHQU, DIA4, DTD, NMOR1, NMORI, QR1	NAD(P)H quinone dehydrogenase 1	NAD(P)H dehydrogenase [quinone] 1|DT-diaphorase|NAD(P)H dehydrogenase, quinone 1|NAD(P)H:Quinone acceptor oxidoreductase type 1|NAD(P)H:menadione oxidoreductase 1|NAD(P)H:quinone oxidoreductase 1|NAD(P)H:quinone oxireductase|azoreductase|diaphorase (NADH/NADPH) (cytochrome b-5 reductase)|diaphorase-4|dioxin-inducible 1|menadione reductase|phylloquinone reductase|quinone reductase 1	16q22.1	16	NC_000016.10	69709401	69726668	minus	6	125860
2153	F5	FVL, PCCF, RPRGL1, THPH2	coagulation factor V	coagulation factor V|activated protein c cofactor|coagulation factor V (proaccelerin, labile factor)|coagulation factor V jinjiang A2 domain|factor V Leiden	1q24.2	1	NC_000001.11	169511954	169586632	minus	25	612309
4013	VWA5A	BCSC-1, BCSC1, LOH11CR2A	von Willebrand factor A domain containing 5A	von Willebrand factor A domain-containing protein 5A|breast cancer suppressor candidate 1|loss of heterozygosity 11 chromosomal region 2 gene A protein|loss of heterozygosity, 11, chromosomal region 2, gene A|ortholog of mouse AW551984	11q24.2	11	NC_000011.10	124115404	124146912	plus	19	602929
3146	HMGB1	HMG-1, HMG1, HMG3, SBP-1	high mobility group box 1	high mobility group protein B1|Amphoterin|Sulfoglucuronyl carbohydrate binding protein|high-mobility group (nonhistone chromosomal) protein 1	13q12.3	13	NC_000013.11	30457916	30617597	minus	7	163905
5144	PDE4D	ACRDYS2, DPDE3, HSPDE4D, PDE43N2, STRK1, PDE4D	phosphodiesterase 4D	cAMP-specific 3',5'-cyclic phosphodiesterase 4D|cAMP-specific phosphodiesterase PDE4D6|phosphodiesterase 4D, cAMP-specific (phosphodiesterase E3 dunce homolog, Drosophila)|testicular tissue protein Li 136	5q11.2-q12.1	5	NC_000005.10	58969038	60488098	minus	36	600129
54790	TET2	KIAA1546, MDS	tet methylcytosine dioxygenase 2	methylcytosine dioxygenase TET2|probable methylcytosine dioxygenase TET2|tet oncogene family member 2	4q24	4	NC_000004.12	105145875	105279803	plus	11	612839
6772	STAT1	CANDF7, IMD31A, IMD31B, IMD31C, ISGF-3, STAT91	signal transducer and activator of transcription 1	signal transducer and activator of transcription 1-alpha/beta|signal transducer and activator of transcription 1, 91kD|signal transducer and activator of transcription 1, 91kDa|transcription factor ISGF-3 components p91/p84	2q32.2	2	NC_000002.12	190969036	191014250	minus	26	600555
154	ADRB2	ADRB2R, ADRBR, B2AR, BAR, BETA2AR	adrenoceptor beta 2	beta-2 adrenergic receptor|adrenergic, beta-2-, receptor, surface|adrenoceptor beta 2 surface|beta-2 adrenoceptor|beta-2 adrenoreceptor|catecholamine receptor	5q32	5	NC_000005.10	148826593	148828634	plus	1	109690
5265	SERPINA1	A1A, A1AT, AAT, PI, PI1, PRO2275, alpha1AT	serpin family A member 1	alpha-1-antitrypsin|alpha-1 antitrypsin|alpha-1 protease inhibitor|alpha-1-antiproteinase|alpha-1-antitrypsin null|protease inhibitor 1 (anti-elastase), alpha-1-antitrypsin|serine (or cysteine) proteinase inhibitor, clade A, member 1|serpin A1|serpin peptidase inhibitor clade A member 1|serpin peptidase inhibitor, clade A (alpha-1 antiproteinase, antitrypsin), member 1	14q32.13	14	NC_000014.9	94376747	94390692	minus	7	107400
3084	NRG1	ARIA, GGF, GGF2, HGL, HRG, HRG1, HRGA, MST131, MSTP131, NDF-IT2, SMDF, NRG1	neuregulin 1	pro-neuregulin-1, membrane-bound isoform|acetylcholine receptor-inducing activity|glial growth factor 2|heregulin, alpha (45kD, ERBB2 p185-activator)|neu differentiation factor|pro-NRG1|sensory and motor neuron derived factor	8p12	8	NC_000008.11	31639222	32771716	plus	19	142445
920	CD4	CD4mut	CD4 molecule	T-cell surface glycoprotein CD4|CD4 antigen (p55)|CD4 receptor|T-cell surface antigen T4/Leu-3	12p13.31	12	NC_000012.12	6789472	6820810	plus	10	186940
54658	UGT1A1	BILIQTL1, GNT1, HUG-BR1, UDPGT, UDPGT 1-1, UGT1, UGT1A	UDP glucuronosyltransferase family 1 member A1	UDP-glucuronosyltransferase 1-1|UDP glucuronosyltransferase 1 family, polypeptide A1|UDP glycosyltransferase 1 family, polypeptide A1|UDP-glucuronosyltransferase 1-A|UDP-glucuronosyltransferase 1A1|UGT-1A|UGT1*1|UGT1-01|UGT1.1|bilirubin UDP-glucuronosyltranserase|bilirubin UDP-glucuronosyltransferase 1-1|bilirubin UDP-glucuronosyltransferase isozyme 1|bilirubin-specific UDPGT isozyme 1	2q37.1	2	NC_000002.12	233760273	233773299	plus	5	191740
5979	RET	CDHF12, CDHR16, HSCR1, MEN2A, MEN2B, MTC1, PTC-ELE1, RET51, RET	ret proto-oncogene	proto-oncogene tyrosine-protein kinase receptor Ret|CUX1/RET fusion|RET receptor tyrosine kinase|RET transforming sequence|cadherin family member 12|cadherin-related family member 16|hydroxyaryl-protein kinase|proto-oncogene c-Ret|rearranged during transfection|receptor tyrosine kinase|ret proto-oncogene (multiple endocrine neoplasia and medullary thyroid carcinoma 1, Hirschsprung disease)	10q11.21	10	NC_000010.11	43077069	43130351	plus	20	164761
6647	SOD1	ALS, ALS1, HEL-S-44, IPOA, SOD, hSod1, homodimer	superoxide dismutase 1, soluble	superoxide dismutase [Cu-Zn]|Cu/Zn superoxide dismutase|SOD, soluble|epididymis secretory protein Li 44|indophenoloxidase A|superoxide dismutase, cystolic	21q22.11	21	NC_000021.9	31659622	31668931	plus	5	147450
4323	MMP14	MMP-14, MMP-X1, MT-MMP, MT-MMP 1, MT1-MMP, MT1MMP, MTMMP1, WNCHRS	matrix metallopeptidase 14	matrix metalloproteinase-14|matrix metallopeptidase 14 (membrane-inserted)|membrane type 1 metalloprotease|membrane-type-1 matrix metalloproteinase	14q11.2	14	NC_000014.9	22836533	22847600	plus	10	600754
356	FASLG	ALPS1B, APT1LG1, APTL, CD178, CD95-L, CD95L, FASL, TNFSF6, TNLG1A	Fas ligand	tumor necrosis factor ligand superfamily member 6|CD95 ligand|Fas ligand (TNF superfamily, member 6)|apoptosis (APO-1) antigen ligand 1|apoptosis antigen ligand|fas antigen ligand|mutant tumor necrosis factor family member 6|tumor necrosis factor ligand 1A	1q24.3	1	NC_000001.11	172659008	172666873	plus	4	134638
55789	DEPDC1B	BRCC3, XTP1	DEP domain containing 1B	DEP domain-containing protein 1B|HBV X-transactivated gene 8 protein|HBV XAg-transactivated protein 8|HBxAg transactivated protein 1|breast cancer cell 3	5q12.1	5	NC_000005.10	60596912	60700166	minus	15	616073
4282	MIF	GIF, GLIF, MMIF	macrophage migration inhibitory factor (glycosylation-inhibiting factor)	macrophage migration inhibitory factor|L-dopachrome isomerase|L-dopachrome tautomerase|phenylpyruvate tautomerase	22q11.23	22	NC_000022.11	23894378	23895222	plus	3	153620
2247	FGF2	BFGF, FGF-2, FGFB, HBGF-2	fibroblast growth factor 2	fibroblast growth factor 2|basic fibroblast growth factor bFGF|fibroblast growth factor 2 (basic)|heparin-binding growth factor 2|prostatropin	4q28.1	4	NC_000004.12	122826708	122898235	plus	3	134920
7161	TP73	P73	tumor protein p73	tumor protein p73|p53-like transcription factor|p53-related protein	1p36.32	1	NC_000001.11	3652565	3736201	plus	16	601990
387119	CEP85L	C6orf204, NY-BR-15, bA57K17.2	centrosomal protein 85 like	centrosomal protein of 85 kDa-like|centrosomal protein 85kDa-like|serologically defined breast cancer antigen NY-BR-15	6q22.31	6	NC_000006.12	118460772	118710101	minus	20
406938	MIR146A	MIRN146, MIRN146A, miR-146a, miRNA146A	microRNA 146a	hsa-mir-146|hsa-mir-146a	5q33.3	5	NC_000005.10	160485352	160485450	plus	1	610566
55181	SMG8	C17orf71	SMG8, nonsense mediated mRNA decay factor	protein SMG8|amplified in breast cancer gene 2 protein|protein smg-8 homolog|smg-8 homolog, nonsense mediated mRNA decay factor	17q22	17	NC_000017.11	59210010	59215250	plus	4	613175
11186	RASSF1	123F2, NORE2AA, RDA32, REH3P21, RASSF1	Ras association domain family member 1	ras association domain-containing protein 1|Ras association (RalGDS/AF-6) domain family member 1|WUGSC:H_LUCA12.5|cardiac-specific ras association domain family 1 protein|pancreas-specific ras association domain family 1 protein|tumor suppressor protein RDA32	3p21.31	3	NC_000003.12	50329786	50340936	minus	10	605082
119559	SFXN4	BCRM1, COXPD18	sideroflexin 4	sideroflexin-4|breast cancer resistance marker 1	10q26.11	10	NC_000010.11	119140913	119165711	minus	16	615564
941	CD80	B7, B7-1, B7.1, BB1, CD28LG, CD28LG1, LAB7	CD80 molecule	T-lymphocyte activation antigen CD80|B-lymphocyte activation antigen B7|CD80 antigen (CD28 antigen ligand 1, B7-1 antigen)|CTLA-4 counter-receptor B7.1|activation B7-1 antigen|costimulatory factor CD80|costimulatory molecule variant IgV-CD80	3q13.33	3	NC_000003.12	119523909	119559709	minus	8	112203
196	AHR	bHLHe76	aryl hydrocarbon receptor	aryl hydrocarbon receptor|AH-receptor|ah receptor|aromatic hydrocarbon receptor|class E basic helix-loop-helix protein 76	7p21.1	7	NC_000007.14	17298652	17346151	plus	11	600253
51738	GHRL	MTLRP	ghrelin and obestatin prepropeptide	appetite-regulating hormone|In2c-preproghrelin|ghrelin, growth hormone secretagogue receptor ligand|ghrelin/obestatin preprohormone|ghrelin/obestatin prepropeptide|growth hormone-releasing peptide|motilin-related peptide|prepro-appetite regulatory hormone|preproghrelin	3p25.3	3	NC_000003.12	10285750	10292947	minus	6	605353
1786	DNMT1	ADCADN, AIM, CXXC9, DNMT, HSN1E, MCMT, m.HsaI	DNA methyltransferase 1	DNA (cytosine-5)-methyltransferase 1|CXXC-type zinc finger protein 9|DNA (cytosine-5-)-methyltransferase 1|DNA MTase HsaI|DNA methyltransferase HsaI	19p13.2	19	NC_000019.10	10133344	10195135	minus	41	126375
3685	ITGAV	CD51, MSK8, VNRA, VTNR	integrin subunit alpha V	integrin alpha-V|antigen identified by monoclonal antibody L230|integrin alphaVbeta3|integrin, alpha V (vitronectin receptor, alpha polypeptide, antigen CD51)|vitronectin receptor subunit alpha	2q32.1	2	NC_000002.12	186590063	186680902	plus	31	193210
85313	PPIL4	HDCME13P	peptidylprolyl isomerase like 4	peptidyl-prolyl cis-trans isomerase-like 4|PPIase|cyclophilin-like protein PPIL4|cyclophilin-type peptidyl-prolyl cis-trans isomerase|peptidylprolyl isomerase (cyclophilin)-like 4|rotamase PPIL4|serologically defined breast cancer antigen NY-BR-18	6q25.1	6	NC_000006.12	149504495	149546102	minus	13	607609
3309	HSPA5	BIP, GRP78, HEL-S-89n, MIF2	heat shock protein family A (Hsp70) member 5	78 kDa glucose-regulated protein|endoplasmic reticulum lumenal Ca(2+)-binding protein grp78|epididymis secretory sperm binding protein Li 89n|glucose-regulated protein, 78kDa|heat shock 70kDa protein 5 (glucose-regulated protein, 78kDa)|immunoglobulin heavy chain-binding protein	9q33.3	9	NC_000009.12	125234848	125241387	minus	8	138120
6850	SYK	p72-Syk	spleen associated tyrosine kinase	tyrosine-protein kinase SYK|spleen tyrosine kinase	9q22.2	9	NC_000009.12	90801680	90898560	plus	16	600085
10135	NAMPT	1110035O14Rik, PBEF, PBEF1, VF, VISFATIN	nicotinamide phosphoribosyltransferase	nicotinamide phosphoribosyltransferase|NAmPRTase|pre-B cell-enhancing factor|pre-B-cell colony-enhancing factor 1	7q22.3	7	NC_000007.14	106248285	106285732	minus	12	608764
1544	CYP1A2	CP12, P3-450, P450(PA)	cytochrome P450 family 1 subfamily A member 2	cytochrome P450 1A2|CYPIA2|P450 form 4|aryl hydrocarbon hydroxylase|cholesterol 25-hydroxylase|cytochrome P(3)450|cytochrome P450 4|cytochrome P450, family 1, subfamily A, polypeptide 2|cytochrome P450, subfamily I (aromatic compound-inducible), polypeptide 2|cytochrome P450-P3|dioxin-inducible P3-450|flavoprotein-linked monooxygenase|microsomal monooxygenase|xenobiotic monooxygenase	15q24.1	15	NC_000015.10	74748843	74756600	plus	7	124060
7291	TWIST1	ACS3, BPES2, BPES3, CRS, CRS1, CSO, SCS, TWIST, bHLHa38	twist family bHLH transcription factor 1	twist-related protein 1|B-HLH DNA binding protein|H-twist|TWIST homolog of drosophila|class A basic helix-loop-helix protein 38|twist basic helix-loop-helix transcription factor 1|twist homolog 1	7p21.1	7	NC_000007.14	19113047	19117672	minus	4	601622
2706	GJB2	CX26, DFNA3, DFNA3A, DFNB1, DFNB1A, HID, KID, NSRD1, PPK	gap junction protein beta 2	gap junction beta-2 protein|connexin 26|gap junction protein, beta 2, 26kDa|mutant gap junction protein beta 2	13q12.11	13	NC_000013.11	20187463	20192975	minus	3	121011
7140	TNNT3	TNTF	troponin T3, fast skeletal type	troponin T, fast skeletal muscle|beta-TnTF|fTnT|troponin T type 3 (skeletal, fast)	11p15.5	11	NC_000011.10	1919551	1938706	plus	22	600692
648	BMI1	FLVI2/BMI1, PCGF4, RNF51, flvi-2/bmi-1	BMI1 proto-oncogene, polycomb ring finger	polycomb complex protein BMI-1|B lymphoma Mo-MLV insertion region 1 homolog|BMI1 polycomb ring finger oncogene|BMI1 polycomb ring finger proto-oncogene|murine leukemia viral (bmi-1) oncogene homolog|polycomb group RING finger protein 4|polycomb group protein Bmi1|ring finger protein 51	10p12.2	10	NC_000010.11	22321210	22331485	plus	10	164831
4089	SMAD4	DPC4, JIP, MADH4, MYHRS	SMAD family member 4	mothers against decapentaplegic homolog 4|MAD homolog 4|SMAD, mothers against DPP homolog 4|deleted in pancreatic carcinoma locus 4|deletion target in pancreatic carcinoma 4|mothers against decapentaplegic, Drosophila, homolog of, 4	18q21.2	18	NC_000018.10	51030213	51085042	plus	12	600993
860	RUNX2	AML3, CBF-alpha-1, CBFA1, CCD, CCD1, CLCD, OSF-2, OSF2, PEA2aA, PEBP2aA	runt related transcription factor 2	runt-related transcription factor 2|PEA2-alpha A|PEBP2-alpha A|SL3-3 enhancer factor 1 alpha A subunit|SL3/AKV core-binding factor alpha A subunit|acute myeloid leukemia 3 protein|core-binding factor, runt domain, alpha subunit 1|oncogene AML-3|osteoblast-specific transcription factor 2|polyomavirus enhancer-binding protein 2 alpha A subunit	6p21.1	6	NC_000006.12	45328142	45664032	plus	16	600211
1385	CREB1	CREB, CREB-1	cAMP responsive element binding protein 1	cyclic AMP-responsive element-binding protein 1|active transcription factor CREB|cAMP-response element-binding protein-1|cyclic adenosine 3',5'-monophosphate response element-binding protein CREB|transactivator protein	2q33.3	2	NC_000002.12	207529892	207605989	plus	14	123810
7052	TGM2	TG(C), TGC	transglutaminase 2	protein-glutamine gamma-glutamyltransferase 2|C polypeptide, protein-glutamine-gamma-glutamyltransferase|TGase C|TGase H|TGase-2|tissue transglutaminase|transglutaminase C|transglutaminase H	20q11.23	20	NC_000020.11	38127387	38166578	minus	14	190196
7430	EZR	CVIL, CVL, HEL-S-105, VIL2	ezrin	ezrin|cytovillin 2|epididymis secretory protein Li 105|p81|villin 2 (ezrin)|villin-2	6q25.3	6	NC_000006.12	158765741	158819424	minus	14	123900
5195	PEX14	NAPP2, PBD13A, Pex14p, dJ734G22.2	peroxisomal biogenesis factor 14	peroxisomal membrane protein PEX14|NF-E2 associated polypeptide 2|PTS1 receptor docking protein|peroxin-14|peroxisomal membrane anchor protein PEX14|peroxisomal membrane anchor protein Pex14p	1p36.22	1	NC_000001.11	10474946	10630758	plus	13	601791
2067	ERCC1	COFS4, RAD10, UV20	ERCC excision repair 1, endonuclease non-catalytic subunit	DNA excision repair protein ERCC-1|excision repair cross-complementation group 1|excision repair cross-complementing rodent repair deficiency, complementation group 1 (includes overlapping antisense sequence)	19q13.32	19	NC_000019.10	45407333	45478866	minus	14	126380
2309	FOXO3	AF6q21, FKHRL1, FKHRL1P2, FOXO2A, FOXO3	forkhead box O3	forkhead box protein O3|forkhead box O3A|forkhead homolog (rhabdomyosarcoma) like 1|forkhead in rhabdomyosarcoma-like 1|forkhead, Drosophila, homolog of, in rhabdomyosarcoma-like 1	6q21	6	NC_000006.12	108559823	108684769	plus	9	602681
3605	IL17A	CTLA-8, CTLA8, IL-17, IL-17A, IL17	interleukin 17A	interleukin-17A|cytotoxic T-lymphocyte-associated antigen 8|cytotoxic T-lymphocyte-associated protein 8|interleukin 17 (cytotoxic T-lymphocyte-associated serine esterase 8)	6p12.2	6	NC_000006.12	52186387	52190638	plus	3	603149
7517	XRCC3	CMM6	X-ray repair cross complementing 3	DNA repair protein XRCC3|X-ray repair complementing defective repair in Chinese hamster cells 3|X-ray repair cross-complementing protein 3	14q32.33	14	NC_000014.9	103697611	103715486	minus	10	600675
3620	IDO1	IDO, IDO-1, INDO	indoleamine 2,3-dioxygenase 1	indoleamine 2,3-dioxygenase 1|indolamine 2,3 dioxygenase|indole 2,3-dioxygenase|indoleamine-pyrrole 2,3-dioxygenase	8p11.21	8	NC_000008.11	39913809	39928790	plus	10	147435
84312	BRMS1L	BRMS1	breast cancer metastasis-suppressor 1-like	breast cancer metastasis-suppressor 1-like protein|BRMS1-homolog protein p40|BRMS1-like protein p40|breast cancer metastasis-suppressor 1	14q13.2	14	NC_000014.9	35825596	35871963	plus	13
7431	VIM	CTRCT30, HEL113	vimentin	vimentin|epididymis luminal protein 113	10p13	10	NC_000010.11	17227935	17237593	plus	9	193060
3265	HRAS	C-BAS/HAS, C-H-RAS, C-HA-RAS1, CTLO, H-RASIDX, HAMSV1, RASH1, p21ras, HRAS	HRas proto-oncogene, GTPase	GTPase HRas|GTP- and GDP-binding peptide B|Ha-Ras1 proto-oncoprotein|Harvey rat sarcoma viral oncogene homolog|Harvey rat sarcoma viral oncoprotein|Ras family small GTP binding protein H-Ras|c-has/bas p21 protein|c-ras-Ki-2 activated oncogene|p19 H-RasIDX protein|transformation gene: oncogene HAMSV|transforming protein p21|v-Ha-ras Harvey rat sarcoma viral oncogene homolog	11p15.5	11	NC_000011.10	532242	535567	minus	7	190020
317716	BPIFA4P	BASE	BPI fold containing family A member 4, pseudogene	PLUNC family pseudogene|breast cancer and salivary gland expression|gene expressed only in the salivary gland and breast cancers	20q11.21	20	NC_000020.11	33193605	33210462	plus	9	607627
3783	KCNN4	DHS2, IK, IK1, IKCA1, KCA4, KCa3.1, SK4, hIKCa1, hKCa4, hSK4	potassium calcium-activated channel subfamily N member 4	intermediate conductance calcium-activated potassium channel protein 4|SKCa 4|SKCa4|potassium channel, calcium activated intermediate/small conductance subfamily N alpha, member 4|potassium intermediate/small conductance calcium-activated channel, subfamily N, member 4|putative Gardos channel|putative erythrocyte intermediate conductance calcium-activated potassium Gardos channel|small conductanc…	19q13.31	19	NC_000019.10	43766533	43782139	minus	10	602754
25	ABL1	ABL, JTK7, bcr/abl, c-ABL, c-ABL1, p150, v-abl	ABL proto-oncogene 1, non-receptor tyrosine kinase	tyrosine-protein kinase ABL1|Abelson tyrosine-protein kinase 1|bcr/c-abl oncogene protein|c-abl oncogene 1, receptor tyrosine kinase|proto-oncogene c-Abl|proto-oncogene tyrosine-protein kinase ABL1|v-abl Abelson murine leukemia viral oncogene homolog 1	9q34.12	9	NC_000009.12	130713881	130887675	plus	12	189980
4170	MCL1	BCL2L3, EAT-ES, MCL1L, MCL1S, Mcl-1, TM, bcl2-L-3, mcl1/EAT, MCL1	BCL2 family apoptosis regulator	induced myeloid leukemia cell differentiation protein Mcl-1|bcl-2-like protein 3|bcl-2-related protein EAT/mcl1|myeloid cell leukemia 1|myeloid cell leukemia ES|myeloid cell leukemia sequence 1 (BCL2-related)	1q21.2	1	NC_000001.11	150574551	150579738	minus	4	159552
7424	VEGFC	Flt4-L, LMPH1D, VRP	vascular endothelial growth factor C	vascular endothelial growth factor C|FLT4 ligand DHM|vascular endothelial growth factor-related protein	4q34.3	4	NC_000004.12	176683534	176792745	minus	7	601528
7153	TOP2A	TOP2, TP2A	topoisomerase (DNA) II alpha	DNA topoisomerase 2-alpha|DNA gyrase|DNA topoisomerase (ATP-hydrolyzing)|DNA topoisomerase II, 170 kD|DNA topoisomerase II, alpha isozyme|topoisomerase (DNA) II alpha 170kDa	17q21.2	17	NC_000017.11	40388521	40417950	minus	36	126430
5465	PPARA	NR1C1, PPAR, PPARalpha, hPPAR	peroxisome proliferator activated receptor alpha	peroxisome proliferator-activated receptor alpha|PPAR-alpha|nuclear receptor subfamily 1 group C member 1|peroxisome proliferative activated receptor, alpha|peroxisome proliferator-activated nuclear receptor alpha variant 3	22q13.31	22	NC_000022.11	46150534	46243756	plus	14	170998
406947	MIR155	MIRN155, miRNA155, mir-155	microRNA 155	hsa-mir-155	21q21.3	21	NC_000021.9	25573980	25574044	plus	1	609337
3565	IL4	BCGF-1, BCGF1, BSF-1, BSF1, IL-4	interleukin 4	interleukin-4|B cell growth factor 1|B_cell stimulatory factor 1|binetrakin|interleukin 4 variant 2|lymphocyte stimulatory factor 1|pitrakinra	5q31.1	5	NC_000005.10	132673986	132682678	plus	4	147780
2736	GLI2	CJS, HPE9, PHS2, THP1, THP2	GLI family zinc finger 2	zinc finger protein GLI2|GLI family zinc finger protein 2|GLI-Kruppel family member GLI2|glioma-associated oncogene family zinc finger 2|oncogene GLI2|tax helper protein 1|tax helper protein 2|tax-responsive element-2 holding protein|tax-responsive element-25-bp sequence binding protein	2q14.2	2	NC_000002.12	120797291	120992653	plus	17	165230
5592	PRKG1	AAT8, PKGB, PRKGR1B, cGK, cGK 1, cGK1, cGKI, cGKI-BETA, cGKI-alpha, PRKG1	protein kinase, cGMP-dependent, type I	cGMP-dependent protein kinase 1|protein kinase, cGMP-dependent, regulatory, type I, beta	10q11.23-q21.1	10	NC_000010.11	50991151	52298350	plus	22	176894
6794	STK11	LKB1, PJS, hLKB1	serine/threonine kinase 11	serine/threonine-protein kinase STK11|liver kinase B1|polarization-related protein LKB1|renal carcinoma antigen NY-REN-19|serine/threonine-protein kinase 11|serine/threonine-protein kinase LKB1	19p13.3	19	NC_000019.10	1205799	1228435	plus	13	602216
51411	BIN2	BRAP-1	bridging integrator 2	bridging integrator 2|breast cancer associated protein BRAP1|breast cancer-associated protein 1	12q13.13	12	NC_000012.12	51281038	51324680	minus	16	605936
7046	TGFBR1	AAT5, ACVRLK4, ALK-5, ALK5, ESS1, LDS1, LDS1A, LDS2A, MSSE, SKR4, TGFR-1, tbetaR-I	transforming growth factor beta receptor 1	TGF-beta receptor type-1|activin A receptor type II-like kinase, 53kDa|activin A receptor type II-like protein kinase of 53kD|activin receptor-like kinase 5|mutant transforming growth factor beta receptor I|serine/threonine-protein kinase receptor R4|transforming growth factor beta receptor I|transforming growth factor-beta receptor type I	9q22.33	9	NC_000009.12	99104038	99154192	plus	11	190181
3708	ITPR1	ACV, CLA4, INSP3R1, IP3R, IP3R1, PPP1R94, SCA15, SCA16, SCA29	inositol 1,4,5-trisphosphate receptor type 1	inositol 1,4,5-trisphosphate receptor type 1|IP3 receptor|IP3R 1|inositol 1,4,5-triphosphate receptor, type 1|protein phosphatase 1, regulatory subunit 94|type 1 InsP3 receptor|type 1 inositol 1,4,5-trisphosphate receptor	3p26.1	3	NC_000003.12	4493348	4847840	plus	63	147265
10855	HPSE	HPA, HPA1, HPR11, HSE1, HPSE	heparanase	heparanase|endo-glucoronidase|heparanase-1	4q21.23	4	NC_000004.12	83292461	83335153	minus	13	604724
2697	GJA1	AVSD3, CMDR, CX43, EKVP, GJAL, HLHS1, HSS, ODDD, PPKCA	gap junction protein alpha 1	gap junction alpha-1 protein|connexin-43|gap junction 43 kDa heart protein|gap junction protein, alpha 1, 43kDa	6q22.31	6	NC_000006.12	121435577	121449744	plus	2	121014
302	ANXA2	ANX2, ANX2L4, CAL1H, HEL-S-270, LIP2, LPC2, LPC2D, P36, PAP-IV	annexin A2	annexin A2|annexin II|annexin-2|calpactin I heavy chain|calpactin I heavy polypeptide|calpactin-1 heavy chain|chromobindin 8|epididymis secretory protein Li 270|lipocortin II|placental anticoagulant protein IV|protein I	15q22.2	15	NC_000015.10	60347151	60398025	minus	16	151740
2646	GCKR	FGQTL5, GKRP	glucokinase regulator	glucokinase regulatory protein|glucokinase (hexokinase 4) regulator|hexokinase 4 regulator	2p23.3	2	NC_000002.12	27496839	27523689	plus	20	600842
79664	ICE2	BRCC1, NARG2	interactor of little elongation complex ELL subunit 2	little elongation complex subunit 2|NMDA receptor regulated 2|NMDA receptor-regulated gene 2|NMDA receptor-regulated protein 2|breast cancer cell 1|interactor of little elongator complex ELL subunit 2	15q22.2	15	NC_000015.10	60419609	60479160	minus	20	610835
8091	HMGA2	BABL, HMGI-C, HMGIC, LIPO, STQTL9	high mobility group AT-hook 2	high mobility group protein HMGI-C|high-mobility group (nonhistone chromosomal) protein isoform I-C	12q14.3	12	NC_000012.12	65824460	65966291	plus	8	600698
120892	LRRK2	AURA17, DARDARIN, PARK8, RIPK7, ROCO2	leucine rich repeat kinase 2	leucine-rich repeat serine/threonine-protein kinase 2|augmented in rheumatoid arthritis 17	12q12	12	NC_000012.12	40224895	40369285	plus	53	609007
4879	NPPB	BNP	natriuretic peptide B	natriuretic peptides B|brain type natriuretic peptide|gamma-brain natriuretic peptide|natriuretic peptide precursor B|natriuretic protein	1p36.22	1	NC_000001.11	11857464	11858935	minus	3	600295
4255	MGMT		O-6-methylguanine-DNA methyltransferase	methylated-DNA--protein-cysteine methyltransferase|6-O-methylguanine-DNA methyltransferase|O-6-methylguanine-DNA-alkyltransferase|O6-methylguanine-DNA methyltransferase|methylguanine-DNA methyltransferase	10q26.3	10	NC_000010.11	129467184	129770983	plus	6	156569
9120	SLC16A6	MCT6, MCT7	solute carrier family 16 member 6	monocarboxylate transporter 7|breast cancer protein BCY5|monocarboxylate transporter 6|solute carrier family 16, member 6 (monocarboxylic acid transporter 7)	17q24.2	17	NC_000017.11	68267026	68291264	minus	10	603880
2335	FN1	CIG, ED-B, FINC, FN, FNZ, GFND, GFND2, LETS, MSF	fibronectin 1	fibronectin|cold-insoluble globulin|migration-stimulating factor	2q35	2	NC_000002.12	215360440	215436167	minus	47	135600
3667	IRS1	HIRS-1	insulin receptor substrate 1	insulin receptor substrate 1|IRS-1	2q36.3	2	NC_000002.12	226731317	226798790	minus	2	147545
10413	YAP1	COB1, YAP, YAP2, YAP65, YKI	Yes associated protein 1	transcriptional coactivator YAP1|65 kDa Yes-associated protein|protein yorkie homolog|yes-associated protein 1|yes-associated protein 2|yes-associated protein YAP65 homolog|yorkie homolog	11q22.1	11	NC_000011.10	102109957	102233423	plus	10	606608
8678	BECN1	ATG6, VPS30, beclin1	beclin 1	beclin-1|ATG6 autophagy related 6 homolog|beclin 1 (coiled-coil, moesin-like BCL2-interacting protein)|beclin 1, autophagy related|coiled-coil myosin-like BCL2-interacting protein|testis secretory sperm-binding protein Li 215e	17q21.31	17	NC_000017.11	42810132	42824316	minus	13	604378
241	ALOX5AP	FLAP	arachidonate 5-lipoxygenase activating protein	arachidonate 5-lipoxygenase-activating protein|MK-886-binding protein	13q12.3	13	NC_000013.11	30713478	30764428	plus	7	603700
5300	PIN1	DOD, UBL5	peptidylprolyl cis/trans isomerase, NIMA-interacting 1	peptidyl-prolyl cis-trans isomerase NIMA-interacting 1|PPIase Pin1|protein (peptidyl-prolyl cis/trans isomerase) NIMA-interacting 1|rotamase Pin1	19p13.2	19	NC_000019.10	9835207	9849689	plus	6	601052
6401	SELE	CD62E, ELAM, ELAM1, ESEL, LECAM2	selectin E	E-selectin|CD62 antigen-like family member E|ELAM-1|endothelial adhesion molecule 1|endothelial leukocyte adhesion molecule 1|leukocyte endothelial cell adhesion molecule 2	1q24.2	1	NC_000001.11	169722640	169734079	minus	14	131210
5295	PIK3R1	AGM7, GRB1, IMD36, p85, p85-ALPHA	phosphoinositide-3-kinase regulatory subunit 1	phosphatidylinositol 3-kinase regulatory subunit alpha|PI3-kinase subunit p85-alpha|PI3K regulatory subunit alpha|phosphatidylinositol 3-kinase 85 kDa regulatory subunit alpha|phosphatidylinositol 3-kinase, regulatory subunit, polypeptide 1 (p85 alpha)|phosphatidylinositol 3-kinase-associated p-85 alpha|phosphoinositide-3-kinase regulatory subunit|phosphoinositide-3-kinase regulatory subunit alph…	5q13.1	5	NC_000005.10	68215737	68301821	plus	22	171833
2065	ERBB3	ErbB-3, HER3, LCCS2, MDA-BF-1, c-erbB-3, c-erbB3, erbB3-S, p180-ErbB3, p45-sErbB3, p85-sErbB3	erb-b2 receptor tyrosine kinase 3	receptor tyrosine-protein kinase erbB-3|human epidermal growth factor receptor 3|proto-oncogene-like protein c-ErbB-3|tyrosine kinase-type cell surface receptor HER3|v-erb-b2 avian erythroblastic leukemia viral oncogene homolog 3	12q13.2	12	NC_000012.12	56080025	56103507	plus	28	190151
183	AGT	ANHU, SERPINA8	angiotensinogen	angiotensinogen|alpha-1 antiproteinase, antitrypsin|angiotensin I|angiotensin II|angiotensinogen (serpin peptidase inhibitor, clade A, member 8)|pre-angiotensinogen|serine (or cysteine) proteinase inhibitor|serpin A8|serpin peptidase inhibitor, clade A, member 8	1q42.2	1	NC_000001.11	230702523	230714590	minus	5	106150
4436	MSH2	COCA1, FCC1, HNPCC, HNPCC1, LCFS2	mutS homolog 2	DNA mismatch repair protein Msh2|hMSH2|mutS homolog 2, colon cancer, nonpolyposis type 1	2p21-p16.3	2	NC_000002.12	47403067	47634501	plus	21	609309
1051	CEBPB	C/EBP-beta, IL6DBP, NF-IL6, TCF5	CCAAT/enhancer binding protein beta	CCAAT/enhancer-binding protein beta|CCAAT/enhancer binding protein (C/EBP), beta|interleukin 6-dependent DNA-binding protein|nuclear factor NF-IL6|nuclear factor of interleukin 6|transcription factor 5|transcription factor C/EBP beta	20q13.13	20	NC_000020.11	50190583	50192690	plus	1	189965
2150	F2RL1	GPR11, PAR2	F2R like trypsin receptor 1	proteinase-activated receptor 2|G-protein coupled receptor 11|coagulation factor II (thrombin) receptor-like 1|protease-activated receptor 2|thrombin receptor-like 1	5q13.3	5	NC_000005.10	76819008	76835315	plus	3	600933
4843	NOS2	HEP-NOS, INOS, NOSA, NOS2	nitric oxide synthase 2	nitric oxide synthase, inducible|NOS, type II|hepatocyte NOS|inducible NO synthase|inducible NOS|nitric oxide synthase 2, inducible|nitric oxide synthase 2A (inducible, hepatocytes)|nitric oxide synthase, macrophage|peptidyl-cysteine S-nitrosylase NOS2	17q11.2	17	NC_000017.11	27756766	27804339	minus	29	163730
2305	FOXM1	FKHL16B, HFH-11, HFH11, HNF-3, INS-1, MPHOSPH2, MPP-2, MPP2, PIG29, TRIDENT, FOXM1	forkhead box M1	forkhead box protein M1|Forkhead, drosophila, homolog-like 16|HNF-3/fork-head homolog 11|M-phase phosphoprotein 2|MPM-2 reactive phosphoprotein 2|forkhead-related protein FKHL16|hepatocyte nuclear factor 3 forkhead homolog 11|transcription factor Trident|winged-helix factor from INS-1 cells	12p13.33	12	NC_000012.12	2857681	2877155	minus	11	602341
5058	PAK1	PAKalpha	p21 (RAC1) activated kinase 1	serine/threonine-protein kinase PAK 1|STE20 homolog, yeast|alpha-PAK|p21 protein (Cdc42/Rac)-activated kinase 1|p21/Cdc42/Rac1-activated kinase 1 (STE20 homolog, yeast)|p21/Cdc42/Rac1-activated kinase 1 (yeast Ste20-related)|p65-PAK	11q13.5-q14.1	11	NC_000011.10	77322015	77474063	minus	19	602590
1906	EDN1	ARCND3, ET1, HDLCQ7, PPET1, QME	endothelin 1	endothelin-1|preproendothelin-1	6p24.1	6	NC_000006.12	12256464	12297194	plus	9	131240
3320	HSP90AA1	EL52, HEL-S-65p, HSP86, HSP89A, HSP90A, HSP90N, HSPC1, HSPCA, HSPCAL1, HSPCAL4, HSPN, Hsp103, Hsp89, Hsp90, LAP-2, LAP2	heat shock protein 90 alpha family class A member 1	heat shock protein HSP 90-alpha|HSP 86|LPS-associated protein 2|epididymis luminal secretory protein 52|epididymis secretory sperm binding protein Li 65p|heat shock 86 kDa|heat shock 90kD protein 1, alpha|heat shock 90kD protein 1, alpha-like 4|heat shock 90kD protein, alpha-like 4|heat shock 90kDa protein 1, alpha|heat shock protein 90kDa alpha (cytosolic), class A member 1|heat shock protein 90…	14q32.31	14	NC_000014.9	102080738	102139749	minus	13	140571
6331	SCN5A	CDCD2, CMD1E, CMPD2, HB1, HB2, HBBD, HH1, ICCD, IVF, LQT3, Nav1.5, PFHB1, SSS1, VF1	sodium voltage-gated channel alpha subunit 5	sodium channel protein type 5 subunit alpha|cardiac tetrodotoxin-insensitive voltage-dependent sodium channel alpha subunit|sodium channel protein cardiac muscle subunit alpha|sodium channel, voltage-gated, type V, alpha subunit|voltage-gated sodium channel subunit alpha Nav1.5	3p22.2	3	NC_000003.12	38548061	38649673	minus	29	600163
6595	SMARCA2	BAF190, BRM, NCBRS, SNF2, SNF2L2, SNF2LA, SWI2, Sth1p, hBRM, hSNF2a	SWI/SNF related, matrix associated, actin dependent regulator of chromatin, subfamily a, member 2	probable global transcription activator SNF2L2|ATP-dependent helicase SMARCA2|BAF190B|BRG1-associated factor 190B|SNF2-alpha|SNF2/SWI2-like protein 2|SWI/SNF-related matrix-associated actin-dependent regulator of chromatin a2|global transcription activator homologous sequence|protein brahma homolog|sucrose nonfermenting 2-like protein 2	9p24.3	9	NC_000009.12	2015219	2193624	plus	38	600014
3557	IL1RN	DIRA, ICIL-1RA, IL-1RN, IL-1ra, IL-1ra3, IL1F3, IL1RA, IRAP, MVCD4	interleukin 1 receptor antagonist	interleukin-1 receptor antagonist protein|IL1 inhibitor|intracellular IL-1 receptor antagonist type II|intracellular interleukin-1 receptor antagonist (icIL-1ra)|type II interleukin-1 receptor antagonist	2q14.1	2	NC_000002.12	113099365	113134016	plus	11	147679
598	BCL2L1	BCL-XL/S, BCL2L, BCLX, Bcl-X, PPP1R52	BCL2 like 1	bcl-2-like protein 1|apoptosis regulator Bcl-X|protein phosphatase 1, regulatory subunit 52	20q11.21	20	NC_000020.11	31664452	31723999	minus	6	600039
335	APOA1	apo(a)	apolipoprotein A1	apolipoprotein A-I|apo-AI	11q23.3	11	NC_000011.10	116835751	116837950	minus	5	107680
1994	ELAVL1	ELAV1, HUR, Hua, MelG	ELAV like RNA binding protein 1	ELAV-like protein 1|ELAV (embryonic lethal, abnormal vision, Drosophila)-like 1 (Hu antigen R)|Hu antigen R|embryonic lethal, abnormal vision, drosophila, homolog-like 1|hu-antigen R	19p13.2	19	NC_000019.10	7958573	8005645	minus	7	603466
3552	IL1A	IL-1A, IL1, IL1-ALPHA, IL1F1	interleukin 1 alpha	interleukin-1 alpha|IL-1 alpha|hematopoietin-1|preinterleukin 1 alpha|pro-interleukin-1-alpha	2q14.1	2	NC_000002.12	112773915	112785398	minus	7	147760
1019	CDK4	CMM3, PSK-J3	cyclin dependent kinase 4	cyclin-dependent kinase 4|cell division protein kinase 4	12q14.1	12	NC_000012.12	57747727	57752447	minus	8	123829
6615	SNAI1	SLUGH2, SNA, SNAH, SNAIL, SNAIL1, dJ710H13.1	snail family transcriptional repressor 1	zinc finger protein SNAI1|protein sna|protein snail homolog 1|snail 1 homolog|snail 1 zinc finger protein|snail family zinc finger 1|snail homolog 1	20q13.13	20	NC_000020.11	49982976	49988886	plus	3	604238
6280	S100A9	60B8AG, CAGB, CFAG, CGLB, L1AG, LIAG, MAC387, MIF, MRP14, NIF, P14	S100 calcium binding protein A9	protein S100-A9|MRP-14|S100 calcium-binding protein A9 (calgranulin B)|calgranulin B|calprotectin L1H subunit|leukocyte L1 complex heavy chain|migration inhibitory factor-related protein 14	1q21.3	1	NC_000001.11	153357854	153361027	plus	3	123886
2149	F2R	CF2R, HTR, PAR-1, PAR1, TR	coagulation factor II thrombin receptor	proteinase-activated receptor 1|protease-activated receptor 1	5q13.3	5	NC_000005.10	76716043	76735780	plus	3	187930
2688	GH1	GH, GH-N, GHB5, GHN, IGHD1B, hGH-N	growth hormone 1	somatotropin|growth hormone B5|pituitary growth hormone	17q23.3	17	NC_000017.11	63917193	63918852	minus	5	139250
2033	EP300	KAT3B, RSTS2, p300	E1A binding protein p300	histone acetyltransferase p300|E1A-associated protein p300|E1A-binding protein, 300kD|p300 HAT	22q13.2	22	NC_000022.11	41092610	41180077	plus	31	602700
2261	FGFR3	ACH, CD333, CEK2, HSFGFR3EX, JTK4	fibroblast growth factor receptor 3	fibroblast growth factor receptor 3|FGFR-3|fibroblast growth factor receptor 3 variant 4|hydroxyaryl-protein kinase|tyrosine kinase JTK4	4p16.3	4	NC_000004.12	1793299	1808872	plus	19	134934
5621	PRNP	ASCR, AltPrP, CD230, CJD, GSS, KURU, PRIP, PrP, PrP27-30, PrP33-35C, PrPc, p27-30	prion protein	major prion protein|alternative prion protein|CD230 antigen|prion-related protein	20p13	20	NC_000020.11	4686151	4701588	plus	2	176640
6502	SKP2	FBL1, FBXL1, FLB1, p45	S-phase kinase associated protein 2	S-phase kinase-associated protein 2|CDK2/cyclin A-associated protein p45|F-box/LRR-repeat protein 1|S-phase kinase-associated protein 2 (p45)|S-phase kinase-associated protein 2, E3 ubiquitin protein ligase|p45skp2	5p13.2	5	NC_000005.10	36151989	36192792	plus	12	601436
8398	PLA2G6	CaI-PLA2, GVI, INAD1, IPLA2-VIA, NBIA2, NBIA2A, NBIA2B, PARK14, PLA2, PNPLA9, iPLA2, iPLA2beta	phospholipase A2 group VI	85/88 kDa calcium-independent phospholipase A2|85 kDa calcium-independent phospholipase A2|GVI PLA2|iPLA2-beta|intracellular membrane-associated calcium-independent phospholipase A2 beta|neurodegeneration with brain iron accumulation 2|patatin-like phospholipase domain-containing protein 9|phospholipase A2, group VI (cytosolic, calcium-independent)	22q13.1	22	NC_000022.11	38111495	38192099	minus	28	603604
152110	NEK10		NIMA related kinase 10	serine/threonine-protein kinase Nek10|NIMA (never in mitosis gene a)- related kinase 10|never in mitosis A-related kinase 10|nimA-related protein kinase 10	3p24.1	3	NC_000003.12	27107336	27369460	minus	47
2896	GRN	CLN11, GEP, GP88, PCDGF, PEPI, PGRN	granulin precursor	granulins|PC cell-derived growth factor|acrogranin|granulin|granulin-epithelin|proepithelin|progranulin	17q21.31	17	NC_000017.11	44345086	44353106	plus	13	138945
8204	NRIP1	RIP140	nuclear receptor interacting protein 1	nuclear receptor-interacting protein 1|nuclear factor RIP140|receptor-interacting protein 140	21q11.2-q21.1	21	NC_000021.9	14961235	15065903	minus	10	602490
1277	COL1A1	EDSC, OI1, OI2, OI3, OI4	collagen type I alpha 1 chain	collagen alpha-1(I) chain|alpha-1 type I collagen|alpha1(I) procollagen|collagen alpha 1 chain type I|collagen alpha-1(I) chain preproprotein|collagen of skin, tendon and bone, alpha-1 chain|collagen, type I, alpha 1|pro-alpha-1 collagen type 1|type I proalpha 1|type I procollagen alpha 1 chain	17q21.33	17	NC_000017.11	50184096	50201648	minus	51	120150
1490	CTGF	CCN2, HCS24, IGFBP8, NOV2	connective tissue growth factor	connective tissue growth factor|CCN family member 2|IBP-8|IGF-binding protein 8|IGFBP-8|hypertrophic chondrocyte-specific protein 24|insulin-like growth factor-binding protein 8	6q23.2	6	NC_000006.12	131948176	131951378	minus	5	121009
5617	PRL	GHA1	prolactin	prolactin|decidual prolactin|growth hormone A1	6p22.3	6	NC_000006.12	22287244	22302897	minus	7	176760
1571	CYP2E1	CPE1, CYP2E, P450-J, P450C2E	cytochrome P450 family 2 subfamily E member 1	cytochrome P450 2E1|4-nitrophenol 2-hydroxylase|CYPIIE1|cytochrome P450, family 2, subfamily E, polypeptide 1|cytochrome P450, subfamily IIE (ethanol-inducible), polypeptide 1|cytochrome P450-J|flavoprotein-linked monooxygenase|microsomal monooxygenase|xenobiotic monooxygenase	10q26.3	10	NC_000010.11	133527363	133539116	plus	9	124040
3630	INS	IDDM, IDDM1, IDDM2, ILPR, IRDN, MODY10	insulin	insulin|preproinsulin|proinsulin	11p15.5	11	NC_000011.10	2159779	2161209	minus	3	176730
6462	SHBG	ABP, SBP, TEBG	sex hormone binding globulin	sex hormone-binding globulin|sex steroid-binding protein|testis-specific androgen-binding protein|testosterone-binding beta-globulin|testosterone-estradiol-binding globulin|testosterone-estrogen-binding globulin	17p13.1	17	NC_000017.11	7614064	7633383	plus	10	182205
898	CCNE1	CCNE, pCCNE1	cyclin E1	G1/S-specific cyclin-E1	19q12	19	NC_000019.10	29811994	29824317	plus	12	123837
1116	CHI3L1	ASRT7, CGP-39, GP-39, GP39, HC-gp39, HCGP-3P, YKL-40, YKL40, YYL-40, hCGP-39	chitinase 3 like 1	chitinase-3-like protein 1|39 kDa synovial protein|cartilage glycoprotein 39|chitinase 3-like 1 (cartilage glycoprotein-39)	1q32.1	1	NC_000001.11	203178931	203186794	minus	10	601525
7474	WNT5A	hWNT5A	Wnt family member 5A	protein Wnt-5a|WNT-5A protein|wingless-type MMTV integration site family, member 5A	3p14.3	3	NC_000003.12	55465715	55505261	minus	15	164975
4830	NME1	AWD, GAAD, NB, NBS, NDKA, NDPK-A, NDPKA, NM23, NM23-H1	NME/NM23 nucleoside diphosphate kinase 1	nucleoside diphosphate kinase A|NDP kinase A|granzyme A-activated DNase|metastasis inhibition factor nm23|non-metastatic cells 1, protein (NM23A) expressed in|tumor metastatic process-associated protein	17q21.33	17	NC_000017.11	51153559	51162089	plus	6	156490
4763	NF1	NFNS, VRNF, WSS	neurofibromin 1	neurofibromin|neurofibromatosis 1|neurofibromatosis-related protein NF-1	17q11.2	17	NC_000017.11	31094927	31377677	plus	62	613113
4548	MTR	HMAG, MS, cblG	5-methyltetrahydrofolate-homocysteine methyltransferase	methionine synthase|5-methyltetrahydrofolate-homocysteine methyltransferase 1|cobalamin-dependent methionine synthase|vitamin-B12 dependent methionine synthase	1q43	1	NC_000001.11	236794304	236903981	plus	33	156570
331	XIAP	API3, BIRC4, IAP-3, ILP1, MIHA, XLP2, hIAP-3, hIAP3	X-linked inhibitor of apoptosis	E3 ubiquitin-protein ligase XIAP|IAP-like protein|X-linked IAP|X-linked inhibitor of apoptosis, E3 ubiquitin protein ligase|baculoviral IAP repeat-containing protein 4|inhibitor of apoptosis protein 3	Xq25	X	NC_000023.11	123859812	123913979	plus	9	300079
2113	ETS1	ETS-1, EWSR2, c-ets-1, p54	ETS proto-oncogene 1, transcription factor	protein C-ets-1|Avian erythroblastosis virus E26 (v-ets) oncogene homolog-1|v-ets avian erythroblastosis virus E2 oncogene homolog 1|v-ets avian erythroblastosis virus E26 oncogene homolog 1	11q24.3	11	NC_000011.10	128458761	128587593	minus	13	164720
1977	EIF4E	AUTS19, CBP1, EIF4EL1, EIF4F, eIF-4E, EIF4E	eukaryotic translation initiation factor 4E	eukaryotic translation initiation factor 4E|eIF-4F 25 kDa subunit|eukaryotic translation initiation factor 4E-like 1|mRNA cap-binding protein	4q23	4	NC_000004.12	98878456	98930635	minus	10	133440
768	CA9	CAIX, MN	carbonic anhydrase 9	carbonic anhydrase 9|CA-IX|P54/58N|RCC-associated antigen G250|RCC-associated protein G250|carbonate dehydratase IX|carbonic anhydrase IX|carbonic dehydratase|membrane antigen MN|pMW1|renal cell carcinoma-associated antigen G250	9p13.3	9	NC_000009.12	35673859	35681159	plus	11	603179
5294	PIK3CG	PI3CG, PI3K, PI3Kgamma, PIK3, p110gamma, p120-PI3K	phosphatidylinositol-4,5-bisphosphate 3-kinase catalytic subunit gamma	phosphatidylinositol 4,5-bisphosphate 3-kinase catalytic subunit gamma isoform|1-phosphatidylinositol 3-kinase|PI3-kinase subunit gamma|phosphatidylinositol 3 kinase gamma, p110 gamma|phosphatidylinositol 3-kinase catalytic 110-kD gamma|phosphatidylinositol-4,5-bisphosphate 3-kinase 110 kDa catalytic subunit gamma|phosphatidylinositol-4,5-bisphosphate 3-kinase catalytic subunit gamma isoform|phos…	7q22.3	7	NC_000007.14	106865278	106908978	plus	15	601232
1471	CST3	ARMD11, HEL-S-2	cystatin C	cystatin-C|bA218C14.4 (cystatin C)|cystatin 3|epididymis secretory protein Li 2|gamma-trace|neuroendocrine basic polypeptide|post-gamma-globulin	20p11.21	20	NC_000020.11	23627897	23638048	minus	4	604312
846	CASR	CAR, EIG8, FHH, FIH, GPRC2A, HHC, HHC1, HYPOC1, NSHPT, PCAR1	calcium sensing receptor	extracellular calcium-sensing receptor|parathyroid Ca(2+)-sensing receptor 1|parathyroid cell calcium-sensing receptor 1	3q13.33-q21.1	3	NC_000003.12	122183683	122286503	plus	11	601199
4072	EPCAM	DIAR5, EGP-2, EGP314, EGP40, ESA, HNPCC8, KS1/4, KSA, M4S1, MIC18, MK-1, TACSTD1, TROP1	epithelial cell adhesion molecule	epithelial cell adhesion molecule|adenocarcinoma-associated antigen|cell surface glycoprotein Trop-1|epithelial glycoprotein 314|human epithelial glycoprotein-2|major gastrointestinal tumor-associated protein GA733-2|membrane component, chromosome 4, surface marker (35kD glycoprotein)|tumor-associated calcium signal transducer 1	2p21	2	NC_000002.12	47369148	47387028	plus	9	185535
864	RUNX3	AML2, CBFA3, PEBP2aC	runt related transcription factor 3	runt-related transcription factor 3|CBF-alpha-3|PEA2 alpha C|PEBP2 alpha C|SL3-3 enhancer factor 1 alpha C subunit|SL3/AKV core-binding factor alpha C subunit|acute myeloid leukemia 2 protein|acute myeloid leukemia gene 2|core-binding factor subunit alpha-3|core-binding factor, runt domain, alpha subunit 3|oncogene AML-2|polyomavirus enhancer-binding protein 2 alpha C subunit|transcription factor…	1p36.11	1	NC_000001.11	24899511	24965158	minus	8	600210
2625	GATA3	HDR, HDRS	GATA binding protein 3	trans-acting T-cell-specific transcription factor GATA-3|GATA-binding factor 3	10p14	10	NC_000010.11	8045421	8075201	plus	8	131320
998	CDC42	CDC42Hs, G25K, TKS	cell division cycle 42	cell division control protein 42 homolog|G25K GTP-binding protein|GTP binding protein, 25kDa|dJ224A6.1.1 (cell division cycle 42 (GTP-binding protein, 25kD))|dJ224A6.1.2 (cell division cycle 42 (GTP-binding protein, 25kD))|growth-regulating protein|small GTP binding protein CDC42	1p36.12	1	NC_000001.11	22052627	22092943	plus	8	116952
10018	BCL2L11	BAM, BIM, BOD	BCL2 like 11	bcl-2-like protein 11|BCL2-like 11 (apoptosis facilitator)|bcl-2 interacting mediator of cell death|bcl-2 interacting protein Bim|bcl-2-related ovarian death agonist	2q13	2	NC_000002.12	111120914	111168445	plus	14	603827
7450	VWF	F8VWF, VWD	von Willebrand factor	von Willebrand factor|coagulation factor VIII VWF	12p13.31	12	NC_000012.12	5948874	6124675	minus	52	613160
64127	NOD2	ACUG, BLAU, CARD15, CD, CLR16.3, IBD1, NLRC2B, PSORAS1, NOD2	nucleotide binding oligomerization domain containing 2	nucleotide-binding oligomerization domain-containing protein 2|NLR family, CARD domain containing 2|NOD-like receptor C2|caspase recruitment domain family, member 15|caspase recruitment domain protein 15|caspase recruitment domain-containing protein 15|inflammatory bowel disease protein 1|nucleotide-binding oligomerization domain 2|nucleotide-binding oligomerization domain, leucine rich repeat an…	16q12.1	16	NC_000016.10	50693581	50733077	plus	17	605956
216	ALDH1A1	ALDC, ALDH-E1, ALDH1, ALDH11, HEL-9, HEL-S-53e, HEL12, PUMB1, RALDH1	aldehyde dehydrogenase 1 family member A1	retinal dehydrogenase 1|ALDH class 1|ALHDII|RALDH 1|acetaldehyde dehydrogenase 1|aldehyde dehydrogenase 1, soluble|aldehyde dehydrogenase, liver cytosolic|epididymis luminal protein 12|epididymis luminal protein 9|epididymis secretory sperm binding protein Li 53e|retinaldehyde dehydrogenase 1	9q21.13	9	NC_000009.12	72900662	72953317	minus	13	100640
22943	DKK1	DKK-1, SK	dickkopf WNT signaling pathway inhibitor 1	dickkopf-related protein 1|dickkopf 1 homolog|dickkopf-1 like|dickkopf-like protein 1|hDkk-1	10q21.1	10	NC_000010.11	52314281	52317657	plus	4	605189
23405	DICER1	DCR1, Dicer, Dicer1e, HERNA, K12H4.8-LIKE, MNG1, RMSE2	dicer 1, ribonuclease III	endoribonuclease Dicer|Dicer1, Dcr-1 homolog|dicer 1, double-stranded RNA-specific endoribonuclease|dicer 1, ribonuclease type III|helicase MOI|helicase with RNAse motif	14q32.13	14	NC_000014.9	95086228	95158010	minus	36	606241
4049	LTA	LT, TNFB, TNFSF1, TNLG1E	lymphotoxin alpha	lymphotoxin-alpha|LT-alpha|TNF superfamily, member 1|TNF-beta|tumor necrosis factor beta|tumor necrosis factor ligand 1E|tumor necrosis factor ligand superfamily member 1	6p21.33	6	NC_000006.12	31560550	31574324	plus	8	153440
9021	SOCS3	ATOD4, CIS3, Cish3, SOCS-3, SSI-3, SSI3	suppressor of cytokine signaling 3	suppressor of cytokine signaling 3|STAT-induced STAT inhibitor 3|cytokine-inducible SH2 protein 3	17q25.3	17	NC_000017.11	78356777	78360079	minus	2	604176
6657	SOX2	ANOP3, MCOPS3	SRY-box 2	transcription factor SOX-2|SRY (sex determining region Y)-box 2|SRY-related HMG-box gene 2|sex determining region Y-box 2|transcription factor SOX2	3q26.33	3	NC_000003.12	181711924	181714436	plus	1	184429
2876	GPX1	GPXD, GSHPX1	glutathione peroxidase 1	glutathione peroxidase 1|GSHPx-1|cellular glutathione peroxidase	3p21.31	3	NC_000003.12	49357176	49358358	minus	2	138320
3625	INHBB		inhibin beta B subunit	inhibin beta B chain|Inhibin, beta-2|activin AB beta polypeptide|activin beta-B chain	2q14.2	2	NC_000002.12	120346143	120351807	plus	2	147390
6513	SLC2A1	CSE, DYT17, DYT18, DYT9, EIG12, GLUT, GLUT-1, GLUT1, GLUT1DS, HTLVR, PED, SDCHCN	solute carrier family 2 member 1	solute carrier family 2, facilitated glucose transporter member 1|choreoathetosis/spasticity, episodic (paroxysmal choreoathetosis/spasticity)|glucose transporter type 1, erythrocyte/brain|hepG2 glucose transporter|human T-cell leukemia virus (I and II) receptor|receptor for HTLV-1 and HTLV-2|solute carrier family 2 (facilitated glucose transporter), member 1	1p34.2	1	NC_000001.11	42925375	42959176	minus	10	138140143090
6198	RPS6KB1	PS6K, S6K, S6K-beta-1, S6K1, STK14A, p70 S6KA, p70(S6K)-alpha, p70-S6K, p70-alpha	ribosomal protein S6 kinase B1	ribosomal protein S6 kinase beta-1|p70 S6 kinase, alpha|ribosomal protein S6 kinase I|ribosomal protein S6 kinase, 70kDa, polypeptide 1|serine/threonine kinase 14 alpha|serine/threonine-protein kinase 14A	17q23.1	17	NC_000017.11	59893046	59950426	plus	19	608938
4153	MBL2	COLEC1, HSMBPC, MBLD, MBP, MBP-C, MBP1, MBPD, MBL2	mannose binding lectin 2	mannose-binding protein C|collectin-1|mannan-binding lectin|mannose-binding lectin (protein C) 2, soluble (opsonic defect)|mannose-binding lectin 2, soluble (opsonic defect)	10q21.1	10	NC_000010.11	52764977	52772845	minus	5	154545
3643	INSR	CD220, HHF5	insulin receptor	insulin receptor|IR	19p13.2	19	NC_000019.10	7112255	7294405	minus	22	147670
1509	CTSD	CLN10, CPSD, HEL-S-130P	cathepsin D	cathepsin D|ceroid-lipofuscinosis, neuronal 10|epididymis secretory sperm binding protein Li 130P|lysosomal aspartyl peptidase|lysosomal aspartyl protease	11p15.5	11	NC_000011.10	1752752	1763992	minus	9	116840
5887	RAD23B	HHR23B, HR23B, P58	RAD23 homolog B, nucleotide excision repair protein	UV excision repair protein RAD23 homolog B|RAD23, yeast homolog of, B|XP-C repair complementing complex 58 kDa|XP-C repair complementing protein|XP-C repair-complementing complex 58 kDa protein	9q31.2	9	NC_000009.12	107283236	107332194	plus	12	600062
1457	CSNK2A1	CK2A1, CKII, CSNK2A3, OCNDS	casein kinase 2 alpha 1	casein kinase II subunit alpha|CK II alpha 3|CK2 catalytic subunit alpha|casein kinase 2, alpha 1 polypeptide|casein kinase II alpha 1 polypeptide pseudogene|casein kinase II alpha 1 subunit|protein kinase CK2	20p13	20	NC_000020.11	482694	543838	minus	14	115440
7412	VCAM1	CD106, INCAM-100	vascular cell adhesion molecule 1	vascular cell adhesion protein 1|CD106 antigen	1p21.2	1	NC_000001.11	100719640	100739045	plus	9	192225
2157	F8	AHF, DXS1253EB, F8C, FVIII, HEMA, F8	coagulation factor VIII	coagulation factor VIII|antihemophilic factor|coagulation factor VIII A1 domain|coagulation factor VIII C2 domain|coagulation factor VIII, procoagulant component|coagulation factor VIIIc|factor VIII F8B	Xq28	X	NC_000023.11	154835788	155022723	minus	27	300841
1017	CDK2	CDKN2, p33(CDK2)	cyclin dependent kinase 2	cyclin-dependent kinase 2|cdc2-related protein kinase|cell division protein kinase 2|p33 protein kinase	12q13.2	12	NC_000012.12	55966769	55972789	plus	8	116953
2735	GLI1	GLI	GLI family zinc finger 1	zinc finger protein GLI1|GLI-Kruppel family member GLI1|glioma-associated oncogene 1|glioma-associated oncogene homolog 1 (zinc finger protein)|oncogene GLI	12q13.3	12	NC_000012.12	57460135	57472268	plus	13	165220
4988	OPRM1	LMOR, M-OR-1, MOP, MOR, MOR1, OPRM	opioid receptor mu 1	mu-type opioid receptor|mu opiate receptor|mu opioid receptor hMOR-1a	6q25.2	6	NC_000006.12	154010496	154246867	plus	17	600018
1559	CYP2C9	CPC9, CYP2C, CYP2C10, CYPIIC9, P450IIC9	cytochrome P450 family 2 subfamily C member 9	cytochrome P450 2C9|cytochrome P-450 S-mephenytoin 4-hydroxylase|cytochrome P-450MP|cytochrome P450 PB-1|cytochrome P450, family 2, subfamily C, polypeptide 9|flavoprotein-linked monooxygenase|microsomal monooxygenase|xenobiotic monooxygenase	10q23.33	10	NC_000010.11	94905867	94989395	plus	10	601130
7158	TP53BP1	53BP1, TDRD30, TP53, p202, p53BP1	tumor protein p53 binding protein 1	tumor suppressor p53-binding protein 1|p53-binding protein 1|tumor protein 53-binding protein, 1	15q15.3	15	NC_000015.10	43403064	43510509	minus	32	605230
301	ANXA1	ANX1, LPC1	annexin A1	annexin A1|annexin I (lipocortin I)|annexin-1|calpactin II|calpactin-2|chromobindin-9|phospholipase A2 inhibitory protein	9q21.13	9	NC_000009.12	73151731	73170393	plus	15	151690
1789	DNMT3B	ICF, ICF1, M.HsaIIIB	DNA methyltransferase 3 beta	DNA (cytosine-5)-methyltransferase 3B|DNA (cytosine-5-)-methyltransferase 3 beta|DNA MTase HsaIIIB|DNA cytosine-5--methyltransferase 3 beta|DNA methyltransferase HsaIIIB	20q11.21	20	NC_000020.11	32762385	32809356	plus	24	602900
407040	MIR34A	MIRN34A, miRNA34A, mir-34, mir-34a	microRNA 34a	hsa-mir-34a	1p36.22	1	NC_000001.11	9151668	9151777	minus	1	611172
3397	ID1	ID, bHLHb24	inhibitor of DNA binding 1, HLH protein	DNA-binding protein inhibitor ID-1|class B basic helix-loop-helix protein 24|dJ857M17.1.2 (inhibitor of DNA binding 1, dominant negative helix-loop-helix protein)|inhibitor of DNA binding 1, dominant negative helix-loop-helix protein|inhibitor of differentiation 1	20q11.21	20	NC_000020.11	31605283	31606515	plus	1	600349
3558	IL2	IL-2, TCGF, lymphokine	interleukin 2	interleukin-2|T cell growth factor|aldesleukin|involved in regulation of T-cell clonal expansion	4q27	4	NC_000004.12	122449479	122456495	minus	5	147680
6531	SLC6A3	DAT, DAT1, PKDYS	solute carrier family 6 member 3	sodium-dependent dopamine transporter|DA transporter|dopamine transporter 1|solute carrier family 6 (neurotransmitter transporter), member 3|solute carrier family 6 (neurotransmitter transporter, dopamine), member 3	5p15.33	5	NC_000005.10	1392790	1445428	minus	15	126455
9423	NTN1	NTN1L	netrin 1	netrin-1|epididymis tissue protein Li 131P|netrin 1, mouse, homolog of	17p13.1	17	NC_000017.11	9021542	9244000	plus	8	601614
4904	YBX1	BP-8, CBF-A, CSDA2, CSDB, DBPB, EFI-A, MDR-NF1, NSEP-1, NSEP1, YB-1, YB1	Y-box binding protein 1	nuclease-sensitive element-binding protein 1|CCAAT-binding transcription factor I subunit A|DNA-binding protein B|Y-box transcription factor|enhancer factor I subunit A|major histocompatibility complex, class II, Y box-binding protein I	1p34.2	1	NC_000001.11	42682235	42703803	plus	9	154030
861	RUNX1	AML1, AML1-EVI-1, AMLCR1, CBF2alpha, CBFA2, EVI-1, PEBP2aB, PEBP2alpha	runt related transcription factor 1	runt-related transcription factor 1|AML1-EVI-1 fusion protein|CBF-alpha-2|PEA2-alpha B|PEBP2-alpha B|RUNX1/ZNF687 fusion|SL3-3 enhancer factor 1 alpha B subunit|SL3/AKV core-binding factor alpha B subunit|acute myeloid leukemia 1 protein|core-binding factor, runt domain, alpha subunit 2|oncogene AML-1|polyomavirus enhancer-binding protein 2 alpha B subunit|transcription factor	21q22.12	21	NC_000021.9	34787801	35049334	minus	13	151385
80000	GREB1L	C18orf6, KIAA1772	growth regulation by estrogen in breast cancer 1 like	GREB1-like protein|growth regulation by estrogen in breast cancer-like	18q11.1-q11.2	18	NC_000018.10	21242225	21526273	plus	34
1111	CHEK1	CHK1	checkpoint kinase 1	serine/threonine-protein kinase Chk1|CHK1 checkpoint homolog|Checkpoint, S. pombe, homolog of, 1|Chk1-S|cell cycle checkpoint kinase	11q24.2	11	NC_000011.10	125624910	125676259	plus	16	603078
4088	SMAD3	HSPC193, HsT17436, JV15-2, LDS1C, LDS3, MADH3	SMAD family member 3	mothers against decapentaplegic homolog 3|MAD homolog 3|MAD, mothers against decapentaplegic homolog 3|SMA- and MAD-related protein 3|SMAD, mothers against DPP homolog 3|hMAD-3|hSMAD3|mad homolog JV15-2|mad protein homolog|mad3|mothers against DPP homolog 3	15q22.33	15	NC_000015.10	67065698	67195195	plus	13	603109
3814	KISS1	HH13, KiSS-1	KiSS-1 metastasis-suppressor	metastasis-suppressor KiSS-1|kisspeptin-1|malignant melanoma metastasis-suppressor|metastin|prepro-kisspeptin	1q32.1	1	NC_000001.11	204190341	204196491	minus	3	603286
4000	LMNA	CDCD1, CDDC, CMD1A, CMT2B1, EMD2, FPL, FPLD, FPLD2, HGPS, IDC, LDP1, LFP, LGMD1B, LMN1, LMNC, LMNL1, MADA, PRO1	lamin A/C	lamin|70 kDa lamin|lamin A/C-like 1|mandibuloacral dysplasia type A|prelamin-A/C|renal carcinoma antigen NY-REN-32	1q22	1	NC_000001.11	156082546	156140089	plus	17	150330
3356	HTR2A	5-HT2A, HTR2	5-hydroxytryptamine receptor 2A	5-hydroxytryptamine receptor 2A|5-HT2 receptor|5-hydroxytryptamine (serotonin) receptor 2A, G protein-coupled|serotonin 5-HT-2A receptor	13q14.2	13	NC_000013.11	46831542	46897076	minus	4	182135
6776	STAT5A	MGF, STAT5	signal transducer and activator of transcription 5A	signal transducer and activator of transcription 5A	17q21.2	17	NC_000017.11	42287547	42311943	plus	20	601511
9965	FGF19		fibroblast growth factor 19	fibroblast growth factor 19|FGF-19	11q13.3	11	NC_000011.10	69698238	69704338	minus	3	603891
100133941	CD24	CD24A	CD24 molecule	signal transducer CD24|CD24 antigen (small cell lung carcinoma cluster 4 antigen)	6q21	6	NC_000006.12	106969831	106976855	minus	5	600074
1050	CEBPA	C/EBP-alpha, CEBP	CCAAT/enhancer binding protein alpha	CCAAT/enhancer-binding protein alpha|CCAAT/enhancer binding protein (C/EBP), alpha	19q13.11	19	NC_000019.10	33299934	33302564	minus	1	116897
6935	ZEB1	AREB6, BZP, DELTAEF1, FECD6, NIL2A, PPCD3, TCF8, ZFHEP, ZFHX1A	zinc finger E-box binding homeobox 1	zinc finger E-box-binding homeobox 1|delta-crystallin enhancer binding factor 1|negative regulator of IL2|posterior polymorphous corneal dystrophy 3|transcription factor 8 (represses interleukin 2 expression)|zinc finger homeodomain enhancer-binding protein	10p11.22	10	NC_000010.11	31318495	31529814	plus	21	189909
4353	MPO		myeloperoxidase	myeloperoxidase	17q22	17	NC_000017.11	58269856	58280935	minus	12	606989
51741	WWOX	D16S432E, EIEE28, FOR, FRA16D, HHCMA56, PRO0128, SCAR12, SDR41C1, WOX1	WW domain containing oxidoreductase	WW domain-containing oxidoreductase|WW domain-containing protein WWOX|fragile site FRA16D oxidoreductase|short chain dehydrogenase/reductase family 41C member 1	16q23.1-q23.2	16	NC_000016.10	78099413	79212667	plus	16	605131
2194	FASN	FAS, OA-519, SDR27X1	fatty acid synthase	fatty acid synthase|short chain dehydrogenase/reductase family 27X, member 1	17q25.3	17	NC_000017.11	82078338	82098303	minus	43	600212
406937	MIR145	MIRN145, miR-145, miRNA145	microRNA 145	hsa-mir-145	5q32	5	NC_000005.10	149430646	149430733	plus	1	611795
19	ABCA1	ABC-1, ABC1, CERP, HDLDT1, TGD	ATP binding cassette subfamily A member 1	ATP-binding cassette sub-family A member 1|ATP-binding cassette transporter A1|ATP-binding cassette, sub-family A (ABC1), member 1|cholesterol efflux regulatory protein|membrane-bound	9q31.1	9	NC_000009.12	104781002	104928246	minus	58	600046
54680	ZNHIT6	BCD1, C1orf181, NY-BR-75	zinc finger HIT-type containing 6	box C/D snoRNA protein 1|box C/D snoRNA essential 1 homolog|serologically defined breast cancer antigen NY-BR-75|zinc finger HIT domain-containing protein 6|zinc finger, HIT type 6	1p22.3	1	NC_000001.11	85649423	85708447	minus	12
958	CD40	Bp50, CDW40, TNFRSF5, p50	CD40 molecule	tumor necrosis factor receptor superfamily member 5|B cell surface antigen CD40|B cell-associated molecule|CD40 molecule, TNF receptor superfamily member 5|CD40L receptor	20q13.12	20	NC_000020.11	46118242	46129745	plus	9	109535
338	APOB	FLDB, LDLCQ4, apoB-100, apoB-48	apolipoprotein B	apolipoprotein B-100|apolipoprotein B (including Ag(x) antigen)|apolipoprotein B48	2p24.1	2	NC_000002.12	21001429	21044073	minus	29	107730
2547	XRCC6	CTC75, CTCBF, G22P1, KU70, ML8, TLAA	X-ray repair cross complementing 6	X-ray repair cross-complementing protein 6|5'-dRP lyase Ku70|5'-deoxyribose-5-phosphate lyase Ku70|70 kDa subunit of Ku antigen|ATP-dependent DNA helicase 2 subunit 1|ATP-dependent DNA helicase II, 70 kDa subunit|CTC box binding factor 75 kDa subunit|DNA repair protein XRCC6|Ku autoantigen p70 subunit|Ku autoantigen, 70kDa|X-ray repair complementing defective repair in Chinese hamster cells 6|lup…	22q13.2	22	NC_000022.11	41621163	41664048	plus	13	152690
5580	PRKCD	ALPS3, CVID9, MAY1, PKCD, nPKC-delta	protein kinase C delta	protein kinase C delta type|protein kinase C delta VIII|tyrosine-protein kinase PRKCD	3p21.1	3	NC_000003.12	53161207	53192717	plus	22	176977
5071	PARK2	AR-JP, LPRS2, PDJ, PRKN	parkin RBR E3 ubiquitin protein ligase	E3 ubiquitin-protein ligase parkin|Parkinson disease (autosomal recessive, juvenile) 2, parkin|parkinson juvenile disease protein 2|parkinson protein 2 E3 ubiquitin protein ligase|parkinson protein 2, E3 ubiquitin protein ligase (parkin)	6q26	6	NC_000006.12	161347417	162727802	minus	14	602544
2260	FGFR1	BFGFR, CD331, CEK, ECCL, FGFBR, FGFR-1, FLG, FLT-2, FLT2, HBGFR, HH2, HRTFDS, KAL2, N-SAM, OGD, bFGF-R-1	fibroblast growth factor receptor 1	fibroblast growth factor receptor 1|FGFR1/PLAG1 fusion|FMS-like tyrosine kinase 2|basic fibroblast growth factor receptor 1|fms-related tyrosine kinase 2|heparin-binding growth factor receptor|hydroxyaryl-protein kinase|proto-oncogene c-Fgr	8p11.23	8	NC_000008.11	38411138	38468834	minus	24	136350
5083	PAX9	STHAG3	paired box 9	paired box protein Pax-9|paired domain gene 9	14q13.3	14	NC_000014.9	36657568	36677807	plus	5	167416
3315	HSPB1	CMT2F, HEL-S-102, HMN2B, HS.76067, HSP27, HSP28, Hsp25, SRP27	heat shock protein family B (small) member 1	heat shock protein beta-1|28 kDa heat shock protein|epididymis secretory protein Li 102|estrogen-regulated 24 kDa protein|heat shock 27 kDa protein|heat shock 27kD protein 1|heat shock 27kDa protein 1|stress-responsive protein 27	7q11.23	7	NC_000007.14	76302558	76304297	plus	3	602195
5591	PRKDC	DNA-PKcs, DNAPK, DNPK1, HYRC, HYRC1, IMD26, XRCC7, p350	protein kinase, DNA-activated, catalytic polypeptide	DNA-dependent protein kinase catalytic subunit|DNA-PK catalytic subunit|hyper-radiosensitivity of murine scid mutation, complementing 1|p460	8q11.21	8	NC_000008.11	47773108	47960183	minus	86	600899
8842	PROM1	AC133, CD133, CORD12, MCDR2, MSTP061, PROML1, RP41, STGD4	prominin 1	prominin-1|antigen AC133|hProminin|hematopoietic stem cell antigen|prominin-like protein 1	4p15.32	4	NC_000004.12	15968226	16084100	minus	36	604365
7428	VHL	HRCA1, RCA11, pVHL, VHL	von Hippel-Lindau tumor suppressor	von Hippel-Lindau disease tumor suppressor|elongin binding protein|protein G7|von Hippel-Lindau tumor suppressor, E3 ubiquitin protein ligase	3p25.3	3	NC_000003.12	10141635	10153670	plus	3	608537
7098	TLR3	CD283, IIAE2	toll like receptor 3	toll-like receptor 3	4q35.1	4	NC_000004.12	186069155	186086724	plus	6	603029
63897	HEATR6	ABC1	HEAT repeat containing 6	HEAT repeat-containing protein 6|amplified in breast cancer 1|amplified in breast cancer protein 1	17q23.1	17	NC_000017.11	60041363	60078931	minus	20
92140	MTDH	3D3, AEG-1, AEG1, LYRIC, LYRIC/3D3	metadherin	protein LYRIC|3D3/LYRIC|astrocyte elevated gene 1|astrocyte elevated gene-1 protein|lysine-rich CEACAM1 co-isolated protein|metastasis adhesion protein	8q22.1	8	NC_000008.11	97643972	97730260	plus	13	610323
57561	ARRDC3	TLIMP	arrestin domain containing 3	arrestin domain-containing protein 3|TBP-2-like inducible membrane protein|alpha-arrestin 3	5q14.3	5	NC_000005.10	91368724	91383359	minus	8	612464
8105	BRCD1	BCDS1	cancer, familial, with in vitro radioresistance	Breast cancer, ductal, suppressor-1								114450
866	SERPINA6	CBG	serpin family A member 6	corticosteroid-binding globulin|serine (or cysteine) proteinase inhibitor, clade A (alpha-1 antiproteinase, antitrypsin), member 6|serpin A6|serpin peptidase inhibitor, clade A (alpha-1 antiproteinase, antitrypsin), member 6|transcortin	14q32.13	14	NC_000014.9	94304248	94323351	minus	5	122500
4322	MMP13	CLG3, MANDP1, MDST, MMP-13	matrix metallopeptidase 13	collagenase 3|matrix metalloproteinase 13 (collagenase 3)	11q22.2	11	NC_000011.10	102942992	102955734	minus	10	600108
580	BARD1		BRCA1 associated RING domain 1	BRCA1-associated RING domain protein 1|BRCA1-associated RING domain gene 1|RING-type E3 ubiquitin transferase BARD1	2q35	2	NC_000002.12	214725645	214809711	minus	13	601593
5336	PLCG2	APLAID, FCAS3, PLC-IV, PLC-gamma-2	phospholipase C gamma 2	1-phosphatidylinositol 4,5-bisphosphate phosphodiesterase gamma-2|phosphoinositide phospholipase C-gamma-2|phospholipase C, gamma 2 (phosphatidylinositol-specific)|phospholipase C-IV	16q23.3	16	NC_000016.10	81779258	81962693	plus	33	600220
2852	GPER1	CEPR, CMKRL2, DRY12, FEG-1, GPCR-Br, GPER, GPR30, LERGU, LERGU2, LyGPR, mER	G protein-coupled estrogen receptor 1	G-protein coupled estrogen receptor 1|G protein-coupled receptor 30|IL8-related receptor DRY12|chemoattractant receptor-like 2|chemokine receptor-like 2|constitutively expressed peptide-like receptor|flow-induced endothelial G-protein coupled receptor 1|heptahelix receptor|leucine rich protein in GPR30 3'UTR|lymphocyte-derived G-protein coupled receptor|membrane estrogen receptor	7p22.3	7	NC_000007.14	1086807	1093815	plus	3	601805
1191	CLU	AAG4, APO-J, APOJ, CLI1, CLU2, KUB1, NA1/NA2, SGP-2, SGP2, SP-40, TRPM-2, TRPM2, CLU	clusterin	clusterin|aging-associated protein 4|apolipoprotein J|complement cytolysis inhibitor|complement lysis inhibitor|complement-associated protein SP-40,40|ku70-binding protein 1|sulfated glycoprotein 2|testosterone-repressed prostate message 2	8p21.1	8	NC_000008.11	27596917	27616717	minus	11	185430
2155	F7	SPCA	coagulation factor VII	coagulation factor VII|FVII coagulation protein|coagulation factor VII (serum prothrombin conversion accelerator)|eptacog alfa|proconvertin	13q34	13	NC_000013.11	113105773	113120681	plus	11	613878
5111	PCNA	ATLD2	proliferating cell nuclear antigen	proliferating cell nuclear antigen|DNA polymerase delta auxiliary protein|cyclin	20p12.3	20	NC_000020.11	5114953	5126622	minus	7	176740
4869	NPM1	B23, NPM	nucleophosmin	nucleophosmin|nucleolar protein NO38|nucleophosmin (nucleolar phosphoprotein B23, numatrin)|nucleophosmin/nucleoplasmin family, member 1|testicular tissue protein Li 128	5q35.1	5	NC_000005.10	171387648	171410900	plus	11	164040
374860	ANKRD30B	NY-BR-1.1	ankyrin repeat domain 30B	ankyrin repeat domain-containing protein 30B|breast cancer antigen NY-BR-1.1|serologically defined breast cancer antigen NY-BR-1.1	18p11.21	18	NC_000018.10	14748240	14855465	plus	46	616565
5915	RARB	HAP, MCOPS12, NR1B2, RARbeta1, RRB2	retinoic acid receptor beta	retinoic acid receptor beta|HBV-activated protein|RAR-beta|RAR-epsilon|hepatitis B virus activated protein|nuclear receptor subfamily 1 group B member 2|retinoic acid receptor, beta polypeptide	3p24.2	3	NC_000003.12	24829323	25597932	plus	14	180220
2332	FMR1	FMRP, FRAXA, POF, POF1	fragile X mental retardation 1	synaptic functional regulator FMR1|fragile X mental retardation protein 1	Xq27.3	X	NC_000023.11	147911951	147951127	plus	17	309550
929	CD14		CD14 molecule	monocyte differentiation antigen CD14|myeloid cell-specific leucine-rich glycoprotein	5q31.3	5	NC_000005.10	140631728	140633701	minus	3	158120
6382	SDC1	CD138, SDC, SYND1, syndecan	syndecan 1	syndecan-1|CD138 antigen|heparan sulfate proteoglycan fibroblast growth factor receptor|syndecan proteoglycan 1	2p24.1	2	NC_000002.12	20200797	20225433	minus	9	186355
3880	KRT19	CK19, K19, K1CS	keratin 19	keratin, type I cytoskeletal 19|40-kDa keratin intermediate filament|CK-19|cytokeratin 19|keratin 19, type I|keratin, type I, 40-kd	17q21.2	17	NC_000017.11	41523617	41528389	minus	6	148020
567	B2M	IMD43	beta-2-microglobulin	beta-2-microglobulin|beta chain of MHC class I molecules|beta-2-microglobin	15q21.1	15	NC_000015.10	44711487	44718159	plus	4	109700
983	CDK1	CDC2, CDC28A, P34CDC2	cyclin dependent kinase 1	cyclin-dependent kinase 1|cell cycle controller CDC2|cell division control protein 2 homolog|cell division cycle 2, G1 to S and G2 to M|cell division protein kinase 1|p34 protein kinase	10q21.2	10	NC_000010.11	60778331	60794852	plus	9	116940
5781	PTPN11	BPTP3, CFC, JMML, METCDS, NS1, PTP-1D, PTP2C, SH-PTP2, SH-PTP3, SHP2	protein tyrosine phosphatase, non-receptor type 11	tyrosine-protein phosphatase non-receptor type 11|PTP-2C|protein-tyrosine phosphatase 1D|protein-tyrosine phosphatase 2C	12q24.13	12	NC_000012.12	112418732	112509913	plus	16	176876
6478	SIAH2	hSiah2	siah E3 ubiquitin protein ligase 2	E3 ubiquitin-protein ligase SIAH2|seven in absentia homolog 2|siah-2	3q25.1	3	NC_000003.12	150741123	150763476	minus	2	602213
3117	HLA-DQA1	CELIAC1, DQ-A1, HLA-DQA	major histocompatibility complex, class II, DQ alpha 1	HLA class II histocompatibility antigen, DQ alpha 1 chain|DC-1 alpha chain|DC-alpha|HLA-DCA|MHC HLA-DQ alpha|MHC class II DQA1|MHC class II HLA-DQ-alpha-1	6p21.32	6	NC_000006.12	32637403	32654846	plus	6	146880
959	CD40LG	CD154, CD40L, HIGM1, IGM, IMD3, T-BAM, TNFSF5, TRAP, gp39, hCD40L	CD40 ligand	CD40 ligand|CD40 antigen ligand|CD40-L|T-B cell-activating molecule|T-cell antigen Gp39|TNF-related activation protein|tumor necrosis factor (ligand) superfamily member 5	Xq26.3	X	NC_000023.11	136648177	136660390	plus	5	300386
2057	EPOR	EPO-R	erythropoietin receptor	erythropoietin receptor	19p13.2	19	NC_000019.10	11377205	11384342	minus	8	133171
7494	XBP1	TREB-5, TREB5, XBP-1, XBP2	X-box binding protein 1	X-box-binding protein 1|tax-responsive element-binding protein 5	22q12	22	NC_000022.11	28794560	28800572	minus	6	194355
8038	ADAM12	ADAM12-OT1, CAR10, MCMP, MCMPMltna, MLTN, MLTNA	ADAM metallopeptidase domain 12	disintegrin and metalloproteinase domain-containing protein 12|meltrin-alpha|metalloprotease-disintegrin 12 transmembrane	10q26.2	10	NC_000010.11	126012385	126388558	minus	26	602714
11315	PARK7	DJ-1, DJ1, HEL-S-67p	Parkinsonism associated deglycase	protein deglycase DJ-1|Parkinson disease (autosomal recessive, early onset) 7|epididymis secretory sperm binding protein Li 67p|oncogene DJ1|parkinson protein 7|protein DJ-1	1p36.23	1	NC_000001.11	7961654	7985282	plus	8	602533
493	ATP2B4	ATP2B2, MXRA1, PMCA4, PMCA4b, PMCA4x	ATPase plasma membrane Ca2+ transporting 4	plasma membrane calcium-transporting ATPase 4|ATPase, Ca++ transporting, plasma membrane 4|matrix-remodeling-associated protein 1|sarcolemmal calcium pump	1q32.1	1	NC_000001.11	203626787	203744081	plus	22	108732
354	KLK3	APS, KLK2A1, PSA, hK3	kallikrein related peptidase 3	prostate-specific antigen|P-30 antigen|gamma-seminoprotein|kallikrein-3|semenogelase|seminin	19q13.33	19	NC_000019.10	50854915	50860764	plus	5	176820
3014	H2AFX	H2A.X, H2A/X, H2AX	H2A histone family member X	histone H2AX|H2AX histone|histone H2A.x	11q23.3	11	NC_000011.10	119093874	119095467	minus	1	601772
10891	PPARGC1A	LEM6, PGC-1(alpha), PGC-1alpha, PGC-1v, PGC1, PGC1A, PPARGC1	PPARG coactivator 1 alpha	peroxisome proliferator-activated receptor gamma coactivator 1-alpha|L-PGC-1alpha|PGC-1-alpha|PPAR gamma coactivator variant form|PPARGC-1-alpha|PPARgamma coactivator 1alpha|ligand effect modulator-6|peroxisome proliferator-activated receptor gamma coactivator 1 alpha transcript variant B4-3ext|peroxisome proliferator-activated receptor gamma coactivator 1 alpha transcript variant B4-8a|peroxisom…	4p15.2	4	NC_000004.12	23792021	24472975	minus	23	604517
8795	TNFRSF10B	CD262, DR5, KILLER, KILLER/DR5, TRAIL-R2, TRAILR2, TRICK2, TRICK2A, TRICK2B, TRICKB, ZTNFR9	TNF receptor superfamily member 10b	tumor necrosis factor receptor superfamily member 10B|Fas-like protein|TNF-related apoptosis-inducing ligand receptor 2|apoptosis inducing protein TRICK2A/2B|apoptosis inducing receptor TRAIL-R2|cytotoxic TRAIL receptor-2|death domain containing receptor for TRAIL/Apo-2L|death receptor 5|p53-regulated DNA damage-inducible cell death receptor(killer)|tumor necrosis factor receptor superfamily, mem…	8p21.3	8	NC_000008.11	23020133	23069187	minus	11	603612
6591	SNAI2	SLUG, SLUGH1, SNAIL2, WS2D	snail family transcriptional repressor 2	zinc finger protein SNAI2|neural crest transcription factor SLUG|protein snail homolog 2|slug (chicken homolog), zinc finger protein|snail family zinc finger 2|snail homolog 2	8q11.21	8	NC_000008.11	48917677	48921440	minus	3	602150
100507436	MICA	MIC-A, PERB11.1	MHC class I polypeptide-related sequence A	MHC class I polypeptide-related sequence A|HLA class I antigen|MHC class I chain-related protein A|MHC class I related chain A|MHC class I related sequence A|stress inducible class I homolog|truncated MHC class I polypeptide-related sequence A	6p21.33	6	NC_000006.12	31399784	31415315	plus	7	600169
5087	PBX1		PBX homeobox 1	pre-B-cell leukemia transcription factor 1|homeobox protein PBX1|homeobox protein PRL|pre-B-cell leukemia homeobox 1	1q23.3	1	NC_000001.11	164559360	164886047	plus	11	176310
3627	CXCL10	C7, IFI10, INP10, IP-10, SCYB10, crg-2, gIP-10, mob-1	C-X-C motif chemokine ligand 10	C-X-C motif chemokine 10|10 kDa interferon gamma-induced protein|chemokine (C-X-C motif) ligand 10|gamma IP10|interferon-inducible cytokine IP-10|protein 10 from interferon (gamma)-induced cell line|small inducible cytokine subfamily B (Cys-X-Cys), member 10|small-inducible cytokine B10	4q21.1	4	NC_000004.12	76021116	76023536	minus	4	147310
7329	UBE2I	C358B7.1, P18, UBC9	ubiquitin conjugating enzyme E2 I	SUMO-conjugating enzyme UBC9|SUMO-1-protein ligase|SUMO-protein ligase|ubiquitin carrier protein 9|ubiquitin carrier protein I|ubiquitin conjugating enzyme 9|ubiquitin conjugating enzyme E2I|ubiquitin-conjugating enzyme E2I (UBC9 homolog, yeast)|ubiquitin-conjugating enzyme E2I (homologous to yeast UBC9)|ubiquitin-conjugating enzyme UbcE2A|ubiquitin-like protein SUMO-1 conjugating enzyme|ubiquiti…	16p13.3	16	NC_000016.10	1309153	1327018	plus	9	601661
1958	EGR1	AT225, G0S30, KROX-24, NGFI-A, TIS8, ZIF-268, ZNF225	early growth response 1	early growth response protein 1|EGR-1|nerve growth factor-induced protein A|transcription factor ETR103|transcription factor Zif268|zinc finger protein 225|zinc finger protein Krox-24	5q31.2	5	NC_000005.10	138465492	138469315	plus	2	128990
238	ALK	CD246, NBLST3	anaplastic lymphoma receptor tyrosine kinase	ALK tyrosine kinase receptor|CD246 antigen|mutant anaplastic lymphoma kinase	2p23.2-p23.1	2	NC_000002.12	29192774	29921611	minus	29	105590
6817	SULT1A1	HAST1/HAST2, P-PST, PST, ST1A1, ST1A3, STP, STP1, TSPST1	sulfotransferase family 1A member 1	sulfotransferase 1A1|P-PST 1|aryl sulfotransferase 1|phenol-sulfating phenol sulfotransferase 1|sulfotransferase family, cytosolic, 1A, phenol-preferring, member 1|thermostable phenol sulfotransferase1|ts-PST	16p11.2	16	NC_000016.10	28605587	28623586	minus	13	171150
6777	STAT5B	STAT5	signal transducer and activator of transcription 5B	signal transducer and activator of transcription 5B|transcription factor STAT5B	17q21.2	17	NC_000017.11	42199177	42276460	minus	20	604260
2264	FGFR4	CD334, JTK2, TKF	fibroblast growth factor receptor 4	fibroblast growth factor receptor 4|hydroxyaryl-protein kinase|protein-tyrosine kinase|tyrosine kinase related to fibroblast growth factor receptor|tyrosylprotein kinase	5q35.2	5	NC_000005.10	177086872	177098144	plus	19	134935
4204	MECP2	AUTSX3, MRX16, MRX79, MRXS13, MRXSL, PPMX, RS, RTS, RTT	methyl-CpG binding protein 2	methyl-CpG-binding protein 2|meCp-2 protein|testis tissue sperm-binding protein Li 41a	Xq28	X	NC_000023.11	154021800	154097731	minus	9	300005
847	CAT		catalase	catalase	11p13	11	NC_000011.10	34438925	34472060	plus	13	115500
2056	EPO	EP, MVCD2	erythropoietin	erythropoietin|epoetin	7q22.1	7	NC_000007.14	100720800	100723700	plus	5	133170
4882	NPR2	AMDM, ANPRB, ANPb, ECDM, GUC2B, GUCY2B, NPRB, NPRBi, SNSK	natriuretic peptide receptor 2	atrial natriuretic peptide receptor 2|ANP-B|ANPR-B|GC-B|NPR-B|atrial natriuretic peptide B-type receptor|atrial natriuretic peptide receptor type B|guanylate cyclase 2B|guanylate cyclase B|natriuretic peptide receptor B/guanylate cyclase B (atrionatriuretic peptide receptor B)	9p13.3	9	NC_000009.12	35752945	35809731	plus	27	108961
4552	MTRR	MSR, cblE	5-methyltetrahydrofolate-homocysteine methyltransferase reductase	methionine synthase reductase|[methionine synthase]-cobalamin methyltransferase (cob(II)alamin reducing)|methionine synthase reductase, mitochondrial	5p15.31	5	NC_000005.10	7869104	7901124	plus	17	602568
60489	APOBEC3G	A3G, ARCD, ARP-9, ARP9, CEM-15, CEM15, MDS019, bK150C2.7, dJ494G10.1	apolipoprotein B mRNA editing enzyme catalytic subunit 3G	DNA dC->dU-editing enzyme APOBEC-3G|APOBEC-related cytidine deaminase|APOBEC-related protein 9|DNA dC->dU editing enzyme|apolipoprotein B editing enzyme catalytic polypeptide-like 3G|apolipoprotein B mRNA editing enzyme cytidine deaminase|apolipoprotein B mRNA editing enzyme, catalytic polypeptide-like 3G|apolipoprotein B mRNA-editing enzyme catalytic polypeptide 3G|deoxycytidine deaminase|phorbo…	22q13.1	22	NC_000022.11	39077005	39087743	plus	8	607113
2022	ENG	END, HHT1, ORW1	endoglin	endoglin|CD105 antigen	9q34.11	9	NC_000009.12	127815012	127854773	minus	16	131195
125	ADH1B	ADH2, HEL-S-117	alcohol dehydrogenase 1B (class I), beta polypeptide	alcohol dehydrogenase 1B|ADH, beta subunit|alcohol dehydrogenase 2 (class I), beta polypeptide|alcohol dehydrogenase subunit beta|aldehyde reductase|epididymis secretory protein Li 117	4q23	4	NC_000004.12	99306387	99321442	minus	10	103720
8792	TNFRSF11A	CD265, FEO, LOH18CR1, ODFR, OFE, OPTB7, OSTS, PDB2, RANK, TRANCER	TNF receptor superfamily member 11a	tumor necrosis factor receptor superfamily member 11A|Paget disease of bone 2|loss of heterozygosity, 18, chromosomal region 1|osteoclast differentiation factor receptor|receptor activator of NF-KB|receptor activator of nuclear factor-kappa B|tumor necrosis factor receptor superfamily, member 11a, NFKB activator	18q21.33	18	NC_000018.10	62325287	62388096	plus	12	603499
5156	PDGFRA	CD140A, GAS9, PDGFR-2, PDGFR2, RHEPDGFRA	platelet derived growth factor receptor alpha	platelet-derived growth factor receptor alpha|CD140 antigen-like family member A|CD140a antigen|PDGF-R-alpha|PDGFRA/BCR fusion|alpha-type platelet-derived growth factor receptor|platelet-derived growth factor receptor 2|platelet-derived growth factor receptor, alpha polypeptide|rearranged-in-hypereosinophilia-platelet derived growth factor receptor alpha fusion protein	4q12	4	NC_000004.12	54229097	54298245	plus	28	173490
9	NAT1	AAC1, MNAT, NAT-1, NATI	N-acetyltransferase 1	arylamine N-acetyltransferase 1|N-acetyltransferase 1 (arylamine N-acetyltransferase)|N-acetyltransferase type 1|arylamide acetylase 1|monomorphic arylamine N-acetyltransferase	8p22	8	NC_000008.11	18170419	18223689	plus	11	108345
4914	NTRK1	MTC, TRK, TRK1, TRKA, Trk-A, p140-TrkA	neurotrophic receptor tyrosine kinase 1	high affinity nerve growth factor receptor|Oncogene TRK|TRK1-transforming tyrosine kinase protein|gp140trk|neurotrophic tyrosine kinase, receptor, type 1|tropomyosin-related kinase A|tyrosine kinase receptor A	1q23.1	1	NC_000001.11	156815750	156881850	plus	19	191315
650	BMP2	BDA2A, BMP2	bone morphogenetic protein 2	bone morphogenetic protein 2|bone morphogenetic protein 2A	20p12.3	20	NC_000020.11	6767700	6780280	plus	3	112261
2034	EPAS1	ECYT4, HIF2A, HLF, MOP2, PASD2, bHLHe73	endothelial PAS domain protein 1	endothelial PAS domain-containing protein 1|EPAS-1|HIF-1-alpha-like factor|HIF-1alpha-like factor|HIF-2-alpha|HIF2-alpha|PAS domain-containing protein 2|basic-helix-loop-helix-PAS protein MOP2|class E basic helix-loop-helix protein 73|hypoxia-inducible factor 2 alpha|member of PAS protein 2	2p21	2	NC_000002.12	46297402	46386703	plus	17	603349
3559	IL2RA	CD25, IDDM10, IL2R, IMD41, TCGFR, p55	interleukin 2 receptor subunit alpha	interleukin-2 receptor subunit alpha|IL-2 receptor subunit alpha|IL-2R subunit alpha|TAC antigen|interleukin 2 receptor, alpha	10p15.1	10	NC_000010.11	6010694	6062370	minus	8	147730
3240	HP	BP2ALPHA2, HPA1S, HP	haptoglobin	haptoglobin|binding peptide|haptoglobin alpha(1S)-beta|haptoglobin alpha(2FS)-beta|haptoglobin, alpha polypeptide|haptoglobin, beta polypeptide|zonulin	16q22.2	16	NC_000016.10	72054592	72061056	plus	7	140100
545	ATR	FCTCS, FRP1, MEC1, SCKL, SCKL1	ATR serine/threonine kinase	serine/threonine-protein kinase ATR|FRAP-related protein-1|MEC1, mitosis entry checkpoint 1, homolog|ataxia telangiectasia and Rad3-related protein	3q23	3	NC_000003.12	142449235	142578826	minus	49	601215
7520	XRCC5	KARP-1, KARP1, KU80, KUB2, Ku86, NFIV	X-ray repair cross complementing 5	X-ray repair cross-complementing protein 5|86 kDa subunit of Ku antigen|ATP-dependent DNA helicase 2 subunit 2|ATP-dependent DNA helicase II 80 kDa subunit|CTC box-binding factor 85 kDa subunit|CTC85|CTCBF|DNA repair protein XRCC5|Ku autoantigen, 80kDa|Ku86 autoantigen related protein 1|TLAA|X-ray repair complementing defective repair in Chinese hamster cells 5 (double-strand-break rejoining)|lup…	2q35	2	NC_000002.12	216109297	216206293	plus	21	194364
718	C3	AHUS5, ARMD9, ASPa, C3b, CPAMD1, HEL-S-62p, C3	complement C3	complement C3|C3 and PZP-like alpha-2-macroglobulin domain-containing protein 1|C3a anaphylatoxin|acylation-stimulating protein cleavage product|complement component 3|complement component C3a|complement component C3b|epididymis secretory sperm binding protein Li 62p|prepro-C3	19p13.3	19	NC_000019.10	6677835	6720682	minus	41	120700
652	BMP4	BMP2B, BMP2B1, MCOPS6, OFC11, ZYME	bone morphogenetic protein 4	bone morphogenetic protein 4|bone morphogenetic protein 2B|bone morphogenetic protein 4 preproprotein	14q22.2	14	NC_000014.9	53949736	53956862	minus	6	112262
3655	ITGA6	CD49fB, VLA-6, ITGA6	integrin subunit alpha 6	integrin alpha-6|CD49 antigen-like family member F|integrin alpha6B|integrin, alpha 6	2q31.1	2	NC_000002.12	172427354	172506455	plus	28	147556
3691	ITGB4	CD104, GP150	integrin subunit beta 4	integrin beta-4|CD104 antigen	17q25.1	17	NC_000017.11	75721328	75757819	plus	43	147557
4363	ABCC1	ABC29, ABCC, GS-X, MRP, MRP1	ATP binding cassette subfamily C member 1	multidrug resistance-associated protein 1|ATP-binding cassette transporter variant ABCC1delta-ex13|ATP-binding cassette transporter variant ABCC1delta-ex13&14|ATP-binding cassette transporter variant ABCC1delta-ex25|ATP-binding cassette transporter variant ABCC1delta-ex25&26|ATP-binding cassette, sub-family C (CFTR/MRP), member 1|LTC4 transporter|leukotriene C(4) transporter	16p13.11	16	NC_000016.10	15949577	16143074	plus	34	158343
9232	PTTG1	EAP1, HPTTG, PTTG, TUTR1	pituitary tumor-transforming 1	securin|ESP1-associated protein 1|pituitary tumor-transforming gene 1 protein|tumor-transforming protein 1	5q33.3	5	NC_000005.10	160421807	160428744	plus	6	604147
4015	LOX	AAT10	lysyl oxidase	protein-lysine 6-oxidase	5q23.1	5	NC_000005.10	122063195	122078501	minus	8	153455
8651	SOCS1	CIS1, CISH1, JAB, SOCS-1, SSI-1, SSI1, TIP3	suppressor of cytokine signaling 1	suppressor of cytokine signaling 1|JAK binding protein|STAT induced SH3 protein 1|STAT-induced STAT inhibitor 1|TIP-3|Tec-interacting protein 3|cytokine-inducible SH2 protein 1	16p13.13	16	NC_000016.10	11254417	11256182	minus	2	603597
6275	S100A4	18A2, 42A, CAPL, FSP1, MTS1, P9KA, PEL98	S100 calcium binding protein A4	protein S100-A4|S100 calcium-binding protein A4 (calcium protein, calvasculin, metastasin, murine placental homolog)|fibroblast-specific protein-1|leukemia multidrug resistance associated protein|malignant transformation suppression 1|placental calcium-binding protein|protein Mts1	1q21.3	1	NC_000001.11	153543619	153545806	minus	4	114210
5371	PML	MYL, PP8675, RNF71, TRIM19	promyelocytic leukemia	protein PML|PML/RARA fusion|RING finger protein 71|probable transcription factor PML|promyelocytic leukemia protein|promyelocytic leukemia, inducer of|tripartite motif protein TRIM19|tripartite motif-containing protein 19	15q24.1	15	NC_000015.10	73994673	74047819	plus	10	102578
3159	HMGA1	HMG-RA, HMGIY, HMGA1	high mobility group AT-hook 1	high mobility group protein HMG-I/HMG-Y|high mobility group protein A1|high mobility group protein R|high-mobility group (nonhistone chromosomal) protein isoforms I and Y|nonhistone chromosomal high-mobility group protein HMG-I/HMG-Y	6p21.31	6	NC_000006.12	34236800	34246231	plus	7	600701
79648	MCPH1	BRIT1, MCT	microcephalin 1	microcephalin|BRCT-repeat inhibitor of TERT expression 1|truncated microcephalin	8p23.1	8	NC_000008.11	6406592	6648505	plus	23	607117
5037	PEBP1	HCNP, HCNPpp, HEL-210, HEL-S-34, HEL-S-96, PBP, PEBP, PEBP-1, RKIP	phosphatidylethanolamine binding protein 1	phosphatidylethanolamine-binding protein 1|Raf kinase inhibitory protein|epididymis luminal protein 210|epididymis secretory protein Li 34|epididymis secretory protein Li 96|hippocampal cholinergic neurostimulating peptide|neuropolypeptide h3|prostatic binding protein|raf kinase inhibitor protein	12q24.23	12	NC_000012.12	118135884	118145588	plus	4	604591
2784	GNB3	CSNB1H	G protein subunit beta 3	guanine nucleotide-binding protein G(I)/G(S)/G(T) subunit beta-3|G protein, beta-3 subunit|GTP-binding regulatory protein beta-3 chain|guanine nucleotide binding protein (G protein), beta polypeptide 3|guanine nucleotide-binding protein G(I)/G(S)/G(T) beta subunit 3|hypertension associated protein|transducin beta chain 3	12p13.31	12	NC_000012.12	6840854	6847400	plus	10	139130
6469	SHH	HHG1, HLP3, HPE3, MCOPCB5, SMMCI, TPT, TPTPS	sonic hedgehog	sonic hedgehog protein|sonic hedgehog homolog	7q36.3	7	NC_000007.14	155799984	155812273	minus	8	600725
604	BCL6	BCL5A, LAZ3, ZBTB27, ZNF51, BCL6	B-cell CLL/lymphoma 6	B-cell lymphoma 6 protein|B-cell lymphoma 5 protein|B-cell lymphoma 6 protein transcript|BCL-5|BCL-6|cys-his2 zinc finger transcription factor|lymphoma-associated zinc finger gene on chromosome 3|protein LAZ-3|zinc finger and BTB domain-containing protein 27|zinc finger protein 51|zinc finger transcription factor BCL6S	3q27.3	3	NC_000003.12	187721377	187745725	minus	12	109565
2212	FCGR2A	CD32, CD32A, CDw32, FCG2, FCGR21, FcGR, IGFR2, FCGR2A	Fc fragment of IgG receptor IIa	low affinity immunoglobulin gamma Fc region receptor II-a|Fc fragment of IgG, low affinity IIa, receptor (CD32)|Fc gamma receptor IIa|Immunoglobulin G Fc receptor II|fc-gamma RII-a|fc-gamma-RIIa|fcRII-a|igG Fc receptor II-a	1q23.3	1	NC_000001.11	161505415	161524048	plus	11	146790
6256	RXRA	NR2B1	retinoid X receptor alpha	retinoic acid receptor RXR-alpha|nuclear receptor subfamily 2 group B member 1|retinoid X nuclear receptor alpha	9q34.2	9	NC_000009.12	134326463	134440586	plus	12	180245
7077	TIMP2	CSC-21K, DDC8	TIMP metallopeptidase inhibitor 2	metalloproteinase inhibitor 2|testicular secretory protein Li 57|tissue inhibitor of metalloproteinases 2	17q25.3	17	NC_000017.11	78852977	78925390	minus	5	188825
10013	HDAC6	CPBHM, HD6, JM21, PPP1R90	histone deacetylase 6	histone deacetylase 6|protein phosphatase 1, regulatory subunit 90	Xp11.23	X	NC_000023.11	48801377	48824982	plus	32	300272
102724536	PRR33	C11orf89	proline rich 33		11p15.5	11
23118	TAB2	CHTD2, MAP3K7IP2, TAB-2	TGF-beta activated kinase 1/MAP3K7 binding protein 2	TGF-beta-activated kinase 1 and MAP3K7-binding protein 2|TAK1-binding protein 2|mitogen-activated protein kinase kinase kinase 7-interacting protein 2	6q25.1	6	NC_000006.12	149217924	149411613	plus	15	605101
4087	SMAD2	JV18, JV18-1, MADH2, MADR2, hMAD-2, hSMAD2	SMAD family member 2	mothers against decapentaplegic homolog 2|MAD homolog 2|SMAD, mothers against DPP homolog 2|Sma- and Mad-related protein 2|mother against DPP homolog 2	18q21.1	18	NC_000018.10	47833095	47931193	minus	18	601366
285	ANGPT2	AGPT2, ANG2	angiopoietin 2	angiopoietin-2|ANG-2|Tie2-ligand|angiopoietin-2B|angiopoietin-2a	8p23.1	8	NC_000008.11	6499651	6563420	minus	9	601922
100124700	HOTAIR	HOXAS, HOXC-AS4, HOXC11-AS1, NCRNA00072	HOX transcript antisense RNA	HOX transcript antisense RNA (non-protein coding)|HOXC cluster antisense RNA 4 (non-protein coding)|hox transcript antisense intergenic RNA	12q13.13	12	NC_000012.12	53962308	53974956	minus	7	611400
407006	MIR221	MIRN221, miRNA221, mir-221	microRNA 221	hsa-mir-221	Xp11.3	X	NC_000023.11	45746157	45746266	minus	1	300568
6662	SOX9	CMD1, CMPD1, SRA1, SRXX2, SRXY10	SRY-box 9	transcription factor SOX-9|SRY (sex determining region Y)-box9|SRY (sex-determining region Y)-box 9 protein|SRY-related HMG-box, gene 9	17q24.3	17	NC_000017.11	72121020	72126420	plus	3	608160
6868	ADAM17	ADAM18, CD156B, CSVP, NISBD, NISBD1, TACE	ADAM metallopeptidase domain 17	disintegrin and metalloproteinase domain-containing protein 17|ADAM metallopeptidase domain 18|TNF-alpha convertase|TNF-alpha converting enzyme|snake venom-like protease|tumor necrosis factor, alpha, converting enzyme	2p25.1	2	NC_000002.12	9488486	9555820	minus	21	603639
217	ALDH2	ALDH-E2, ALDHI, ALDM	aldehyde dehydrogenase 2 family (mitochondrial)	aldehyde dehydrogenase, mitochondrial|ALDH class 2|acetaldehyde dehydrogenase 2|liver mitochondrial ALDH|nucleus-encoded mitochondrial aldehyde dehydrogenase 2	12q24.12	12	NC_000012.12	111766887	111809985	plus	13	100650
2214	FCGR3A	CD16, CD16A, FCG3, FCGR3, FCGRIII, FCR-10, FCRIII, FCRIIIA, IGFR3, IMD20	Fc fragment of IgG receptor IIIa	low affinity immunoglobulin gamma Fc region receptor III-A|CD16a antigen|Fc fragment of IgG low affinity IIIa receptor|Fc fragment of IgG, low affinity III, receptor for (CD16)|Fc fragment of IgG, low affinity IIIa, receptor (CD16a)|Fc gamma receptor III-A|Fc gamma receptor IIIa|Fc-gamma RIII-alpha|Fc-gamma RIIIa|Fc-gamma receptor III-2 (CD 16)|Fc-gamma receptor IIIb (CD16)|FcgammaRIIIA|fc-gamma …	1q23.3	1	NC_000001.11	161541759	161550623	minus	6	146740
7132	TNFRSF1A	CD120a, FPF, TBP1, TNF-R, TNF-R-I, TNF-R55, TNFAR, TNFR1, TNFR55, TNFR60, p55, p55-R, p60	TNF receptor superfamily member 1A	tumor necrosis factor receptor superfamily member 1A|TNF-R1|TNF-RI|TNFR-I|tumor necrosis factor binding protein 1|tumor necrosis factor receptor 1A isoform beta|tumor necrosis factor receptor type 1|tumor necrosis factor-alpha receptor	12p13.31	12	NC_000012.12	6328757	6342117	minus	10	191190
5894	RAF1	CMD1NN, CRAF, NS5, Raf-1, c-Raf	Raf-1 proto-oncogene, serine/threonine kinase	RAF proto-oncogene serine/threonine-protein kinase|C-Raf proto-oncogene, serine/threonine kinase|Oncogene RAF1|proto-oncogene c-RAF|raf proto-oncogene serine/threonine protein kinase|v-raf-1 murine leukemia viral oncogene homolog 1|v-raf-1 murine leukemia viral oncogene-like protein 1	3p25.2	3	NC_000003.12	12583601	12664201	minus	20	164760
56729	RETN	ADSF, FIZZ31, RSTN, XCP1, RETN	resistin	resistin|C/EBP-epsilon regulated myeloid-specific secreted cysteine-rich protein precursor 1|adipose tissue-specific secretory factor|c/EBP-epsilon-regulated myeloid-specific secreted cysteine-rich protein|cysteine-rich secreted protein A12-alpha-like 2|cysteine-rich secreted protein FIZZ3|found in inflammatory zone 3|resistin delta2	19p13.2	19	NC_000019.10	7669086	7670454	plus	4	605565
9368	SLC9A3R1	EBP50, NHERF, NHERF-1, NHERF1, NPHLOP2	SLC9A3 regulator 1	Na(+)/H(+) exchange regulatory cofactor NHE-RF1|Na+/H+ exchange regulatory co-factor|ezrin-radixin-moesin binding phosphoprotein-50|regulatory cofactor of Na(+)/H(+) exchanger|solute carrier family 9 (sodium/hydrogen exchanger), isoform 3 regulatory factor 1|solute carrier family 9 isoform A3 regulatory factor 1|solute carrier family 9, subfamily A (NHE3, cation proton antiporter 3), member 3 reg…	17q25.1	17	NC_000017.11	74748612	74769360	plus	6	604990
2069	EREG	EPR, ER, Ep	epiregulin	proepiregulin	4q13.3	4	NC_000004.12	74365143	74388760	plus	5	602061
8877	SPHK1	SPHK	sphingosine kinase 1	sphingosine kinase 1|SK 1|SPK 1	17q25.1	17	NC_000017.11	76382977	76387860	plus	7	603730
4602	MYB	Cmyb, c-myb, c-myb_CDS, efg	MYB proto-oncogene, transcription factor	transcriptional activator Myb|oncogene AMV|proto-oncogene c-Myb|v-myb avian myeloblastosis viral oncogene homolog	6q23.3	6	NC_000006.12	135180981	135219173	plus	19	189990
3485	IGFBP2	IBP2, IGF-BP53	insulin like growth factor binding protein 2	insulin-like growth factor-binding protein 2|IGF-binding protein 2|insulin-like growth factor binding protein 2, 36kDa	2q35	2	NC_000002.12	216632828	216664436	plus	6	146731
4854	NOTCH3	CADASIL, CADASIL1, CASIL, IMF2, LMNS	notch 3	neurogenic locus notch homolog protein 3|Notch homolog 3	19p13.12	19	NC_000019.10	15159633	15200981	minus	33	600276
1236	CCR7	BLR2, CC-CKR-7, CCR-7, CD197, CDw197, CMKBR7, EBI1	C-C motif chemokine receptor 7	C-C chemokine receptor type 7|Bukitt's lymphoma receptor 2|CC chemokine receptor 7|EBV-induced G protein-coupled receptor 1|Epstein-Barr virus induced gene 1|Epstein-Barr virus-induced G-protein coupled receptor 1|MIP-3 beta receptor|chemokine (C-C motif) receptor 7|lymphocyte-specific G protein-coupled peptide receptor	17q21.2	17	NC_000017.11	40553769	40565484	minus	5	600242
867	CBL	C-CBL2, FRA11B, NSLL, RNF55, CBL	Cbl proto-oncogene	E3 ubiquitin-protein ligase CBL|Cas-Br-M (murine) ecotropic retroviral transforming sequence|Cbl proto-oncogene, E3 ubiquitin protein ligase|RING finger protein 55|casitas B-lineage lymphoma proto-oncogene|fragile site, folic acid type, rare, fra(11)(q23.3)|oncogene CBL2|proto-oncogene c-Cbl|signal transduction protein CBL	11q23.3	11	NC_000011.10	119206276	119308149	plus	18	165360
208	AKT2	HIHGHH, PKBB, PKBBETA, PRKBB, RAC-BETA	AKT serine/threonine kinase 2	RAC-beta serine/threonine-protein kinase|PKB beta|RAC-PK-beta|murine thymoma viral (v-akt) homolog-2|protein kinase Akt-2|protein kinase B beta|putative v-akt murine thymoma viral oncoprotein 2|rac protein kinase beta|v-akt murine thymoma viral oncogene homolog 2	19q13.2	19	NC_000019.10	40230317	40285531	minus	22	164731
5245	PHB	HEL-215, HEL-S-54e1, PHB	prohibitin	prohibitin|epididymis luminal protein 215|epididymis secretory sperm binding protein Li 54e	17q21.33	17	NC_000017.11	49404048	49414905	minus	8	176705
3659	IRF1	IRF-1, MAR	interferon regulatory factor 1	interferon regulatory factor 1|interferon regulatory factor 1 isoform +I9|interferon regulatory factor 1 isoform d78|interferon regulatory factor 1 isoform d9,10+|interferon regulatory factor 1 isoform delta4|interferon regulatory factor 1 isoform delta7	5q31.1	5	NC_000005.10	132481609	132490789	minus	10	147575
2690	GHR	GHBP, GHIP	growth hormone receptor	growth hormone receptor|GH receptor|growth hormone binding protein|serum binding protein|somatotropin receptor	5p13.1-p12	5	NC_000005.10	42423775	42721878	plus	18	600946
8837	CFLAR	CASH, CASP8AP1, CLARP, Casper, FLAME, FLAME-1, FLAME1, FLIP, I-FLICE, MRIT, c-FLIP, c-FLIPL, c-FLIPR, c-FLIPS	CASP8 and FADD like apoptosis regulator	CASP8 and FADD-like apoptosis regulator|FADD-like antiapoptotic molecule 1|MACH-related inducer of toxicity|caspase homolog|caspase-eight-related protein|caspase-like apoptosis regulatory protein|caspase-related inducer of apoptosis|cellular FLICE-like inhibitory protein|inhibitor of FLICE|testis secretory sperm-binding protein Li 233m|usurpin beta	2q33.1	2	NC_000002.12	201116015	201172688	plus	19	603599
5027	P2RX7	P2X7	purinergic receptor P2X 7	P2X purinoceptor 7|ATP receptor|P2X7 receptor|P2Z receptor|purinergic receptor P2X, ligand gated ion channel, 7|purinergic receptor P2X7 variant A	12q24.31	12	NC_000012.12	121132819	121189478	plus	14	602566
5618	PRLR	HPRL, MFAB, hPRLrI	prolactin receptor	prolactin receptor|hPRL receptor|secreted prolactin binding protein	5p13.2	5	NC_000005.10	35048295	35230589	minus	15	176761
1410	CRYAB	CMD1II, CRYA2, CTPP2, CTRCT16, HEL-S-101, HSPB5, MFM2	crystallin alpha B	alpha-crystallin B chain|epididymis secretory protein Li 101|heat shock protein beta-5|heat-shock 20 kD like-protein|renal carcinoma antigen NY-REN-27|rosenthal fiber component	11q23.1	11	NC_000011.10	111908620	111913213	minus	6	123590
2308	FOXO1	FKH1, FKHRA, FOXO1	forkhead box O1	forkhead box protein O1|forkhead box protein O1A|forkhead, Drosophila, homolog of, in rhabdomyosarcoma	13q14.11	13	NC_000013.11	40555664	40666597	minus	5	136533
4361	MRE11	ATLD, HNGS1A, MRE11B, MRE11	MRE11 homolog, double strand break repair nuclease	double-strand break repair protein MRE11A|AT-like disease|DNA recombination and repair protein|MRE11 double strand break repair nuclease A|MRE11 homolog 1|MRE11 homolog A|MRE11 homolog A, double strand break repair nuclease|MRE11 homolog, double strand break repair nuclease A|MRE11 meiotic recombination 11 homolog A|MRE11 meiotic recombination 11-like protein A|endo/exonuclease Mre11|meiotic reco…	11q21	11	NC_000011.10	94415570	94512701	minus	22	600814
2159	F10	FX, FXA	coagulation factor X	coagulation factor X|Stuart-Prower factor|factor Xa|prothrombinase	13q34	13	NC_000013.11	113122799	113149529	plus	8	613872
2778	GNAS	AHO, C20orf451, GPSA, GSA, GSP, NESP, POH, SCG6, SgVI, GNAS	GNAS complex locus	protein ALEX|protein GNAS|protein SCG6 (secretogranin VI)|G protein subunit alpha S|adenylate cyclase-stimulating G alpha protein|alternative gene product encoded by XL-exon|extra large alphas protein|guanine nucleotide binding protein (G protein), alpha stimulating activity polypeptide 1|guanine nucleotide regulatory protein|guanine nucleotide-binding protein G(s) subunit alpha isoforms XLas|neu…	20q13.32	20	NC_000020.11	58839681	58911196	plus	22	139320
2581	GALC		galactosylceramidase	galactocerebrosidase|GALCERase|galactocerebroside beta-galactosidase|galactosylceramide beta-galactosidase|galactosylceraminidase|testis tissue sperm-binding protein Li 88E|testis tissue sperm-binding protein Li 89A	14q31.3	14	NC_000014.9	87933014	87993665	minus	19	606890
79728	PALB2	FANCN, PNCA3	partner and localizer of BRCA2	partner and localizer of BRCA2	16p12.2	16	NC_000016.10	23603162	23641357	minus	14	610355
4316	MMP7	MMP-7, MPSL1, PUMP-1	matrix metallopeptidase 7	matrilysin|matrin|matrix metallopeptidase 7 (matrilysin, uterine)|matrix metalloproteinase 7 (matrilysin, uterine)|matrix metalloproteinase-7|pump-1 protease|uterine matrilysin|uterine metalloproteinase	11q22.2	11	NC_000011.10	102520508	102530753	minus	6	178990
3596	IL13	IL-13, P600	interleukin 13	interleukin-13	5q31.1	5	NC_000005.10	132658173	132661109	plus	4	147683
891	CCNB1	CCNB	cyclin B1	G2/mitotic-specific cyclin-B1	5q13.2	5	NC_000005.10	69167010	69178245	plus	9	123836
5133	PDCD1	CD279, PD-1, PD1, SLEB2, hPD-1, hPD-l, hSLE1	programmed cell death 1	programmed cell death protein 1|programmed cell death 1 protein|protein PD-1|systemic lupus erythematosus susceptibility 2	2q37.3	2	NC_000002.12	241849881	241858908	minus	6	600244
7057	THBS1	THBS, THBS-1, TSP, TSP-1, TSP1	thrombospondin 1	thrombospondin-1|thrombospondin-1p180|thrombospondin-p50	15q14	15	NC_000015.10	39581079	39598918	plus	22	188060
641	BLM	BS, RECQ2, RECQL2, RECQL3	Bloom syndrome RecQ like helicase	Bloom syndrome protein|Bloom syndrome, RecQ helicase-like|DNA helicase, RecQ-like type 2|recQ protein-like 3	15q26.1	15	NC_000015.10	90717327	90815462	plus	25	604610
6528	SLC5A5	NIS, TDH1	solute carrier family 5 member 5	sodium/iodide cotransporter|Na(+)/I(-) cotransporter|Na(+)/I(-) symporter|solute carrier family 5 (sodium iodide symporter), member 5|solute carrier family 5 (sodium/iodide cotransporter), member 5	19p13.11	19	NC_000019.10	17871394	17895175	plus	16	601843
7345	UCHL1	HEL-117, HEL-S-53, NDGOA, PARK5, PGP 9.5, PGP9.5, PGP95, Uch-L1	ubiquitin C-terminal hydrolase L1	ubiquitin carboxyl-terminal hydrolase isozyme L1|epididymis luminal protein 117|epididymis secretory protein Li 53|neuron cytoplasmic protein 9.5|ubiquitin C-terminal hydrolase|ubiquitin carboxyl-terminal esterase L1 (ubiquitin thiolesterase)|ubiquitin thioesterase L1|ubiquitin thiolesterase	4p13	4	NC_000004.12	41256881	41268429	plus	9	191342
2885	GRB2	ASH, EGFRBP-GRB2, Grb3-3, MST084, MSTP084, NCKAP2	growth factor receptor bound protein 2	growth factor receptor-bound protein 2|HT027|SH2/SH3 adapter GRB2|abundant SRC homology|epidermal growth factor receptor-binding protein GRB2|growth factor receptor-bound protein 3|protein Ash	17q25.1	17	NC_000017.11	75318076	75405709	minus	6	108355
2072	ERCC4	ERCC11, FANCQ, RAD1, XFEPS, XPF	ERCC excision repair 4, endonuclease catalytic subunit	DNA repair endonuclease XPF|DNA excision repair protein ERCC-4|DNA repair protein complementing XP-F cells|excision repair cross-complementation group 4|excision repair cross-complementing rodent repair deficiency, complementation group 4|excision-repair, complementing defective, in Chinese hamster|xeroderma pigmentosum group F-complementing protein|xeroderma pigmentosum, complementation group F	16p13.12	16	NC_000016.10	13920138	13952348	plus	13	133520
4311	MME	CALLA, CD10, CMT2T, NEP, SCA43, SFE	membrane metalloendopeptidase	neprilysin|atriopeptidase|common acute lymphocytic leukemia antigen|membrane metallo-endopeptidase (neutral endopeptidase, enkephalinase, CALLA, CD10)|membrane metallo-endopeptidase variant 1|membrane metallo-endopeptidase variant 2|neprilysin-390|neprilysin-411|neutral endopeptidase 24.11|skin fibroblast elastase	3q25.2	3	NC_000003.12	155024124	155183729	plus	29	120520
3973	LHCGR	HHG, LCGR, LGR2, LH/CG-R, LH/CGR, LHR, LHRHR, LSH-R, ULG5	luteinizing hormone/choriogonadotropin receptor	lutropin-choriogonadotropic hormone receptor|hypergonadotropic hypogonadism|lutropin/choriogonadotropin receptor	2p16.3	2	NC_000002.12	48686774	48755741	minus	14	152790
1508	CTSB	APPS, CPSB	cathepsin B	cathepsin B|APP secretase|amyloid precursor protein secretase|cathepsin B1|cysteine protease	8p23.1	8	NC_000008.11	11842524	11868150	minus	16	116810
8142	BCPR		Breast cancer-related regulator of TP53		17p13.3	17						113721
1491	CTH		cystathionine gamma-lyase	cystathionine gamma-lyase|cystathionase (cystathionine gamma-lyase)|cysteine desulfhydrase|cysteine-protein sulfhydrase|gamma-cystathionase|homoserine deaminase|homoserine dehydratase	1p31.1	1	NC_000001.11	70411218	70441949	plus	13	607657
407018	MIR27A	MIR27, MIRN27A, mir-27a	microRNA 27a	hsa-mir-27a	19p13.12	19	NC_000019.10	13836440	13836517	minus	1	612153
10111	RAD50	NBSLD2, hRad50, RAD50	RAD50 double strand break repair protein	DNA repair protein RAD50|RAD50 homolog, double strand break repair protein	5q31.1	5	NC_000005.10	132556924	132644621	plus	25	604040
2956	MSH6	GTBP, GTMBP, HNPCC5, HSAP, p160	mutS homolog 6	DNA mismatch repair protein Msh6|G/T mismatch-binding protein|mutS protein homolog 6|mutS-alpha 160 kDa subunit|sperm-associated protein	2p16.3	2	NC_000002.12	47783082	47806953	plus	12	600678
79923	NANOG		Nanog homeobox	homeobox protein NANOG|homeobox transcription factor Nanog|homeobox transcription factor Nanog-delta 48	12p13.31	12	NC_000012.12	7789396	7796061	plus	4	607937
8878	SQSTM1	A170, FTDALS3, NADGP, OSIL, PDB3, ZIP3, p60, p62, p62B	sequestosome 1	sequestosome-1|EBI3-associated protein of 60 kDa|EBI3-associated protein p60|EBIAP|oxidative stress induced like|phosphotyrosine independent ligand for the Lck SH2 domain p62|phosphotyrosine-independent ligand for the Lck SH2 domain of 62 kDa|ubiquitin-binding protein p62	5q35.3	5	NC_000005.10	179806388	179838078	plus	13	601530
7508	XPC	RAD4, XP3C, p125, XPC	XPC complex subunit, DNA damage recognition and repair factor	DNA repair protein complementing XP-C cells|mutant xeroderma pigmentosum group C|xeroderma pigmentosum, complementation group C	3p25.1	3	NC_000003.12	14145147	14178672	minus	18	613208
406985	MIR200C	MIRN200C, mir-200c	microRNA 200c	hsa-mir-200c	12p13.31	12	NC_000012.12	6963699	6963766	plus	1	612092
6678	SPARC	BM-40, OI17, ON	secreted protein acidic and cysteine rich	SPARC|basement-membrane protein 40|secreted protein, acidic, cysteine-rich (osteonectin)	5q33.1	5	NC_000005.10	151661096	151687054	minus	10	182120
5315	PKM	CTHBP, HEL-S-30, OIP3, PK32, TCB, THBP1, PKM	pyruvate kinase, muscle	pyruvate kinase PKM|OIP-3|OPA-interacting protein 3|PK, muscle type|cytosolic thyroid hormone-binding protein|epididymis secretory protein Li 30|p58|pyruvate kinase 2/3|pyruvate kinase isozymes M1/M2|pyruvate kinase muscle isozyme|thyroid hormone-binding protein 1|thyroid hormone-binding protein, cytosolic|tumor M2-PK	15q23	15	NC_000015.10	72199029	72231624	minus	16	179050
6548	SLC9A1	APNH, LIKNS, NHE-1, NHE1, PPP1R143	solute carrier family 9 member A1	sodium/hydrogen exchanger 1|Na(+)/H(+) exchanger 1|Na-Li countertransporter|protein phosphatase 1, regulatory subunit 143|solute carrier family 9 (sodium/hydrogen exchanger), isoform 1 (antiporter, Na+/H+, amiloride sensitive)|solute carrier family 9 (sodium/hydrogen exchanger), member 1 (antiporter, Na+/H+, amiloride sensitive)|solute carrier family 9, subfamily A (NHE1, cation proton antiporter…	1p36.11	1	NC_000001.11	27098809	27155130	minus	13	107310
3678	ITGA5	CD49e, FNRA, VLA-5, VLA5A	integrin subunit alpha 5	integrin alpha-5|CD49 antigen-like family member E|fibronectin receptor subunit alpha|fibronectin receptor, alpha polypeptide|fibronectin receptor, alpha subunit|integrin alpha-F|integrin, alpha 5 (fibronectin receptor, alpha polypeptide)|very late activation protein 5, alpha subunit	12q13.13	12	NC_000012.12	54395261	54419266	minus	30	135620
684	BST2	CD317, TETHERIN	bone marrow stromal cell antigen 2	bone marrow stromal antigen 2|BST-2|HM1.24 antigen|NPC-A-7	19p13.11	19	NC_000019.10	17402939	17405648	minus	5	600534
3491	CYR61	CCN1, GIG1, IGFBP10	cysteine rich angiogenic inducer 61	protein CYR61|CCN family member 1|IBP-10|IGF-binding protein 10|IGFBP-10|cysteine-rich heparin-binding protein 61|cysteine-rich, anigogenic inducer, 61|insulin-like growth factor-binding protein 10	1p22.3	1	NC_000001.11	85580761	85583967	plus	5	602369
1634	DCN	CSCD, DSPG2, PG40, PGII, PGS2, SLRR1B	decorin	decorin|bone proteoglycan II|dermatan sulphate proteoglycans II|proteoglycan core protein|small leucine-rich protein 1B	12q21.33	12	NC_000012.12	91143277	91183124	minus	12	125255
3875	KRT18	CK-18, CYK18, K18	keratin 18	keratin, type I cytoskeletal 18|cell proliferation-inducing gene 46 protein|cytokeratin 18|keratin 18, type I	12q13.13	12	NC_000012.12	52948871	52952901	plus	8	148070
214	ALCAM	CD166, MEMD	activated leukocyte cell adhesion molecule	CD166 antigen	3q13.11	3	NC_000003.12	105366713	105576913	plus	16	601662
5176	SERPINF1	EPC-1, OI12, OI6, PEDF, PIG35	serpin family F member 1	pigment epithelium-derived factor|cell proliferation-inducing gene 35 protein|serine (or cysteine) proteinase inhibitor, clade F (alpha-2 antiplasmin, pigment epithelium derived factor), member 1|serpin peptidase inhibitor, clade F (alpha-2 antiplasmin, pigment epithelium derived factor), member 1|testis tissue sperm-binding protein Li 70n	17p13.3	17	NC_000017.11	1761965	1777565	plus	9	172860
3292	HSD17B1	17-beta-HSD, 20-alpha-HSD, E2DH, EDH17B2, EDHB17, HSD17, SDR28C1	hydroxysteroid 17-beta dehydrogenase 1	estradiol 17-beta-dehydrogenase 1|17-beta-HSD 1|17-beta-hydroxysteroid dehydrogenase type 1|20 alpha-hydroxysteroid dehydrogenase|placental 17-beta-hydroxysteroid dehydrogenase|short chain dehydrogenase/reductase family 28C member 1|short chain dehydrogenase/reductase family 28CE, member 1	17q21.2	17	NC_000017.11	42551966	42555214	plus	6	109684
5562	PRKAA1	AMPK, AMPKa1	protein kinase AMP-activated catalytic subunit alpha 1	5'-AMP-activated protein kinase catalytic subunit alpha-1|5'-AMP-activated protein kinase, catalytic alpha-1 chain|ACACA kinase|AMP -activate kinase alpha 1 subunit|AMP-activated protein kinase, catalytic, alpha-1|AMPK alpha 1|AMPK subunit alpha-1|HMGCR kinase|acetyl-CoA carboxylase kinase|hydroxymethylglutaryl-CoA reductase kinase|protein kinase, AMP-activated, alpha 1 catalytic subunit|tau-prot…	5p13.1	5	NC_000005.10	40759379	40798195	minus	11	602739
3169	FOXA1	HNF3A, TCF3A	forkhead box A1	hepatocyte nuclear factor 3-alpha|HNF-3-alpha|HNF-3A|TCF-3A|forkhead box protein A1|transcription factor 3A	14q21.1	14	NC_000014.9	37589552	37595120	minus	3	602294
133	ADM	AM, PAMP	adrenomedullin	ADM|preproadrenomedullin|proadrenomedullin N-20 terminal peptide	11p15.4	11	NC_000011.10	10304980	10307402	plus	4	103275
655	BMP7	OP-1	bone morphogenetic protein 7	bone morphogenetic protein 7|osteogenic protein 1	20q13.31	20	NC_000020.11	57168753	57266651	minus	7	112267
948	CD36	BDPLT10, CHDS7, FAT, GP3B, GP4, GPIV, PASIV, SCARB3	CD36 molecule	platelet glycoprotein 4|CD36 antigen (collagen type I receptor, thrombospondin receptor)|CD36 molecule (thrombospondin receptor)|GPIIIB|PAS IV|PAS-4 protein|cluster determinant 36|fatty acid translocase|glycoprotein IIIb|leukocyte differentiation antigen CD36|platelet glycoprotein IV|scavenger receptor class B, member 3	7q21.11	7	NC_000007.14	80602188	80679277	plus	18	173510
1803	DPP4	ADABP, ADCP2, CD26, DPPIV, TP103	dipeptidyl peptidase 4	dipeptidyl peptidase 4|ADCP-2|DPP IV|T-cell activation antigen CD26|adenosine deaminase complexing protein 2|dipeptidyl peptidase IV|dipeptidylpeptidase 4|dipeptidylpeptidase IV (CD26, adenosine deaminase complexing protein 2)	2q24.2	2	NC_000002.12	161992241	162074542	minus	26	102720
3600	IL15	IL-15	interleukin 15	interleukin-15	4q31.21	4	NC_000004.12	141636596	141733987	plus	10	600554
10048	RANBP9	BPM-L, BPM90, RANBPM, RanBP7	RAN binding protein 9	ran-binding protein 9|Ran Binding Protein in the Microtubule organizing center|novel centrosomal protein RanBPM|ran binding protein, centrosomal|ran-binding protein M	6p23	6	NC_000006.12	13621498	13711582	minus	17	603854
7471	WNT1	BMND16, INT1, OI15	Wnt family member 1	proto-oncogene Wnt-1|proto-oncogene Int-1 homolog|wingless-type MMTV integration site family member 1|wingless-type MMTV integration site family, member 1 (oncogene INT1)	12q13.12	12	NC_000012.12	48978453	48982613	plus	4	164820
2249	FGF4	HBGF-4, HST, HST-1, HSTF1, K-FGF, KFGF	fibroblast growth factor 4	fibroblast growth factor 4|FGF-4|HSTF-1|fibroblast growth factor 4 splice isoform|heparin secretory transforming protein 1|heparin-binding growth factor 4|human stomach cancer, transforming factor from FGF-related oncogene|kaposi sarcoma oncogene|oncogene HST|transforming protein KS3	11q13.3	11	NC_000011.10	69773029	69775403	minus	3	164980
5566	PRKACA	PKACA, PPNAD4	protein kinase cAMP-activated catalytic subunit alpha	cAMP-dependent protein kinase catalytic subunit alpha|PKA C-alpha|protein kinase A catalytic subunit|protein kinase, cAMP-dependent, alpha catalytic subunit|protein kinase, cAMP-dependent, catalytic, alpha	19p13.12	19	NC_000019.10	14091688	14117747	minus	12	601639
6464	SHC1	SHC, SHCA	SHC adaptor protein 1	SHC-transforming protein 1|SH2 domain protein C1|SHC (Src homology 2 domain containing) transforming protein 1|SHC-transforming protein 3|SHC-transforming protein A	1q21.3	1	NC_000001.11	154962298	154974492	minus	13	600560
3297	HSF1	HSTF1	heat shock transcription factor 1	heat shock factor protein 1	8q24.3	8	NC_000008.11	144291588	144314722	plus	14	140580
5914	RARA	NR1B1, RAR	retinoic acid receptor alpha	retinoic acid receptor alpha|RAR-alpha|nuclear receptor subfamily 1 group B member 1|nucleophosmin-retinoic acid receptor alpha fusion protein NPM-RAR long form|retinoic acid nuclear receptor alpha variant 1|retinoic acid nuclear receptor alpha variant 2|retinoic acid receptor, alpha polypeptide	17q21.2	17	NC_000017.11	40309171	40357643	plus	17	180240
9656	MDC1	NFBD1	mediator of DNA damage checkpoint 1	mediator of DNA damage checkpoint protein 1|homologue to Drosophila photoreceptor protein calphotin|nuclear factor with BRCT domains 1	6p21.33	6	NC_000006.12	30699807	30717988	minus	18	607593
5777	PTPN6	HCP, HCPH, HPTP1C, PTP-1C, SH-PTP1, SHP-1, SHP-1L, SHP1	protein tyrosine phosphatase, non-receptor type 6	tyrosine-protein phosphatase non-receptor type 6|hematopoietic cell phosphatase|hematopoietic cell protein-tyrosine phosphatase|protein-tyrosine phosphatase 1C|protein-tyrosine phosphatase SHP-1	12p13.31	12	NC_000012.12	6946576	6961316	plus	17	176883
57007	ACKR3	CMKOR1, CXC-R7, CXCR-7, CXCR7, GPR159, RDC-1, RDC1	atypical chemokine receptor 3	atypical chemokine receptor 3|C-X-C chemokine receptor type 7|G protein-coupled receptor|G-protein coupled receptor 159|G-protein coupled receptor RDC1 homolog|chemokine (C-X-C motif) receptor 7|chemokine orphan receptor 1	2q37.3	2	NC_000002.12	236537131	236582358	plus	6	610376
842	CASP9	APAF-3, APAF3, ICE-LAP6, MCH6, PPP1R56	caspase 9	caspase-9|ICE-like apoptotic protease 6|apoptotic protease MCH-6|apoptotic protease activating factor 3|caspase 9, apoptosis-related cysteine peptidase|protein phosphatase 1, regulatory subunit 56	1p36.21	1	NC_000001.11	15491401	15524912	minus	11	602234
6093	ROCK1	P160ROCK, ROCK-I	Rho associated coiled-coil containing protein kinase 1	rho-associated protein kinase 1|p160 ROCK-1|renal carcinoma antigen NY-REN-35	18q11.1	18	NC_000018.10	20949740	21111851	minus	34	601702
8856	NR1I2	BXR, ONR1, PAR, PAR1, PAR2, PARq, PRR, PXR, SAR, SXR	nuclear receptor subfamily 1 group I member 2	nuclear receptor subfamily 1 group I member 2|orphan nuclear receptor PAR1|orphan nuclear receptor PXR|pregnane X nuclear receptor variant 2|pregnane X receptor|steroid and xenobiotic receptor	3q13.33	3	NC_000003.12	119780484	119818485	plus	10	603065
406973	MIR196A2	MIRN196-2, MIRN196A2, mir-196a-2	microRNA 196a-2	hsa-mir-196-2|hsa-mir-196a-2|microRNA 196-2	12q13.13	12	NC_000012.12	53991738	53991847	plus	1	609687
1048	CEACAM5	CD66e, CEA	carcinoembryonic antigen related cell adhesion molecule 5	carcinoembryonic antigen-related cell adhesion molecule 5|meconium antigen 100	19q13.2	19	NC_000019.10	41708585	41730433	plus	10	114890
3673	ITGA2	BR, CD49B, GPIa, HPA-5, VLA-2, VLAA2	integrin subunit alpha 2	integrin alpha-2|CD49 antigen-like family member B|alpha 2 subunit of VLA-2 receptor|collagen receptor|human platelet alloantigen system 5|integrin, alpha 2 (CD49B, alpha 2 subunit of VLA-2 receptor)|platelet antigen Br|platelet glycoprotein GPIa|platelet membrane glycoprotein Ia|very late activation protein 2 receptor, alpha-2 subunit	5q11.2	5	NC_000005.10	52989326	53094779	plus	30	192974
3593	IL12B	CLMF, CLMF2, IL-12B, IMD28, IMD29, NKSF, NKSF2	interleukin 12B	interleukin-12 subunit beta|CLMF p40|IL-12 subunit p40|IL12, subunit p40|NK cell stimulatory factor chain 2|cytotoxic lymphocyte maturation factor 40 kDa subunit|interleukin 12, p40|interleukin 12B (natural killer cell stimulatory factor 2, cytotoxic lymphocyte maturation factor 2, p40)|interleukin-12 beta chain|natural killer cell stimulatory factor, 40 kD subunit	5q33.3	5	NC_000005.10	159314783	159330473	minus	8	161561
2934	GSN	ADF, AGEL	gelsolin	gelsolin|actin-depolymerizing factor|brevin	9q33.2	9	NC_000009.12	121201082	121332844	plus	37	137350
796	CALCA	CALC1, CGRP, CGRP-I, CGRP1, CT, KC, PCT	calcitonin related polypeptide alpha	calcitonin|calcitonin gene-related peptide 1|alpha-type CGRP|calcitonin 1|calcitonin gene-related peptide I|calcitonin/calcitonin-related polypeptide, alpha|katacalcin	11p15.2	11	NC_000011.10	14966668	14972361	minus	5	114130
268	AMH	MIF, MIS	anti-Mullerian hormone	muellerian-inhibiting factor|Mullerian inhibiting factor|Mullerian inhibiting substance|anti-Muellerian hormone|muellerian-inhibiting substance	19p13.3	19	NC_000019.10	2249114	2252073	plus	5	600957
182	JAG1	AGS, AGS1, AHD, AWS, CD339, HJ1, JAGL1	jagged 1	protein jagged-1	20p12.2	20	NC_000020.11	10637684	10674046	minus	28	601920
4595	MUTYH	MYH	mutY DNA glycosylase	adenine DNA glycosylase|A/G-specific adenine DNA glycosylase|mutY homolog|mutY-like protein	1p34.1	1	NC_000001.11	45329242	45340925	minus	23	604933
80198	MUS81	SLX3	MUS81 structure-specific endonuclease subunit	crossover junction endonuclease MUS81|MUS81 endonuclease homolog|SLX3 structure-specific endonuclease subunit homolog	11q13.1	11	NC_000011.10	65860244	65866443	plus	17	606591
9844	ELMO1	CED-12, CED12, ELMO-1	engulfment and cell motility 1	engulfment and cell motility protein 1|ced-12 homolog 1	7p14.2-p14.1	7	NC_000007.14	36852906	37449409	minus	29	606420
55294	FBXW7	AGO, CDC4, FBW6, FBW7, FBX30, FBXO30, FBXW6, SEL-10, SEL10, hAgo, hCdc4	F-box and WD repeat domain containing 7	F-box/WD repeat-containing protein 7|F-box and WD repeat domain containing 7, E3 ubiquitin protein ligase|F-box and WD-40 domain protein 7 (archipelago homolog, Drosophila)|F-box protein FBW7|F-box protein FBX30|F-box protein SEL-10|archipelago|homolog of C elegans sel-10	4q31.3	4	NC_000004.12	152321258	152536095	minus	17	606278
3484	IGFBP1	AFBP, IBP1, IGF-BP25, PP12, hIGFBP-1	insulin like growth factor binding protein 1	insulin-like growth factor-binding protein 1|IBP-1|IGF-binding protein 1|IGFBP-1|alpha-pregnancy-associated endometrial globulin|amniotic fluid binding protein|binding protein-25|binding protein-26|binding protein-28|growth hormone independent-binding protein|placental protein 12	7p12.3	7	NC_000007.14	45888360	45893668	plus	4	146730
3066	HDAC2	HD2, RPD3, YAF1	histone deacetylase 2	histone deacetylase 2|YY1-associated factor 1|transcriptional regulator homolog RPD3	6q21	6	NC_000006.12	113936156	113971195	minus	17	605164
91860	CALML4	NY-BR-20	calmodulin like 4	calmodulin-like protein 4|serologically defined breast cancer antigen NY-BR-20	15q23	15	NC_000015.10	68190705	68206110	minus	5
9076	CLDN1	CLD1, ILVASC, SEMP1	claudin 1	claudin-1|senescence-associated epithelial membrane protein 1	3q28	3	NC_000003.12	190305701	190322446	minus	4	603718
57817	HAMP	HEPC, HFE2B, LEAP1, PLTR	hepcidin antimicrobial peptide	hepcidin|liver-expressed antimicrobial peptide 1|putative liver tumor regressor	19q13.12	19	NC_000019.10	35282346	35285143	plus	3	606464
1021	CDK6	MCPH12, PLSTIRE	cyclin dependent kinase 6	cyclin-dependent kinase 6|cell division protein kinase 6|serine/threonine-protein kinase PLSTIRE	7q21.2	7	NC_000007.14	92604921	92836627	minus	10	603368
7078	TIMP3	HSMRK222, K222, K222TA2, SFD	TIMP metallopeptidase inhibitor 3	metalloproteinase inhibitor 3|MIG-5 protein|TIMP-3|protein MIG-5|tissue inhibitor of metalloproteinases 3	22q12.3	22	NC_000022.11	32800816	32863041	plus	5	188826
2185	PTK2B	CADTK, CAKB, FADK2, FAK2, PKB, PTK, PYK2, RAFTK	protein tyrosine kinase 2 beta	protein-tyrosine kinase 2-beta|CAK-beta|FADK 2|PTK2B protein tyrosine kinase 2 beta|calcium-dependent tyrosine kinase|calcium-regulated non-receptor proline-rich tyrosine kinase|cell adhesion kinase beta|focal adhesion kinase 2|proline-rich tyrosine kinase 2|protein kinase B|related adhesion focal tyrosine kinase	8p21.2	8	NC_000008.11	27311482	27459391	plus	39	601212
406913	MIR126	MIRN126, miRNA126, mir-126	microRNA 126	hsa-mir-126	9q34.3	9	NC_000009.12	136670602	136670686	plus	1	611767
3371	TNC	150-225, DFNA56, GMEM, GP, HXB, JI, TN, TN-C	tenascin C	tenascin|GP 150-225|cytotactin|deafness, autosomal dominant 56|glioma-associated-extracellular matrix antigen|hexabrachion (tenascin)|myotendinous antigen|neuronectin|tenascin-C additional domain 1|tenascin-C isoform 14/AD1/16	9q33.1	9	NC_000009.12	115019575	115118257	minus	30	187380
1555	CYP2B6	CPB6, CYP2B, CYP2B7, CYP2B7P, CYPIIB6, EFVM, IIB1, P450	cytochrome P450 family 2 subfamily B member 6	cytochrome P450 2B6|1,4-cineole 2-exo-monooxygenase|cytochrome P450 IIB1|cytochrome P450, family 2, subfamily B, polypeptide 6|cytochrome P450, subfamily IIB (phenobarbital-inducible), polypeptide 6	19q13.2	19	NC_000019.10	40991200	41018402	plus	11	123930
4615	MYD88	MYD88D	myeloid differentiation primary response 88	myeloid differentiation primary response protein MyD88|mutant myeloid differentiation primary response 88|myeloid differentiation primary response gene (88)	3p22.2	3	NC_000003.12	38138478	38143022	plus	5	602170
2353	FOS	AP-1, C-FOS, p55	Fos proto-oncogene, AP-1 transcription factor subunit	proto-oncogene c-Fos|FBJ murine osteosarcoma viral (v-fos) oncogene homolog (oncogene FOS)|FBJ murine osteosarcoma viral oncogene homolog|Fos proto-oncogene, AP-1 trancription factor subunit|G0/G1 switch regulatory protein 7|activator protein 1|cellular oncogene c-fos	14q24.3	14	NC_000014.9	75278778	75282234	plus	4	164810
2101	ESRRA	ERR1, ERRa, ERRalpha, ESRL1, NR3B1	estrogen related receptor alpha	steroid hormone receptor ERR1|ERR-alpha|estrogen receptor-like 1|estrogen-related nuclear receptor alpha|nuclear receptor subfamily 3 group B member 1	11q13.1	11	NC_000011.10	64305528	64316743	plus	8	601998
2534	FYN	SLK, SYN, p59-FYN	FYN proto-oncogene, Src family tyrosine kinase	tyrosine-protein kinase Fyn|FYN oncogene related to SRC, FGR, YES|OKT3-induced calcium influx regulator|c-syn protooncogene|proto-oncogene Syn|proto-oncogene c-Fyn|src-like kinase|src/yes-related novel|tyrosine kinase p59fyn(T)	6q21	6	NC_000006.12	111660332	111873452	minus	19	137025
2917	GRM7	GLUR7, GPRC1G, MGLU7, MGLUR7, PPP1R87	glutamate metabotropic receptor 7	metabotropic glutamate receptor 7|glutamate receptor, metabotropic 7|protein phosphatase 1, regulatory subunit 87	3p26.1	3	NC_000003.12	6861097	7743032	plus	15	604101
10673	TNFSF13B	BAFF, BLYS, CD257, DTL, TALL-1, TALL1, THANK, TNFSF20, TNLG7A, ZTNF4	tumor necrosis factor superfamily member 13b	tumor necrosis factor ligand superfamily member 13B|ApoL related ligand TALL-1|B-cell-activating factor|B-lymphocyte stimulator|Delta4 BAFF|TNF and ApoL-related leukocyte expressed ligand 1|TNF homolog that activates apoptosis|delta BAFF|dendritic cell-derived TNF-like molecule|tumor necrosis factor (ligand) superfamily, member 13b|tumor necrosis factor (ligand) superfamily, member 20|tumor necro…	13q33.3	13	NC_000013.11	108268240	108308484	plus	7	603969
7528	YY1	DELTA, INO80S, NF-E1, UCRBP, YIN-YANG-1	YY1 transcription factor	transcriptional repressor protein YY1|INO80 complex subunit S|YY-1|Yin and Yang 1 protein|delta transcription factor	14q32.2	14	NC_000014.9	100238765	100279034	plus	5	600013
7251	TSG101	TSG10, VPS23	tumor susceptibility 101	tumor susceptibility gene 101 protein|ESCRT-I complex subunit TSG101|tumor susceptibility gene 10|tumor susceptibility gene 101|tumor susceptibility protein	11p15.1	11	NC_000011.10	18480311	18526956	minus	11	601387
10631	POSTN	OSF-2, OSF2, PDLPOSTN, PN	periostin	periostin|osteoblast specific factor 2 (fasciclin I-like)|periodontal ligament-specific periostin|periostin, osteoblast specific factor	13q13.3	13	NC_000013.11	37562582	37598844	minus	25	608777
7133	TNFRSF1B	CD120b, TBPII, TNF-R-II, TNF-R75, TNFBR, TNFR1B, TNFR2, TNFR80, p75, p75TNFR	TNF receptor superfamily member 1B	tumor necrosis factor receptor superfamily member 1B|TNF-R2|TNF-RII|p75 TNF receptor|p80 TNF-alpha receptor|soluble TNFR1B variant 1|tumor necrosis factor beta receptor|tumor necrosis factor binding protein 2|tumor necrosis factor receptor 2|tumor necrosis factor receptor type II	1p36.22	1	NC_000001.11	12166948	12209222	plus	14	191191
7295	TXN	TRDX, TRX, TRX1	thioredoxin	thioredoxin|ADF|ATL-derived factor|SASP|TXN delta 3|surface-associated sulphydryl protein|testicular tissue protein Li 199|thioredoxin delta 3	9q31.3	9	NC_000009.12	110243812	110256640	minus	5	187700
389	RHOC	ARH9, ARHC, H9, RHOH9	ras homolog family member C	rho-related GTP-binding protein RhoC|RAS-related homolog 9|oncogene RHO H9|ras homolog gene family, member C|rho cDNA clone 9|rhoC GTPase|small GTP binding protein RhoC	1p13.2	1	NC_000001.11	112701127	112707403	minus	7	165380
4067	LYN	JTK8, p53Lyn, p56Lyn	LYN proto-oncogene, Src family tyrosine kinase	tyrosine-protein kinase Lyn|lck/Yes-related novel protein tyrosine kinase|v-yes-1 Yamaguchi sarcoma viral related oncogene homolog	8q12.1	8	NC_000008.11	55877305	56012447	plus	15	165120
4486	MST1R	CD136, CDw136, NPCA3, PTK8, RON	macrophage stimulating 1 receptor	macrophage-stimulating protein receptor|MSP receptor|PTK8 protein tyrosine kinase 8|c-met-related tyrosine kinase|p185-Ron	3p21.31	3	NC_000003.12	49886471	49903637	minus	21	600168
5567	PRKACB	PKA C-beta, PKACB	protein kinase cAMP-activated catalytic subunit beta	cAMP-dependent protein kinase catalytic subunit beta|cAMP-dependent protein kinase catalytic beta subunit isoform 4ab|protein kinase A catalytic subunit beta|protein kinase, cAMP-dependent, beta catalytic subunit|protein kinase, cAMP-dependent, catalytic, beta	1p31.1	1	NC_000001.11	84077975	84238498	plus	18	176892
9201	DCLK1	CL1, CLICK1, DCAMKL1, DCDC3A, DCLK	doublecortin like kinase 1	serine/threonine-protein kinase DCLK1|doublecortin domain-containing protein 3A|doublecortin-like and CAM kinase-like 1	13q13.3	13	NC_000013.11	35768652	36132020	minus	21	604742
10599	SLCO1B1	HBLRR, LST-1, LST1, OATP-C, OATP1B1, OATP2, OATPC, SLC21A6	solute carrier organic anion transporter family member 1B1	solute carrier organic anion transporter family member 1B1|OATP-2|liver-specific organic anion transporter 1|sodium-independent organic anion-transporting polypeptide 2|solute carrier family 21 (organic anion transporter), member 6	12p12.1	12	NC_000012.12	21131194	21239796	plus	15	604843
4855	NOTCH4	INT3	notch 4	neurogenic locus notch homolog protein 4|Notch homolog 4	6p21.32	6	NC_000006.12	32194843	32224067	minus	31	164951
5624	PROC	APC, PC1, THPH3, THPH4, PROC	protein C, inactivator of coagulation factors Va and VIIIa	vitamin K-dependent protein C|anticoagulant protein C|autoprothrombin IIA|blood coagulation factor XIV|prepro-protein C|type I protein C	2q14.3	2	NC_000002.12	127418221	127429246	plus	9	612283
4804	NGFR	CD271, Gp80-LNGFR, TNFRSF16, p75(NTR), p75NTR	nerve growth factor receptor	tumor necrosis factor receptor superfamily member 16|NGF receptor|TNFR superfamily, member 16|low affinity neurotrophin receptor p75NTR|low-affinity nerve growth factor receptor|p75 ICD	17q21.33	17	NC_000017.11	49495293	49515020	plus	6	162010
4160	MC4R		melanocortin 4 receptor	melanocortin receptor 4|MC4-R	18q21.32	18	NC_000018.10	60371331	60372768	minus	1	155541
7486	WRN	RECQ3, RECQL2, RECQL3	Werner syndrome RecQ like helicase	Werner syndrome ATP-dependent helicase|DNA helicase, RecQ-like type 3|Werner syndrome, RecQ helicase-like|exonuclease WRN|recQ protein-like 2	8p12	8	NC_000008.11	31033262	31173761	plus	37	604611
637	BID	FP497	BH3 interacting domain death agonist	BH3-interacting domain death agonist|BID isoform ES(1b)|BID isoform L(2)|BID isoform Si6|Human BID coding sequence|apoptic death agonist|desmocollin type 4|p22 BID	22q11.21	22	NC_000022.11	17734140	17774665	minus	8	601997
875	CBS	HIP4	cystathionine-beta-synthase	cystathionine beta-synthase|beta-thionase|methylcysteine synthase|serine sulfhydrase	21q22.3	21	NC_000021.9	43053190	43076868	minus	26	613381
10397	NDRG1	CAP43, CMT4D, DRG-1, DRG1, GC4, HMSNL, NDR1, NMSL, PROXY1, RIT42, RTP, TARG1, TDD5	N-myc downstream regulated 1	protein NDRG1|N-myc downstream-regulated gene 1 protein|differentiation-related gene 1 protein|nickel-specific induction protein Cap43|protein regulated by oxygen-1|reducing agents and tunicamycin-responsive protein	8q24.22	8	NC_000008.11	133237171	133297587	minus	17	605262
947	CD34		CD34 molecule	hematopoietic progenitor cell antigen CD34|CD34 antigen	1q32.2	1	NC_000001.11	207886538	207911338	minus	8	142230
51094	ADIPOR1	ACDCR1, CGI-45, CGI45, PAQR1, TESBP1A	adiponectin receptor 1	adiponectin receptor protein 1|progestin and adipoQ receptor family member I	1q32.1	1	NC_000001.11	202940825	202958572	minus	11	607945
5478	PPIA	CYPA, CYPH, HEL-S-69p	peptidylprolyl isomerase A	peptidyl-prolyl cis-trans isomerase A|PPIase A|T cell cyclophilin|cyclosporin A-binding protein|epididymis secretory sperm binding protein Li 69p|peptidylprolyl isomerase A (cyclophilin A)|rotamase A	7p13	7	NC_000007.14	44796636	44803123	plus	6	123840
729230	CCR2	CC-CKR-2, CCR-2A, CCR2B, CD192, CKR2, CKR2A, CKR2B, CMKBR2, MCP-1-R, CCR2	C-C motif chemokine receptor 2	C-C chemokine receptor type 2|MCP-1 receptor|chemokine (C-C motif) receptor 2|monocyte chemoattractant protein 1 receptor|monocyte chemotactic protein 1 receptor	3p21.31	3	NC_000003.12	46353744	46360940	plus	4	601267
8660	IRS2	IRS-2	insulin receptor substrate 2	insulin receptor substrate 2	13q34	13	NC_000013.11	109753837	109786567	minus	2	600797
3611	ILK	HEL-S-28-1, ILK-2, P59, p59ILK, ILK	integrin linked kinase	integrin-linked protein kinase|59 kDa serine/threonine-protein kinase|epididymis secretory protein Li 28|integrin-linked kinase-2	11p15.4	11	NC_000011.10	6603708	6610874	plus	13	602366
4803	NGF	Beta-NGF, HSAN5B, NGF	nerve growth factor	beta-nerve growth factor|nerve growth factor (beta polypeptide)|nerve growth factor, beta subunit	1p13.2	1	NC_000001.11	115285915	115338253	minus	4	162030
820	CAMP	CAP-18, CAP18, CRAMP, FALL-39, FALL39, HSD26, LL37	cathelicidin antimicrobial peptide	cathelicidin antimicrobial peptide|18 kDa cationic antimicrobial protein	3p21.31	3	NC_000003.12	48223347	48225491	plus	4	600474
94025	MUC16	CA125	mucin 16, cell surface associated	mucin-16|CA125 ovarian cancer antigen|ovarian cancer-related tumor marker CA125|ovarian carcinoma antigen CA125	19p13.2	19	NC_000019.10	8848840	9010390	minus	88	606154
3932	LCK	IMD22, LSK, YT16, p56lck, pp58lck	LCK proto-oncogene, Src family tyrosine kinase	tyrosine-protein kinase Lck|T-lymphocyte specific protein tyrosine kinase p56lck|leukocyte C-terminal Src kinase|lymphocyte cell-specific protein-tyrosine kinase|p56(LSTRA) protein-tyrosine kinase|proto-oncogene tyrosine-protein kinase LCK|t cell-specific protein-tyrosine kinase	1p35.2	1	NC_000001.11	32251239	32286167	plus	14	153390
9365	KL		klotho	klotho	13q13.1	13	NC_000013.11	33016063	33066145	plus	6	604824
5581	PRKCE	PKCE, nPKC-epsilon	protein kinase C epsilon	protein kinase C epsilon type	2p21	2	NC_000002.12	45651315	46187990	plus	32	176975
5806	PTX3	TNFAIP5, TSG-14	pentraxin 3	pentraxin-related protein PTX3|TNF alpha-induced protein 5|long pentraxin 3|tumor necrosis factor alpha-induced protein 5|tumor necrosis factor-inducible gene 14 protein|tumor necrosis factor-inducible protein TSG-14	3q25.32	3	NC_000003.12	157436791	157443628	plus	3	602492
6720	SREBF1	SREBP-1c, SREBP1, SREBP1a, bHLHd1	sterol regulatory element binding transcription factor 1	sterol regulatory element-binding protein 1|class D basic helix-loop-helix protein 1	17p11.2	17	NC_000017.11	17811349	17837017	minus	21	184756
5770	PTPN1	PTP1B	protein tyrosine phosphatase, non-receptor type 1	tyrosine-protein phosphatase non-receptor type 1|protein tyrosine phosphatase, placental|protein-tyrosine phosphatase 1B	20q13.13	20	NC_000020.11	50510321	50584762	plus	10	176885
6403	SELP	CD62, CD62P, GMP140, GRMP, LECAM3, PADGEM, PSEL	selectin P	P-selectin|CD62 antigen-like family member P|GMP-140|granule membrane protein 140|granule membrane protein 140kDa|granulocyte membrane protein|leukocyte-endothelial cell adhesion molecule 3|platelet activation dependent granule-external membrane protein|platelet alpha-granule membrane protein|selectin P (granule membrane protein 140kDa, antigen CD62)	1q24.2	1	NC_000001.11	169588849	169630139	minus	18	173610
3925	STMN1	C1orf215, LAP18, Lag, OP18, PP17, PP19, PR22, SMN	stathmin 1	stathmin|leukemia-associated phosphoprotein p18|metablastin|oncoprotein 18|phosphoprotein 19|phosphoprotein p19|prosolin|stathmin 1/oncoprotein 18|testicular tissue protein Li 189|transmembrane protein C1orf215	1p36.11	1	NC_000001.11	25884186	25906877	minus	8	151442
5080	PAX6	AN, AN2, D11S812E, FVH1, MGDA, WAGR	paired box 6	paired box protein Pax-6|aniridia type II protein|oculorhombin|paired box homeotic gene-6	11p13	11	NC_000011.10	31784792	31817961	minus	17	607108
1969	EPHA2	ARCC2, CTPA, CTPP1, CTRCT6, ECK	EPH receptor A2	ephrin type-A receptor 2|epithelial cell receptor protein tyrosine kinase|soluble EPHA2 variant 1|tyrosine-protein kinase receptor ECK	1p36.13	1	NC_000001.11	16124337	16156104	minus	19	176946
3488	IGFBP5	IBP5	insulin like growth factor binding protein 5	insulin-like growth factor-binding protein 5|IBP-5|IGF-binding protein 5|IGFBP-5	2q35	2	NC_000002.12	216672105	216695549	minus	4	146734
1978	EIF4EBP1	4E-BP1, 4EBP1, BP-1, PHAS-I	eukaryotic translation initiation factor 4E binding protein 1	eukaryotic translation initiation factor 4E-binding protein 1|eIF4E-binding protein 1|phosphorylated heat- and acid-stable protein regulated by insulin 1	8p11.23	8	NC_000008.11	38030502	38060365	plus	3	602223
5340	PLG		plasminogen	plasminogen|plasmin	6q26	6	NC_000006.12	160702193	160754054	plus	19	173350
3551	IKBKB	IKK-beta, IKK2, IKKB, IMD15, NFKBIKB	inhibitor of kappa light polypeptide gene enhancer in B-cells, kinase beta	inhibitor of nuclear factor kappa-B kinase subunit beta|I-kappa-B kinase 2|I-kappa-B-kinase beta|IKK-B|nuclear factor NF-kappa-B inhibitor kinase beta	8p11.21	8	NC_000008.11	42271302	42332653	plus	24	603258
1082	CGB3	CGB, CGB5, CGB7, CGB8, hCGB	chorionic gonadotropin beta subunit 3	choriogonadotropin subunit beta 3|CG-beta|choriogonadotropin subunit beta|chorionic gonadotrophin chain beta|chorionic gonadotropin beta 3 subunit|chorionic gonadotropin beta chain|chorionic gonadotropin beta subunit|chorionic gonadotropin chain beta|chorionic gonadotropin, beta polypeptide	19q13.33	19	NC_000019.10	49022869	49024375	minus	3	118860
10664	CTCF	MRD21	CCCTC-binding factor	transcriptional repressor CTCF|11 zinc finger transcriptional repressor|11-zinc finger protein|CCCTC-binding factor (zinc finger protein)|CTCFL paralog	16q22.1	16	NC_000016.10	67562407	67639185	plus	13	604167
5159	PDGFRB	CD140B, IBGC4, IMF1, JTK12, KOGS, PDGFR, PDGFR-1, PDGFR1, PENTT	platelet derived growth factor receptor beta	platelet-derived growth factor receptor beta|Activated tyrosine kinase PDGFRB|CD140 antigen-like family member B|NDEL1-PDGFRB|PDGF-R-beta|PDGFR-beta|beta-type platelet-derived growth factor receptor|platelet-derived growth factor receptor 1|platelet-derived growth factor receptor, beta polypeptide	5q32	5	NC_000005.10	150113839	150155884	minus	25	173410
654	BMP6	VGR, VGR1	bone morphogenetic protein 6	bone morphogenetic protein 6|VG-1-R|VG-1-related protein|vegetal related growth factor (TGFB-related)	6p24.3	6	NC_000006.12	7726778	7881728	plus	7	112266
3002	GZMB	C11, CCPI, CGL-1, CGL1, CSP-B, CSPB, CTLA1, CTSGL1, HLP, SECT	granzyme B	granzyme B|T-cell serine protease 1-3E|cathepsin G-like 1|cytotoxic T-lymphocyte proteinase 2|cytotoxic serine protease B|fragmentin 2|granzyme B (granzyme 2, cytotoxic T-lymphocyte-associated serine esterase 1)|human lymphocyte protein	14q12	14	NC_000014.9	24630954	24634226	minus	5	123910
5155	PDGFB	IBGC5, PDGF-2, PDGF2, SIS, SSV, c-sis	platelet derived growth factor subunit B	platelet-derived growth factor subunit B|PDGF subunit B|PDGF, B chain|becaplermin|platelet-derived growth factor 2|platelet-derived growth factor B chain|platelet-derived growth factor beta polypeptide (simian sarcoma viral (v-sis) oncogene homolog)|platelet-derived growth factor, beta polypeptide (oncogene SIS)|proto-oncogene c-Sis	22q13.1	22	NC_000022.11	39223359	39245055	minus	8	190040
7534	YWHAZ	14-3-3-zeta, HEL-S-3, HEL-S-93, HEL4, KCIP-1, YWHAD	tyrosine 3-monooxygenase/tryptophan 5-monooxygenase activation protein zeta	14-3-3 protein zeta/delta|14-3-3 delta|14-3-3 protein/cytosolic phospholipase A2|14-3-3 zeta|epididymis luminal protein 4|epididymis secretory protein Li 3|epididymis secretory protein Li 93|phospholipase A2|protein kinase C inhibitor protein-1|tyrosine 3-monooxygenase/tryptophan 5-monooxygenase activation protein, delta polypeptide|tyrosine 3-monooxygenase/tryptophan 5-monooxygenase activation p…	8q22.3	8	NC_000008.11	100918576	100954068	minus	11	601288
7341	SUMO1	DAP1, GMP1, OFC10, PIC1, SENP2, SMT3, SMT3C, SMT3H3, UBL1	small ubiquitin-like modifier 1	small ubiquitin-related modifier 1|GAP modifying protein 1|SMT3 homolog 3|SMT3 suppressor of mif two 3 homolog 1|sentrin|ubiquitin-homology domain protein PIC1|ubiquitin-like protein SMT3C|ubiquitin-like protein UBL1	2q33.1	2	NC_000002.12	202206180	202238599	minus	5	601912
149233	IL23R		interleukin 23 receptor	interleukin-23 receptor|IL-23 receptor	1p31.3	1	NC_000001.11	67138638	67259979	plus	13	607562
8493	PPM1D	PP2C-DELTA, WIP1	protein phosphatase, Mg2+/Mn2+ dependent 1D	protein phosphatase 1D|protein phosphatase 1D magnesium-dependent, delta isoform|protein phosphatase 2C delta isoform|protein phosphatase Wip1|wild-type p53-induced phosphatase 1	17q23.2	17	NC_000017.11	60600183	60666280	plus	7	605100
558	AXL	ARK, JTK11, Tyro7, UFO	AXL receptor tyrosine kinase	tyrosine-protein kinase receptor UFO|AXL oncogene|AXL transforming sequence/gene	19q13.2	19	NC_000019.10	41219199	41261767	plus	21	109135
634	CEACAM1	BGP, BGP1, BGPI	carcinoembryonic antigen related cell adhesion molecule 1	carcinoembryonic antigen-related cell adhesion molecule 1|CD66a antigen|antigen CD66|carcinoembryonic antigen-related cell adhesion molecule 1 (biliary glycoprotein)	19q13.2	19	NC_000019.10	42507306	42528509	minus	10	109770
6304	SATB1		SATB homeobox 1	DNA-binding protein SATB1|special AT-rich sequence binding protein 1 (binds to nuclear matrix/scaffold-associating DNA)	3p24.3	3	NC_000003.12	18345388	18445588	minus	17	602075
7035	TFPI	EPI, LACI, TFI1, TFPI	tissue factor pathway inhibitor	tissue factor pathway inhibitor|anti-convertin|extrinsic pathway inhibitor|tissue factor pathway inhibitor (lipoprotein-associated coagulation inhibitor)	2q32.1	2	NC_000002.12	187464230	187554498	minus	13	152310
25937	WWTR1	TAZ	WW domain containing transcription regulator 1	WW domain-containing transcription regulator protein 1|transcriptional co-activator with PDZ-binding motif|transcriptional coactivator with PDZ-binding motif	3q25.1	3	NC_000003.12	149517235	149724783	minus	13	607392
890	CCNA2	CCN1, CCNA	cyclin A2	cyclin-A2|cyclin-A	4q27	4	NC_000004.12	121816444	121823933	minus	8	123835
378805	LINC-PINT	LincRNA-Pint, MKLN1-AS1, PINT	long intergenic non-protein coding RNA, p53 induced transcript	MKLN1 antisense RNA 1 (head to head)|p53 induced noncoding transcript	7q32.3	7	NC_000007.14	130877562	131109916	minus	17
102	ADAM10	AD10, AD18, CD156c, CDw156, HsT18717, MADM, RAK, kuz	ADAM metallopeptidase domain 10	disintegrin and metalloproteinase domain-containing protein 10|a disintegrin and metalloprotease domain 10|kuzbanian protein homolog|mammalian disintegrin-metalloprotease	15q21.3	15	NC_000015.10	58595204	58749978	minus	17	602192
3570	IL6R	CD126, IL-6R-1, IL-6RA, IL6QA, IL6RQ, gp80, IL6R	interleukin 6 receptor	interleukin-6 receptor subunit alpha|CD126 antigen|IL-6 receptor subunit alpha|IL-6R 1|membrane glycoprotein 80	1q21.3	1	NC_000001.11	154405193	154469450	plus	13	147880
3897	L1CAM	CAML1, CD171, HSAS, HSAS1, MASA, MIC5, N-CAM-L1, N-CAML1, NCAM-L1, S10, SPG1	L1 cell adhesion molecule	neural cell adhesion molecule L1|antigen identified by monoclonal antibody R1	Xq28	X	NC_000023.11	153861514	153886174	minus	29	308840
2316	FLNA	ABP-280, ABPX, CSBS, CVD1, FLN, FLN-A, FLN1, FMD, MNS, NHBP, OPD, OPD1, OPD2, XLVD, XMVD	filamin A	filamin-A|actin binding protein 280|alpha-filamin|endothelial actin-binding protein|filamin A, alpha|filamin-1|non-muscle filamin	Xq28	X	NC_000023.11	154348529	154374638	minus	48	300017
10381	TUBB3	CDCBM, CDCBM1, CFEOM3, CFEOM3A, FEOM3, TUBB4, beta-4	tubulin beta 3 class III	tubulin beta-3 chain|class III beta-tubulin|tubulin beta-4 chain|tubulin beta-III|tubulin, beta 3	16q24.3	16	NC_000016.10	89922009	89936097	plus	5	602661
9212	AURKB	AIK2, AIM-1, AIM1, ARK2, AurB, IPL1, PPP1R48, STK12, STK5, aurkb-sv1, aurkb-sv2	aurora kinase B	aurora kinase B|ARK-2|STK-1|aurora kinase B-Sv1|aurora kinase B-Sv2|aurora- and Ipl1-like midbody-associated protein 1|aurora-1|aurora-B|aurora-related kinase 2|aurora/IPL1-related kinase 2|protein phosphatase 1, regulatory subunit 48|serine/threonine kinase 12|serine/threonine-protein kinase 12|serine/threonine-protein kinase 5|serine/threonine-protein kinase aurora-B	17p13.1	17	NC_000017.11	8204731	8210768	minus	10	604970
83990	BRIP1	BACH1, FANCJ, OF	BRCA1 interacting protein C-terminal helicase 1	Fanconi anemia group J protein|ATP-dependent RNA helicase BRIP1|BRCA1-associated C-terminal helicase 1|BRCA1-binding helicase-like protein BACH1|BRCA1/BRCA2-associated helicase 1	17q23.2	17	NC_000017.11	61679186	61864120	minus	25	605882
7249	TSC2	LAM, PPP1R160, TSC4	tuberous sclerosis 2	tuberin|protein phosphatase 1, regulatory subunit 160|tuberous sclerosis 2 protein	16p13.3	16	NC_000016.10	2047804	2088720	plus	44	191092
5604	MAP2K1	CFC3, MAPKK1, MEK1, MKK1, PRKMK1	mitogen-activated protein kinase kinase 1	dual specificity mitogen-activated protein kinase kinase 1|ERK activator kinase 1|MAPK/ERK kinase 1|MAPKK 1|MEK 1|protein kinase, mitogen-activated, kinase 1 (MAP kinase kinase 1)	15q22.31	15	NC_000015.10	66386873	66491544	plus	13	176872
5287	PIK3C2B	C2-PI3K	phosphatidylinositol-4-phosphate 3-kinase catalytic subunit type 2 beta	phosphatidylinositol 4-phosphate 3-kinase C2 domain-containing subunit beta|PI3K-C2-beta|PI3K-C2beta|PTDINS-3-kinase C2 beta|phosphatidylinositol 3-kinase C2 domain-containing beta polypeptide|phosphoinositide 3-kinase-C2-beta|phosphoinositide-3-kinase, class 2, beta polypeptide|ptdIns-3-kinase C2 subunit beta	1q32.1	1	NC_000001.11	204422630	204494815	minus	37	602838
1001	CDH3	CDHP, HJMD, PCAD	cadherin 3	cadherin-3|cadherin 3, type 1, P-cadherin (placental)|calcium-dependent adhesion protein, placental	16q22.1	16	NC_000016.10	68644820	68727573	plus	18	114021
4221	MEN1	MEAI, SCG2	menin 1	menin|multiple endocrine neoplasia I	11q13.1	11	NC_000011.10	64803514	64811294	minus	14	613733
578	BAK1	BAK, BAK-LIKE, BCL2L7, CDN1	BCL2 antagonist/killer 1	bcl-2 homologous antagonist/killer|BCL2-like 7 protein|apoptosis regulator BAK|bcl-2-like protein 7|bcl2-L-7|pro-apoptotic protein BAK	6p21.31	6	NC_000006.12	33572546	33580293	minus	7	600516
1045	CDX2	CDX-3/AS, CDX3, CDX2	caudal type homeobox 2	homeobox protein CDX-2|caudal type homeo box transcription factor 2|caudal type homeobox transcription factor 2|caudal-type homeobox protein 2|homeobox protein miniCDX2	13q12.2	13	NC_000013.11	27960918	27969368	minus	4	600297
4035	LRP1	A2MR, APOER, APR, CD91, IGFBP3R, LRPA, TGFBR5, LRP1	LDL receptor related protein 1	prolow-density lipoprotein receptor-related protein 1|TbetaR-V/LRP-1/IGFBP-3 receptor|alpha-2-macroglobulin receptor|apolipoprotein E receptor|low density lipoprotein receptor-related protein 1|type V tgf-beta receptor	12q13.3	12	NC_000012.12	57128401	57213377	plus	90	107770
10763	NES	Nbla00170	nestin	nestin	1q23.1	1	NC_000001.11	156668763	156677397	minus	4	600915
197	AHSG	A2HS, AHS, FETUA, HSGA	alpha 2-HS glycoprotein	alpha-2-HS-glycoprotein|alpha-2-Z-globulin|ba-alpha-2-glycoprotein|fetuin-A	3q27.3	3	NC_000003.12	186612928	186621318	plus	7	138680
4057	LTF	GIG12, HEL110, HLF2, LF	lactotransferrin	lactotransferrin|epididymis luminal protein 110|growth-inhibiting protein 12|kaliocin-1|lactoferricin|lactoferroxin|neutrophil lactoferrin|talalactoferrin	3p21.31	3	NC_000003.12	46436005	46485234	minus	22	150210
3566	IL4R	CD124, IL-4RAA, IL4R	interleukin 4 receptor	interleukin-4 receptor subunit alpha|IL-4 receptor subunit alpha|IL4R nirs variant 1|interleukin 13 receptor|interleukin-4 receptor alpha chain	16p12.1	16	NC_000016.10	27313668	27364778	plus	16	147781
6778	STAT6	D12S1644, IL-4-STATB, STAT6C, STAT6	signal transducer and activator of transcription 6	signal transducer and activator of transcription 6|STAT, interleukin4-induced|signal transducer and activator of transcription 6, interleukin-4 induced|transcription factor IL-4 STAT	12q13.3	12	NC_000012.12	57095404	57111433	minus	24	601512
1788	DNMT3A	DNMT3A2, M.HsaIIIA, TBRS	DNA methyltransferase 3 alpha	DNA (cytosine-5)-methyltransferase 3A|DNA (cytosine-5-)-methyltransferase 3 alpha|DNA MTase HsaIIIA|DNA cytosine methyltransferase 3A2	2p23.3	2	NC_000002.12	25232961	25342590	minus	34	602769
10481	HOXB13	PSGD	homeobox B13	homeobox protein Hox-B13	17q21.32	17	NC_000017.11	48724763	48728749	minus	2	604607
3732	CD82	4F9, C33, GR15, IA4, KAI1, R2, SAR2, ST6, TSPAN27	CD82 molecule	CD82 antigen|C33 antigen|inducible membrane protein R2|kangai 1 (suppression of tumorigenicity 6, prostate; CD82 antigen (R2 leukocyte antigen, antigen detected by monoclonal and antibody IA4))|metastasis suppressor Kangai-1|tetraspanin-27|tspan-27	11p11.2	11	NC_000011.10	44565591	44620363	plus	12	600623
7137	TNNI3	CMD1FF, CMD2A, CMH7, RCM1, TNNC1, cTnI	troponin I3, cardiac type	troponin I, cardiac muscle|cardiomyopathy, dilated 2A (autosomal recessive)|troponin I type 3 (cardiac)	19q13.42	19	NC_000019.10	55151767	55157732	minus	8	191044
135	ADORA2A	A2aR, ADORA2, RDC8	adenosine A2a receptor	adenosine receptor A2a|adenosine receptor subtype A2a	22q11.23	22	NC_000022.11	24423597	24442360	plus	6	102776
65217	PCDH15	CDHR15, DFNB23, USH1F	protocadherin related 15	protocadherin-15|cadherin-related family member 15	10q21.1	10	NC_000010.11	53802771	55629182	minus	48	605514
5981	RFC1	A1, MHCBFB, PO-GA, RECC1, RFC40, RFC1	replication factor C subunit 1	replication factor C subunit 1|A1 140 kDa subunit|DNA-binding protein PO-GA|MHC binding factor, beta|RF-C 140 kDa subunit|activator 1 140 kDa subunit|activator 1 large subunit|activator 1 subunit 1|replication factor C (activator 1) 1, 145kDa|replication factor C 140 kDa subunit|replication factor C large subunit|replication factor C1	4p14	4	NC_000004.12	39287449	39366381	minus	25	102579
3456	IFNB1	IFB, IFF, IFN-beta, IFNB	interferon beta 1	interferon beta|fibroblast interferon|interferon, beta 1, fibroblast|interferon-beta	9p21.3	9	NC_000009.12	21077105	21077963	minus	1	147640
9055	PRC1	ASE1	protein regulator of cytokinesis 1	protein regulator of cytokinesis 1|anaphase spindle elongation 1 homolog|protein regulating cytokinesis 1	15q26.1	15	NC_000015.10	90966038	90994651	minus	15	603484
7150	TOP1	TOPI	topoisomerase (DNA) I	DNA topoisomerase 1|type I DNA topoisomerase	20q12	20	NC_000020.11	41028822	41124487	plus	21	126420
3312	HSPA8	HEL-33, HEL-S-72p, HSC54, HSC70, HSC71, HSP71, HSP73, HSPA10, LAP-1, LAP1, NIP71	heat shock protein family A (Hsp70) member 8	heat shock cognate 71 kDa protein|LPS-associated protein 1|N-myristoyltransferase inhibitor protein 71|constitutive heat shock protein 70|epididymis luminal protein 33|epididymis secretory sperm binding protein Li 72p|heat shock 70kDa protein 8|heat shock 70kd protein 10|heat shock cognate protein 54|lipopolysaccharide-associated protein 1	11q24.1	11	NC_000011.10	123057492	123062366	minus	10	600816
1806	DPYD	DHP, DHPDHASE, DPD	dihydropyrimidine dehydrogenase	dihydropyrimidine dehydrogenase [NADP(+)]|dihydrothymine dehydrogenase|dihydrouracil dehydrogenase	1p21.3	1	NC_000001.11	97077743	97921059	minus	26	612779
6279	S100A8	60B8AG, CAGA, CFAG, CGLA, CP-10, L1Ag, MA387, MIF, MRP8, NIF, P8	S100 calcium binding protein A8	protein S100-A8|S100 calcium-binding protein A8 (calgranulin A)|calgranulin A|calprotectin L1L subunit|cystic fibrosis antigen|leukocyte L1 complex light chain|migration inhibitory factor-related protein 8|urinary stone protein band A	1q21.3	1	NC_000001.11	153390032	153422583	minus	5	123885
5829	PXN		paxillin	paxillin|testicular tissue protein Li 134	12q24.23	12	NC_000012.12	120210439	120265771	minus	19	602505
7351	UCP2	BMIQ4, SLC25A8, UCPH	uncoupling protein 2	mitochondrial uncoupling protein 2|solute carrier family 25 member 8|uncoupling protein 2 (mitochondrial, proton carrier)	11q13.4	11	NC_000011.10	73974671	73982844	minus	8	601693
5727	PTCH1	BCNS, HPE7, NBCCS, PTC, PTC1, PTCH1, PTCH1	patched 1	protein patched homolog 1|PTCH protein +12b|PTCH protein +4'|PTCH protein -10|PTCH protein -3,4,5	9q22.32	9	NC_000009.12	95442982	95516965	minus	28	601309
6422	SFRP1	FRP, FRP-1, FRP1, FrzA, SARP2	secreted frizzled related protein 1	secreted frizzled-related protein 1|SARP-2|frizzled-related protein|sFRP-1|secreted apoptosis-related protein 2	8p11.21	8	NC_000008.11	41261957	41309471	minus	3	604156
59067	IL21	CVID11, IL-21, Za11	interleukin 21	interleukin-21|interleukin-21 isoform	4q27	4	NC_000004.12	122612628	122621057	minus	5	605384
2248	FGF3	HBGF-3, INT2	fibroblast growth factor 3	fibroblast growth factor 3|FGF-3|INT-2 proto-oncogene protein|V-INT2 murine mammary tumor virus integration site oncogene homolog|fibroblast growth factor 3 (murine mammary tumor virus integration site (v-int-2) oncogene homolog)|heparin-binding growth factor 3|murine mammary tumor virus integration site 2, mouse|oncogene INT2|proto-oncogene Int-2	11q13.3	11	NC_000011.10	69809968	69819424	minus	3	164950
94234	FOXQ1	HFH1	forkhead box Q1	forkhead box protein Q1|HFH-1|HNF-3/forkhead-like protein 1|hepatocyte nuclear factor 3 forkhead homolog 1|winged helix/forkhead transcription factor	6p25.3	6	NC_000006.12	1312440	1314758	plus	1	612788
7037	TFRC	CD71, IMD46, T9, TFR, TFR1, TR, TRFR, p90	transferrin receptor	transferrin receptor protein 1	3q29	3	NC_000003.12	196049284	196082161	minus	19	190010
5428	POLG	MDP1, MIRAS, MTDPS4A, MTDPS4B, PEO1, POLGA, SANDO, SCAE, POLG	DNA polymerase gamma, catalytic subunit	DNA polymerase subunit gamma-1|PolG-alpha|mitochondrial DNA polymerase catalytic subunit|polymerase (DNA directed), gamma|polymerase (DNA) gamma, catalytic subunit|truncated mitochondrial DNA polymerase gamma catalytic subunit	15q26.1	15	NC_000015.10	89316305	89334795	minus	23	174763
7189	TRAF6	MGC:3310, RNF85	TNF receptor associated factor 6	TNF receptor-associated factor 6|E3 ubiquitin-protein ligase TRAF6|RING finger protein 85|TNF receptor-associated factor 6, E3 ubiquitin protein ligase|interleukin-1 signal transducer	11p12	11	NC_000011.10	36483767	36510313	minus	9	602355
2243	FGA	Fib2	fibrinogen alpha chain	fibrinogen alpha chain|fibrinogen, A alpha polypeptide	4q31.3	4	NC_000004.12	154583126	154590766	minus	6	134820
8648	NCOA1	F-SRC-1, KAT13A, RIP160, SRC1, bHLHe42, bHLHe74	nuclear receptor coactivator 1	nuclear receptor coactivator 1|Hin-2 protein|PAX3/NCOA1 fusion protein|class E basic helix-loop-helix protein 74|renal carcinoma antigen NY-REN-52|steroid receptor coactivator-1	2p23.3	2	NC_000002.12	24492050	24770702	plus	24	602691
1000	CDH2	CD325, CDHN, CDw325, NCAD	cadherin 2	cadherin-2|N-cadherin 1|cadherin 2, type 1, N-cadherin (neuronal)|calcium-dependent adhesion protein, neuronal|neural cadherin	18q12.1	18	NC_000018.10	27932878	28177446	minus	19	114020
6624	FSCN1	FAN1, HSN, SNL, p55	fascin actin-bundling protein 1	fascin|55 kDa actin-bundling protein|fascin homolog 1, actin-bundling protein|singed-like (fascin homolog, sea urchin)	7p22.1	7	NC_000007.14	5592805	5606656	plus	5	602689
1536	CYBB	AMCBX2, CGD, GP91-1, GP91-PHOX, GP91PHOX, IMD34, NOX2, p91-PHOX	cytochrome b-245 beta chain	cytochrome b-245 heavy chain|CGD91-phox|NADPH oxidase 2|cytochrome b(558) subunit beta|cytochrome b-245 beta polypeptide|cytochrome b558 subunit beta|heme-binding membrane glycoprotein gp91phox|neutrophil cytochrome b 91 kDa polypeptide|p22 phagocyte B-cytochrome|superoxide-generating NADPH oxidase heavy chain subunit	Xp21.1-p11.4	X	NC_000023.11	37780017	37813461	plus	13	300481
2017	CTTN	EMS1	cortactin	src substrate cortactin|1110020L01Rik|amplaxin|ems1 sequence (mammary tumor and squamous cell carcinoma-associated (p80/85 src substrate)|oncogene EMS1	11q13.3	11	NC_000011.10	70398506	70436584	plus	20	164765
3838	KPNA2	IPOA1, QIP2, RCH1, SRP1-alpha, SRP1alpha	karyopherin subunit alpha 2	importin subunit alpha-1|RAG cohort protein 1|importin subunit alpha-2|importin-alpha-P1|karyopherin alpha 2 (RAG cohort 1, importin alpha 1)|pendulin	17q24.2	17	NC_000017.11	68035602	68046859	plus	12	600685
4179	CD46	AHUS2, MCP, MIC10, TLX, TRA2.10	CD46 molecule	membrane cofactor protein|CD46 antigen, complement regulatory protein|CD46 molecule, complement regulatory protein|antigen identified by monoclonal antibody TRA-2-10|complement membrane cofactor protein|measles virus receptor|membrane cofactor protein (CD46, trophoblast-lymphocyte cross-reactive antigen)|trophoblast leucocyte common antigen|trophoblast leukocyte common antigen|trophoblast-lymphoc…	1q32.2	1	NC_000001.11	207752038	207795516	plus	14	120920
1436	CSF1R	C-FMS, CD115, CSF-1R, CSFR, FIM2, FMS, HDLS, M-CSF-R	colony stimulating factor 1 receptor	macrophage colony-stimulating factor 1 receptor|CD115 antigen|CSF-1 receptor|FMS proto-oncogene|McDonough feline sarcoma viral (v-fms) oncogene homolog|macrophage colony stimulating factor I receptor|proto-oncogene c-Fms	5q32	5	NC_000005.10	150053291	150113372	minus	22	164770
1435	CSF1	CSF-1, MCSF	colony stimulating factor 1	macrophage colony-stimulating factor 1|colony stimulating factor 1 (macrophage)|lanimostim|macrophage colony stimulating factor 1	1p13.3	1	NC_000001.11	109910506	109930994	plus	10	120420
1244	ABCC2	ABC30, CMOAT, DJS, MRP2, cMRP	ATP binding cassette subfamily C member 2	canalicular multispecific organic anion transporter 1|ATP-binding cassette, sub-family C (CFTR/MRP), member 2|canalicular multidrug resistance protein|multidrug resistance-associated protein 2	10q24.2	10	NC_000010.11	99782598	99853741	plus	34	601107
4771	NF2	ACN, BANF, SCH	neurofibromin 2	merlin|moesin-ezrin-radixin like|moesin-ezrin-radixin-like protein|moesin-ezrin-radizin-like protein|neurofibromin 2 (bilateral acoustic neuroma)|neurofibromin 2 (merlin)|schwannomerlin|schwannomin	22q12.2	22	NC_000022.11	29603556	29698600	plus	19	607379
695	BTK	AGMX1, AT, ATK, BPK, IMD1, PSCTK1, XLA	Bruton tyrosine kinase	tyrosine-protein kinase BTK|B-cell progenitor kinase|Bruton agammaglobulinemia tyrosine kinase|Bruton's tyrosine kinase|agammaglobulinaemia tyrosine kinase|dominant-negative kinase-deficient Brutons tyrosine kinase|truncated Bruton agammaglobulinemia tyrosine kinase|tyrosine-protein kinase BTK isoform (lacking exon 13 to 17)|tyrosine-protein kinase BTK isoform (lacking exon 14)	Xq22.1	X	NC_000023.11	101349447	101390796	minus	21	300300
1591	CYP24A1	CP24, CYP24, HCAI, HCINF1, P450-CC24	cytochrome P450 family 24 subfamily A member 1	1,25-dihydroxyvitamin D(3) 24-hydroxylase, mitochondrial|1,25-@dihydroxyvitamin D3 24-hydroxylase|24-OHase|cytochrome P450 24A1|cytochrome P450, family 24, subfamily A, polypeptide 1|cytochrome P450, subfamily XXIV (vitamin D 24-hydroxylase)|cytochrome P450-CC24|exo-mitochondrial protein|vitamin D 24-hydroxylase|vitamin D(3) 24-hydroxylase	20q13.2	20	NC_000020.11	54145731	54173985	minus	13	126065
2052	EPHX1	EPHX, EPOX, HYL1, MEH	epoxide hydrolase 1	epoxide hydrolase 1|epoxide hydratase|epoxide hydrolase 1 microsomal|epoxide hydrolase 1, microsomal (xenobiotic)	1q42.12	1	NC_000001.11	225810074	225845563	plus	10	132810
9612	NCOR2	CTG26, N-CoR2, SMAP270, SMRT, SMRTE, SMRTE-tau, TNRC14, TRAC, TRAC-1, TRAC1	nuclear receptor corepressor 2	nuclear receptor corepressor 2|CTG repeat protein 26|T3 receptor-associating factor|silencing mediator for retinoid and thyroid hormone receptors|thyroid-, retinoic-acid-receptor-associated corepressor	12q24.31	12	NC_000012.12	124324411	124567464	minus	49	600848
9112	MTA1		metastasis associated 1	metastasis-associated protein MTA1|metastasis associated gene 1 protein	14q32.33	14	NC_000014.9	105419849	105470729	plus	24	603526
10628	TXNIP	ARRDC6, EST01027, HHCPA78, THIF, VDUP1	thioredoxin interacting protein	thioredoxin-interacting protein|thioredoxin binding protein 2|upregulated by 1,25-dihydroxyvitamin D-3|vitamin D3 up-regulated protein 1	1q21.1	1	NC_000001.11	145992426	145996631	minus	8	606599
22914	KLRK1	CD314, D12S2489E, KLR, NKG2-D, NKG2D	killer cell lectin like receptor K1	NKG2-D type II integral membrane protein|NK cell receptor D|NKG2-D-activating NK receptor|killer cell lectin-like receptor subfamily K, member 1	12p13.2	12	NC_000012.12	10372353	10390054	minus	8	611817
1647	GADD45A	DDIT1, GADD45	growth arrest and DNA damage inducible alpha	growth arrest and DNA damage-inducible protein GADD45 alpha|DDIT-1|DNA damage-inducible transcript 1 protein|DNA damage-inducible transcript-1|growth arrest and DNA-damage-inducible 45 alpha	1p31.3	1	NC_000001.11	67685177	67688338	plus	4	126335
7516	XRCC2	FANCU	X-ray repair cross complementing 2	DNA repair protein XRCC2|X-ray repair complementing defective repair in Chinese hamster cells 2|X-ray repair cross-complementing protein 2	7q36.1	7	NC_000007.14	152646498	152676165	minus	3	600375
2492	FSHR	FSHR1O, LGR1, ODG1, FSHR	follicle stimulating hormone receptor	follicle-stimulating hormone receptor|FSH receptor|follitropin receptor	2p16.3	2	NC_000002.12	48953161	49154527	minus	14	136435
7186	TRAF2	MGC:45012, TRAP, TRAP3	TNF receptor associated factor 2	TNF receptor-associated factor 2|E3 ubiquitin-protein ligase TRAF2|tumor necrosis factor type 2 receptor associated protein 3	9q34.3	9	NC_000009.12	136881776	136926615	plus	18	601895
56616	DIABLO	DFNA64, SMAC	diablo IAP-binding mitochondrial protein	diablo homolog, mitochondrial|diablo-like protein|direct IAP-binding protein with low pI|second mitochondria-derived activator of caspase	12q24.31	12	NC_000012.12	122207662	122227534	minus	8	605219
358	AQP1	AQP-CHIP, CHIP28, CO	aquaporin 1 (Colton blood group)	aquaporin-1|aquaporin 1 (channel-forming integral protein, 28kDa, CO blood group)|aquaporin 1, Colton blood group antigen|aquaporin-CHIP|channel-like integral membrane protein, 28-kDa|urine water channel|water channel protein for red blood cells and kidney proximal tubule	7p14.3	7	NC_000007.14	30911800	30925516	plus	7	107776
80781	COL18A1	KNO, KNO1, KS	collagen type XVIII alpha 1 chain	collagen alpha-1(XVIII) chain|antiangiogenic agent|collagen alpha-1(XVIII) chain isoform 1 preproprotein|collagen, type XVIII, alpha 1|endostatin|multi-functional protein MFP	21q22.3	21	NC_000021.9	45405137	45513720	plus	43	120328
6786	STIM1	D11S4896E, GOK, IMD10, STRMK, TAM, TAM1	stromal interaction molecule 1	stromal interaction molecule 1	11p15.4	11	NC_000011.10	3855703	4093210	plus	13	605921
100533718	BCAR1P2		breast cancer anti-estrogen resistance 1 pseudogene 2		15q11.2	15	NC_000015.10	21080813	21081589	minus	0
100533717	BCAR1P1		breast cancer anti-estrogen resistance 1 pseudogene 1		15q11.1	15	NC_000015.10	20073700	20074476	minus	0
6597	SMARCA4	BAF190, BAF190A, BRG1, CSS4, MRD16, RTPS2, SNF2, SNF2L4, SNF2LB, SWI2, hSNF2b	SWI/SNF related, matrix associated, actin dependent regulator of chromatin, subfamily a, member 4	transcription activator BRG1|ATP-dependent helicase SMARCA4|BRG1-associated factor 190A|BRM/SWI2-related gene 1|SNF2-beta|SNF2-like 4|brahma protein-like 1|global transcription activator homologous sequence|homeotic gene regulator|mitotic growth and transcription activator|nuclear protein GRB1|protein BRG-1|protein brahma homolog 1|sucrose nonfermenting-like 4	19p13.2	19	NC_000019.10	10960922	11062282	plus	38	603254
688	KLF5	BTEB2, CKLF, IKLF	Kruppel like factor 5	Krueppel-like factor 5|(intestinal Kruppel-like factor|BTE-binding protein 2|GC box binding protein 2|Klf5C isoform|Kruppel-like factor 5 (intestinal)|basic transcription element binding protein 2|colon krueppel-like factor|colon kruppel-like factor|intestinal-enriched krueppel-like factor|intestinal-enriched kruppel-like factor|transcription factor BTEB2	13q22.1	13	NC_000013.11	73054976	73077542	plus	5	602903
5579	PRKCB	PKC-beta, PKCB1, PRKCB2, PRKCB	protein kinase C beta	protein kinase C beta type|PKC-B|protein kinase C, beta 1 polypeptide	16p12.2-p12.1	16	NC_000016.10	23835979	24220611	plus	17	176970
2597	GAPDH	G3PD, GAPD, HEL-S-162eP	glyceraldehyde-3-phosphate dehydrogenase	glyceraldehyde-3-phosphate dehydrogenase|aging-associated gene 9 protein|epididymis secretory sperm binding protein Li 162eP|peptidyl-cysteine S-nitrosylase GAPDH	12p13.31	12	NC_000012.12	6534405	6538375	plus	10	138400
7042	TGFB2	G-TSF, LDS4, TGF-beta2	transforming growth factor beta 2	transforming growth factor beta-2|BSC-1 cell growth inhibitor|cetermin|glioblastoma-derived T-cell suppressor factor|polyergin|prepro-transforming growth factor beta-2	1q41	1	NC_000001.11	218345334	218444619	plus	8	190220
5376	PMP22	CMT1A, CMT1E, DSS, GAS-3, GAS3, HMSNIA, HNPP, Sp110	peripheral myelin protein 22	peripheral myelin protein 22|growth arrest-specific protein 3|peripheral myelin protein 22 kDa	17p12	17	NC_000017.11	15229777	15265357	minus	8	601097
940	CD28	Tp44	CD28 molecule	T-cell-specific surface glycoprotein CD28|CD28 antigen	2q33.2	2	NC_000002.12	203706475	203739756	plus	4	186760
1604	CD55	CR, CROM, DAF, TC	CD55 molecule (Cromer blood group)	complement decay-accelerating factor|CD55 antigen|CD55 molecule, decay accelerating factor for complement (Cromer blood group)	1q32.2	1	NC_000001.11	207321472	207360966	plus	15	125240
3856	KRT8	CARD2, CK-8, CK8, CYK8, K2C8, K8, KO	keratin 8	keratin, type II cytoskeletal 8|cytokeratin-8|keratin 8, type II|type-II keratin Kb8	12q13.13	12	NC_000012.12	52897187	52949866	minus	10	148060
2494	NR5A2	B1F, B1F2, CPF, FTF, FTZ-F1, FTZ-F1beta, LRH-1, LRH1, hB1F-2	nuclear receptor subfamily 5 group A member 2	nuclear receptor subfamily 5 group A member 2|CYP7A promoter-binding factor|b1-binding factor, hepatocyte transcription factor which activates enhancer II of hepatitis B virus|fetoprotein-alpha 1 (AFP) transcription factor|hepatocytic transcription factor hB1F-3|liver nuclear receptor homolog-1 variant 2	1q32.1	1	NC_000001.11	200027602	200177424	plus	13	604453
5335	PLCG1	NCKAP3, PLC-II, PLC1, PLC148, PLCgamma1	phospholipase C gamma 1	1-phosphatidylinositol 4,5-bisphosphate phosphodiesterase gamma-1|1-phosphatidyl-D-myo-inositol-4,5-bisphosphate|PLC-148|PLC-gamma-1|inositoltrisphosphohydrolase|monophosphatidylinositol phosphodiesterase|phosphatidylinositol phospholipase C|phosphoinositidase C|phosphoinositide phospholipase C|phosphoinositide phospholipase C-gamma-1|phospholipase C, gamma 1 (formerly subtype 148)|phospholipase …	20q12	20	NC_000020.11	41137519	41175721	plus	32	172420
5793	PTPRG	HPTPG, PTPG, R-PTP-GAMMA, RPTPG	protein tyrosine phosphatase, receptor type G	receptor-type tyrosine-protein phosphatase gamma|H_RG317H01.1|protein tyrosine phosphatase gamma|protein tyrosine phosphatase, receptor type, gamma polypeptide|receptor type protein tyrosine phosphatase gamma|receptor tyrosine phosphatase gamma|receptor-type protein phosphatase gamma	3p14.2	3	NC_000003.12	61561569	62297609	plus	33	176886
2810	SFN	YWHAS	stratifin	14-3-3 protein sigma|14-3-3 sigma|epithelial cell marker protein 1	1p36.11	1	NC_000001.11	26863142	26864456	plus	1	601290
6278	S100A7	PSOR1c, S100A7	S100 calcium binding protein A7	protein S100-A7|S100 calcium-binding protein A7 (psoriasin 1)|psoriasin 1	1q21.3	1	NC_000001.11	153457744	153460661	minus	3	600353
9353	SLIT2	SLIL3, Slit-2	slit guidance ligand 2	slit homolog 2 protein	4p15.31	4	NC_000004.12	20251905	20620561	plus	40	603746
3579	CXCR2	CD182, CDw128b, CMKAR2, IL8R2, IL8RA, IL8RB	C-X-C motif chemokine receptor 2	C-X-C chemokine receptor type 2|CXC-R2|CXCR-2|CXCR2 gene for IL8 receptor type B|GRO/MGSA receptor|IL-8 receptor type 2|IL-8R B|chemokine (C-X-C motif) receptor 2|chemokine (CXC) receptor 2|high affinity interleukin-8 receptor B|interleukin 8 receptor B|interleukin 8 receptor type 2|interleukin 8 receptor, beta|interleukin-8 receptor type B	2q35	2	NC_000002.12	218125290	218137253	plus	6	146928
3290	HSD11B1	11-DH, 11-beta-HSD1, CORTRD2, HDL, HSD11, HSD11B, HSD11L, SDR26C1	hydroxysteroid 11-beta dehydrogenase 1	corticosteroid 11-beta-dehydrogenase isozyme 1|short chain dehydrogenase/reductase family 26C member 1	1q32.2	1	NC_000001.11	209686180	209734950	plus	7	600713
2324	FLT4	FLT-41, LMPH1A, PCL, VEGFR-3, VEGFR3, FLT4	fms related tyrosine kinase 4	vascular endothelial growth factor receptor 3|fms-like tyrosine kinase 4|tyrosine-protein kinase receptor FLT4	5q35.3	5	NC_000005.10	180601506	180650298	minus	35	136352
8850	KAT2B	CAF, P/CAF, PCAF	lysine acetyltransferase 2B	histone acetyltransferase KAT2B|CREBBP-associated factor|K(lysine) acetyltransferase 2B|histone acetylase PCAF|histone acetyltransferase PCAF|p300/CBP-associated factor	3p24.3	3	NC_000003.12	20040032	20154404	plus	19	602303
3852	KRT5	CK5, DDD, DDD1, EBS2, K5A, KRT5	keratin 5	keratin, type II cytoskeletal 5|58 kda cytokeratin|CK-5|cytokeratin-5|epidermolysis bullosa simplex 2 Dowling-Meara/Kobner/Weber-Cockayne types|keratin 5 (epidermolysis bullosa simplex, Dowling-Meara/Kobner/Weber-Cockayne types)|keratin 5, type II|type-II keratin Kb5	12q13.13	12	NC_000012.12	52514575	52520459	minus	9	148040
2266	FGG		fibrinogen gamma chain	fibrinogen gamma chain|fibrinogen, gamma polypeptide|testicular tissue protein Li 70	4q32.1	4	NC_000004.12	154604134	154612808	minus	10	134850
2073	ERCC5	COFS3-201, ERCM2, UVDR, XPG, XPGC, ERCC5	ERCC excision repair 5, endonuclease	DNA repair protein complementing XP-G cells|DNA excision repair protein ERCC-5|XPG-complementing protein|excision repair cross-complementation group 5|excision repair cross-complementing rodent repair deficiency, complementation group 5|xeroderma pigmentosum, complementation group G	13q33.1	13	NC_000013.11	102845841	102876001	plus	15	133530
7941	PLA2G7	LDL-PLA2, LP-PLA2, PAFAD, PAFAH	phospholipase A2 group VII	platelet-activating factor acetylhydrolase|1-alkyl-2-acetylglycerophosphocholine esterase|2-acetyl-1-alkylglycerophosphocholine esterase|LDL-PLA(2)|LDL-associated phospholipase A2|PAF 2-acylhydrolase|PAF acetylhydrolase|gVIIA-PLA2|group-VIIA phospholipase A2|lipoprotein-associated phospholipase A2|phospholipase A2, group VII (platelet-activating factor acetylhydrolase, plasma)	6p12.3	6	NC_000006.12	46700954	46735836	minus	13	601690
2177	FANCD2	FA-D2, FA4, FACD, FAD, FAD2, FANCD	Fanconi anemia complementation group D2	Fanconi anemia group D2 protein	3p25.3	3	NC_000003.12	10026387	10101937	plus	44	613984
1500	CTNND1	CAS, CTNND, P120CAS, P120CTN, p120, p120(CAS), p120(CTN)	catenin delta 1	catenin delta-1|cadherin-associated Src substrate|catenin (cadherin-associated protein), delta 1|p120 catenin	11q12.1	11	NC_000011.10	57761762	57819180	plus	21	601045
5753	PTK6	BRK	protein tyrosine kinase 6	protein-tyrosine kinase 6|PTK6 protein tyrosine kinase 6|breast tumor kinase|protein-tyrosine kinase BRK|tyrosine-protein kinase BRK	20q13.33	20	NC_000020.11	63528413	63537370	minus	8	602004
3133	HLA-E	HLA-6.2, QA1	major histocompatibility complex, class I, E	HLA class I histocompatibility antigen, alpha chain E|MHC class I antigen E	6p22.1	6	NC_000006.12	30489406	30494205	plus	6	143010
5590	PRKCZ	PKC-ZETA, PKC2	protein kinase C zeta	protein kinase C zeta type|nPKC-zeta	1p36.33	1	NC_000001.11	2050470	2185395	plus	30	176982
8517	IKBKG	AMCBX1, FIP-3, FIP3, Fip3p, IKK-gamma, IKKAP1, IKKG, IMD33, IP, IP1, IP2, IPD2, NEMO, ZC2HC9	inhibitor of kappa light polypeptide gene enhancer in B-cells, kinase gamma	NF-kappa-B essential modulator|I-kappa-B kinase subunit gamma|NF-kappa-B essential modifier|ikB kinase subunit gamma|ikB kinase-associated protein 1|incontinentia pigmenti|inhibitor of nuclear factor kappa-B kinase subunit gamma	Xq28	X	NC_000023.11	154542240	154565046	plus	12	300248
84876	ORAI1	CRACM1, IMD9, ORAT1, TAM2, TMEM142A	ORAI calcium release-activated calcium modulator 1	calcium release-activated calcium channel protein 1|calcium release-activated calcium modulator 1|protein orai-1|transmembrane protein 142A	12q24.31	12	NC_000012.12	121626550	121642040	plus	2	610277
4691	NCL	C23	nucleolin	nucleolin	2q37.1	2	NC_000002.12	231454748	231464494	minus	14	164035
126	ADH1C	ADH3	alcohol dehydrogenase 1C (class I), gamma polypeptide	alcohol dehydrogenase 1C|ADH, gamma subunit|alcohol dehydrogenase 3 (class I), gamma polypeptide|aldehyde reductase	4q23	4	NC_000004.12	99336492	99353045	minus	10	103730
6716	SRD5A2		steroid 5 alpha-reductase 2	3-oxo-5-alpha-steroid 4-dehydrogenase 2|5 alpha-SR2|S5AR 2|SR type 2|steroid-5-alpha-reductase, alpha polypeptide 2 (3-oxo-5 alpha-steroid delta 4-dehydrogenase alpha 2)|type II 5-alpha reductase	2p23.1	2	NC_000002.12	31522486	31665651	minus	10	607306
5467	PPARD	FAAR, NR1C2, NUC1, NUCI, NUCII, PPARB	peroxisome proliferator activated receptor delta	peroxisome proliferator-activated receptor delta|PPAR-beta|PPAR-delta|nuclear hormone receptor 1|nuclear receptor subfamily 1 group C member 2|peroxisome proliferator-activated nuclear receptor beta/delta variant 2|peroxisome proliferator-activated receptor beta	6p21.31	6	NC_000006.12	35342558	35428191	plus	14	600409
5069	PAPPA	ASBABP2, DIPLA1, IGFBP-4ase, PAPA, PAPP-A1, PAPPA	pappalysin 1	pappalysin-1|IGF-dependent IGFBP-4 protease|aspecific BCL2 ARE-binding protein 2|differentially placenta 1 expressed protein|insulin-like growth factor-dependent IGF binding protein-4 protease|pregnacy-associated plasma protein A|pregnancy-associated plasma protein A, pappalysin 1	9q33.1	9	NC_000009.12	116153752	116402321	plus	22	176385
28	ABO	A3GALNT, A3GALT1, GTB, NAGAT	ABO, alpha 1-3-N-acetylgalactosaminyltransferase and alpha 1-3-galactosyltransferase	histo-blood group ABO system transferase|ABO blood group (transferase A, alpha 1-3-N-acetylgalactosaminyltransferase; transferase B, alpha 1-3-galactosyltransferase)|B(A) alpha-1,3-galactosyltransferase|histo-blood group A2 transferase	9q34.2	9	NC_000009.12	133255176	133275214	minus	7	110300
406988	MIR205	MIRN205, mir-205	microRNA 205	hsa-mir-205	1q32.2	1	NC_000001.11	209432133	209432242	plus	1	613147
406903	MIR10B	MIRN10B, hsa-mir-10b, miRNA10B, mir-10b	microRNA 10b		2q31.1	2	NC_000002.12	176150303	176150412	plus	1	611576
57650	KIAA1524	CIP2A, p90	KIAA1524	protein CIP2A|cancerous inhibitor of PP2A|cancerous inhibitor of protein phosphatase 2A|p90 autoantigen	3q13.13	3	NC_000003.12	108545752	108589644	minus	22	610643
60	ACTB	BRWS1, PS1TP5BP1	actin beta	actin, cytoplasmic 1|PS1TP5-binding protein 1|beta cytoskeletal actin	7p22.1	7	NC_000007.14	5527148	5530601	minus	6	102630
102723839	BRCAT107		breast cancer-associated transcript 107		5p12	5	NC_000005.10	44495144	44510282	minus	3
100506674	BRCAT54		breast cancer-associated transcript 54		5p12	5	NC_000005.10	44744328	44808793	minus	4
286076	BREA2		breast cancer estrogen-induced apoptosis 2		8q24.3	8	NC_000008.11	143697115	143698413	plus	2
100291666	LOC100291666		serologically defined breast cancer antigen NY-BR-40			15
1361	CPB2	CPU, PCPB, TAFI	carboxypeptidase B2	carboxypeptidase B2|carboxypeptidase B-like protein|carboxypeptidase B2 (plasma)|carboxypeptidase B2 (plasma, carboxypeptidase U)|carboxypeptidase R|thrombin-activable fibrinolysis inhibitor|thrombin-activatable fibrinolysis inhibitor	13q14.13	13	NC_000013.11	46053186	46105076	minus	12	603101
7514	XPO1	CRM1, emb, exp1	exportin 1	exportin-1|chromosome region maintenance 1 homolog|chromosome region maintenance 1 protein homolog|exportin 1 (CRM1 homolog, yeast)|exportin-1 (required for chromosome region maintenance)	2p15	2	NC_000002.12	61477934	61538522	minus	28	602559
7068	THRB	C-ERBA-2, C-ERBA-BETA, ERBA2, GRTH, NR1A2, PRTH, THR11, THRB2, THRB	thyroid hormone receptor beta	thyroid hormone receptor beta|nuclear receptor subfamily 1 group A member 2|oncogene ERBA2|thyroid hormone nuclear receptor beta variant 1|thyroid hormone receptor, beta (erythroblastic leukemia viral (v-erb-a) oncogene homolog 2, avian)	3p24.2	3	NC_000003.12	24117153	24495281	minus	17	190160
27250	PDCD4	H731	programmed cell death 4 (neoplastic transformation inhibitor)	programmed cell death protein 4|neoplastic transformation inhibitor protein|nuclear antigen H731|protein 197/15a	10q25.2	10	NC_000010.11	110871795	110900006	plus	13	608610
6768	ST14	ARCI11, HAI, MT-SP1, MTSP1, PRSS14, SNC19, TADG15, TMPRSS14	suppression of tumorigenicity 14	suppressor of tumorigenicity 14 protein|membrane-type serine protease 1|prostamin|serine protease 14|serine protease TADG-15|suppression of tumorigenicity 14 (colon carcinoma)|suppression of tumorigenicity 14 (colon carcinoma, matriptase, epithin)|tumor associated differentially expressed gene 15 protein	11q24.3	11	NC_000011.10	130159787	130210362	plus	19	606797
5515	PPP2CA	PP2Ac, PP2CA, PP2Calpha, RP-C	protein phosphatase 2 catalytic subunit alpha	serine/threonine-protein phosphatase 2A catalytic subunit alpha isoform|PP2A-alpha|protein phosphatase 2 (formerly 2A), catalytic subunit, alpha isoform|protein phosphatase 2, catalytic subunit, alpha isozyme|replication protein C|serine/threonine protein phosphatase 2A, catalytic subunit, alpha isoform	5q31.1	5	NC_000005.10	134196457	134226259	minus	7	176915
1278	COL1A2	OI4	collagen type I alpha 2 chain	collagen alpha-2(I) chain|alpha 2 type I procollagen|alpha 2(I) procollagen|alpha 2(I)-collagen|alpha-2 type I collagen|collagen I, alpha-2 polypeptide|collagen of skin, tendon and bone, alpha-2 chain|collagen, type I, alpha 2|type I procollagen	7q21.3	7	NC_000007.14	94394561	94431232	plus	52	120160
1003	CDH5	7B4, CD144	cadherin 5	cadherin-5|7B4 antigen|VE-cadherin|cadherin 5, type 2 (vascular endothelium)|cadherin 5, type 2, VE-cadherin (vascular epithelium)|cd144 antigen|endothelial-specific cadherin|vascular endothelial cadherin	16q21	16	NC_000016.10	66366607	66404786	plus	12	601120
5654	HTRA1	ARMD7, CADASIL2, CARASIL, HtrA, L56, ORF480, PRSS11	HtrA serine peptidase 1	serine protease HTRA1|IGFBP5-protease|high-temperature requirement A serine peptidase 1|protease, serine, 11 (IGF binding)	10q26.13	10	NC_000010.11	122461525	122514908	plus	9	602194
5168	ENPP2	ATX, ATX-X, AUTOTAXIN, LysoPLD, NPP2, PD-IALPHA, PDNP2	ectonucleotide pyrophosphatase/phosphodiesterase 2	ectonucleotide pyrophosphatase/phosphodiesterase family member 2|E-NPP 2|autotaxin-t|extracellular lysophospholipase D|phosphodiesterase I/nucleotide pyrophosphatase 2|plasma lysophospholipase D	8q24.12	8	NC_000008.11	119557077	119673404	minus	29	601060
350	APOH	B2G1, B2GP1, BG	apolipoprotein H	beta-2-glycoprotein 1|APC inhibitor|B2GPI|activated protein C-binding protein|anticardiolipin cofactor|apo-H|apolipoprotein H (beta-2-glycoprotein I)|beta(2)GPI	17q24.2	17	NC_000017.11	66212029	66229438	minus	8	138700
1649	DDIT3	CEBPZ, CHOP, CHOP-10, CHOP10, GADD153	DNA damage inducible transcript 3	DNA damage-inducible transcript 3 protein|C/EBP zeta|CCAAT/enhancer-binding protein homologous protein|DDIT-3|c/EBP-homologous protein 10|growth arrest and DNA damage-inducible protein GADD153	12q13.3	12	NC_000012.12	57516588	57520517	minus	4	126337
406984	MIR200B	MIRN200B, mir-200b	microRNA 200b	hsa-mir-200b	1p36.33	1	NC_000001.11	1167104	1167198	plus	1	612091
382	ARF6		ADP ribosylation factor 6	ADP-ribosylation factor 6	14q21.3	14	NC_000014.9	49893018	49897054	plus	2	600464
2346	FOLH1	FGCP, FOLH, GCP2, GCPII, NAALAD1, NAALAdase, PSM, PSMA, mGCP	folate hydrolase 1	glutamate carboxypeptidase 2|N-acetylated alpha-linked acidic dipeptidase 1|N-acetylated-alpha-linked acidic dipeptidase I|NAALADase I|cell growth-inhibiting gene 27 protein|folate hydrolase (prostate-specific membrane antigen) 1|folylpoly-gamma-glutamate carboxypeptidase|glutamate carboxylase II|glutamate carboxypeptidase II|membrane glutamate carboxypeptidase|prostate specific membrane antigen …	11p11.12	11	NC_000011.10	49145094	49208706	minus	22	600934
8797	TNFRSF10A	APO2, CD261, DR4, TRAILR-1, TRAILR1	TNF receptor superfamily member 10a	tumor necrosis factor receptor superfamily member 10A|TNF-related apoptosis-inducing ligand receptor 1|TRAIL receptor 1|TRAIL-R1|cytotoxic TRAIL receptor|death receptor 4|tumor necrosis factor receptor superfamily member 10a variant 2|tumor necrosis factor receptor superfamily, member 10a	8p21.3	8	NC_000008.11	23191457	23225167	minus	10	603611
1462	VCAN	CSPG2, ERVR, GHAP, PG-M, WGN, WGN1	versican	versican core protein|chondroitin sulfate proteoglycan core protein 2|glial hyaluronate-binding protein|large fibroblast proteoglycan|versican proteoglycan	5q14.2-q14.3	5	NC_000005.10	83471674	83582303	plus	15	118661
10987	COPS5	CSN5, JAB1, MOV-34, SGN5	COP9 signalosome subunit 5	COP9 signalosome complex subunit 5|38 kDa Mov34 homolog|COP9 constitutive photomorphogenic homolog subunit 5|jun activation domain-binding protein 1|signalosome subunit 5|testis secretory sperm-binding protein Li 231m	8q13.1	8	NC_000008.11	67043079	67062327	minus	8	604850
1025	CDK9	C-2k, CDC2L4, CTK1, PITALRE, TAK	cyclin dependent kinase 9	cyclin-dependent kinase 9|CDC2-related kinase|cell division cycle 2-like protein kinase 4|cell division protein kinase 9|serine/threonine protein kinase PITALRE|tat-associated kinase complex catalytic subunit	9q34.11	9	NC_000009.12	127786026	127790782	plus	7	603251
6908	TBP	GTF2D, GTF2D1, HDL4, SCA17, TFIID	TATA-box binding protein	TATA-box-binding protein|TATA sequence-binding protein|TATA-box binding protein N-terminal domain|TATA-box factor|transcription initiation factor TFIID TBP subunit	6q27	6	NC_000006.12	170554333	170572870	plus	8	600075
6869	TACR1	NK1R, NKIR, SPR, TAC1R	tachykinin receptor 1	substance-P receptor|NK-1 receptor|NK-1R|tachykinin receptor 1 (substance P receptor; neurokinin-1 receptor)	2p12	2	NC_000002.12	75046463	75199519	minus	5	162323
3574	IL7	IL-7	interleukin 7	interleukin-7	8q21.13	8	NC_000008.11	78675870	78805523	minus	8	146660
4853	NOTCH2	AGS2, HJCYS, hN2	notch 2	neurogenic locus notch homolog protein 2|Notch homolog 2	1p12	1	NC_000001.11	119911553	120073449	minus	38	600275
3592	IL12A	CLMF, IL-12A, NFSK, NKSF1, P35	interleukin 12A	interleukin-12 subunit alpha|CLMF p35|IL-12, subunit p35|IL35 subunit|NF cell stimulatory factor chain 1|NK cell stimulatory factor chain 1|cytotoxic lymphocyte maturation factor 1, p35|cytotoxic lymphocyte maturation factor 35 kDa subunit|interleukin 12, p35|interleukin 12A (natural killer cell stimulatory factor 1, cytotoxic lymphocyte maturation factor 1, p35)|interleukin-12 alpha chain	3q25.33	3	NC_000003.12	159988836	159996019	plus	7	161560
10273	STUB1	CHIP, HSPABP2, NY-CO-7, SCAR16, SDCCAG7, UBOX1	STIP1 homology and U-box containing protein 1	E3 ubiquitin-protein ligase CHIP|CLL-associated antigen KW-8|STIP1 homology and U-box containing protein 1, E3 ubiquitin protein ligase|antigen NY-CO-7|carboxy terminus of Hsp70-interacting protein|heat shock protein A binding protein 2 (c-terminal)|serologically defined colon cancer antigen 7	16p13.3	16	NC_000016.10	680111	682768	plus	7	607207
2919	CXCL1	FSP, GRO1, GROa, MGSA, MGSA-a, NAP-3, SCYB1	C-X-C motif chemokine ligand 1	growth-regulated alpha protein|C-X-C motif chemokine 1|GRO-alpha(1-73)|GRO1 oncogene (melanoma growth stimulating activity, alpha)|GRO1 oncogene (melanoma growth-stimulating activity)|MGSA alpha|chemokine (C-X-C motif) ligand 1 (melanoma growth stimulating activity, alpha)|fibroblast secretory protein|melanoma growth stimulating activity, alpha|melanoma growth stimulatory activity alpha|neutrophi…	4q13.3	4	NC_000004.12	73869392	73871302	plus	4	155730
3482	IGF2R	CD222, CI-M6PR, CIMPR, M6P-R, M6P/IGF2R, MPR 300, MPR1, MPR300, MPRI	insulin like growth factor 2 receptor	cation-independent mannose-6-phosphate receptor|300 kDa mannose 6-phosphate receptor|CI Man-6-P receptor|IGF-II receptor|M6P/IGF2 receptor|insulin-like growth factor II receptor	6q25.3	6	NC_000006.12	159969099	160111504	plus	48	147280
409	ARRB2	ARB2, ARR2, BARR2	arrestin beta 2	beta-arrestin-2|arrestin 3	17p13.2	17	NC_000017.11	4710494	4721500	plus	17	107941
23028	KDM1A	AOF2, BHC110, CPRF, KDM1, LSD1	lysine demethylase 1A	lysine-specific histone demethylase 1A|BRAF35-HDAC complex protein BHC110|FAD-binding protein BRAF35-HDAC complex, 110 kDa subunit|amine oxidase (flavin containing) domain 2|flavin-containing amine oxidase domain-containing protein 2|lysine (K)-specific demethylase 1A|lysine-specific histone demethylase 1	1p36.12	1	NC_000001.11	23019443	23083691	plus	21	609132
9575	CLOCK	KAT13D, bHLHe8	clock circadian regulator	circadian locomoter output cycles protein kaput|circadian locomoter output cycles kaput protein|class E basic helix-loop-helix protein 8|clock homolog	4q12	4	NC_000004.12	55427901	55547138	minus	28	601851
7039	TGFA	TFGA	transforming growth factor alpha	protransforming growth factor alpha|TGF-alpha	2p13.3	2	NC_000002.12	70447280	70554015	minus	7	190170
240	ALOX5	5-LO, 5-LOX, 5LPG, LOG5	arachidonate 5-lipoxygenase	arachidonate 5-lipoxygenase|LOX-5|arachidonic 5-lipoxygenase alpha-10 isoform|arachidonic 5-lipoxygenase delta-10-13 isoform|arachidonic 5-lipoxygenase delta-13 isoform|arachidonic 5-lipoxygenase delta-p10 isoform|arachidonic acid 5-lipoxygenase|leukotriene A4 synthase	10q11.21	10	NC_000010.11	45374166	45446121	plus	14	152390
10232	MSLN	MPF, SMRP	mesothelin	mesothelin|CAK1 antigen|megakaryocyte potentiating factor|pre-pro-megakaryocyte-potentiating factor|soluble MPF mesothelin related protein	16p13.3	16	NC_000016.10	760746	768865	plus	20	601051
7020	TFAP2A	AP-2, AP-2alpha, AP2TF, BOFS, TFAP2	transcription factor AP-2 alpha	transcription factor AP-2-alpha|AP-2 transcription factor|AP2-alpha|activating enhancer-binding protein 2-alpha|activator protein 2|transcription factor AP-2 alpha (activating enhancer binding protein 2 alpha)	6p24.3	6	NC_000006.12	10396677	10419897	minus	11	107580
7204	TRIO	ARHGEF23, MEBAS, MRD44, tgat	trio Rho guanine nucleotide exchange factor	triple functional domain protein|PTPRF-interacting protein|triple functional domain (PTPRF interacting)	5p15.2	5	NC_000005.10	14143350	14510204	plus	63	601893
966	CD59	16.3A5, 1F5, EJ16, EJ30, EL32, G344, HRF-20, HRF20, MAC-IP, MACIF, MEM43, MIC11, MIN1, MIN2, MIN3, MIRL, MSK21, p18-20	CD59 molecule	CD59 glycoprotein|1F5 antigen|20 kDa homologous restriction factor|CD59 antigen p18-20 (antigen identified by monoclonal antibodies 16.3A5, EJ16, EJ30, EL32 and G344)|CD59 molecule, complement regulatory protein|Ly-6-like protein|MEM43 antigen|T cell-activating protein|human leukocyte antigen MIC11|lymphocytic antigen CD59/MEM43|membrane attack complex (MAC) inhibition factor|membrane attack comp…	11p13	11	NC_000011.10	33703010	33736479	minus	8	107271
5310	PKD1	PBP, Pc-1, TRPP1	polycystin 1, transient receptor potential channel interacting	polycystin-1|autosomal dominant polycystic kidney disease 1 protein|polycystic kidney disease 1 (autosomal dominant)|polycystic kidney disease-associated protein|transient receptor potential cation channel, subfamily P, member 1	16p13.3	16	NC_000016.10	2088708	2135898	minus	51	601313
4915	NTRK2	GP145-TrkB, TRKB, trk-B	neurotrophic receptor tyrosine kinase 2	BDNF/NT-3 growth factors receptor|BDNF-tropomyosine receptor kinase B|neurotrophic tyrosine kinase receptor type 2|tropomyosin-related kinase B|tyrosine kinase receptor B	9q21.33	9	NC_000009.12	84668368	85027070	plus	23	600456
1991	ELANE	ELA2, GE, HLE, HNE, NE, PMN-E, SCN1	elastase, neutrophil expressed	neutrophil elastase|PMN elastase|bone marrow serine protease|elastase 2, neutrophil|elastase-2|granulocyte-derived elastase|leukocyte elastase|medullasin|polymorphonuclear elastase	19p13.3	19	NC_000019.10	850997	856250	plus	6	130130
590	BCHE	CHE1, CHE2, E1	butyrylcholinesterase	cholinesterase|acylcholine acylhydrolase|butyrylcholine esterase|choline esterase II|cholinesterase (serum) 2|cholinesterase 1|pseudocholinesterase	3q26.1	3	NC_000003.12	165772904	165837467	minus	4	177400
2638	GC	DBP, DBP/GC, GRD3, Gc-MAF, GcMAF, HEL-S-51, VDBG, VDBP	GC, vitamin D binding protein	vitamin D-binding protein|DBP-maf|VDB|epididymis secretory protein Li 51|gc protein-derived macrophage activating factor|gc-globulin|group-specific component (vitamin D binding protein)|vitamin D-binding alpha-globulin|vitamin D-binding protein-macrophage activating factor	4q13.3	4	NC_000004.12	71741693	71805520	minus	15	139200
2833	CXCR3	CD182, CD183, CKR-L2, CMKAR3, GPR9, IP10-R, Mig-R, MigR	C-X-C motif chemokine receptor 3	C-X-C chemokine receptor type 3|G protein-coupled receptor 9|IP-10 receptor|Mig receptor|chemokine (C-X-C motif) receptor 3|chemokine receptor 3|interferon-inducible protein 10 receptor	Xq13.1	X	NC_000023.11	71615913	71618517	minus	4	300574
434	ASIP	AGSW, AGTI, AGTIL, ASP, SHEP9	agouti signaling protein	agouti-signaling protein|agouti signaling protein, nonagouti homolog|agouti switch protein|nonagouti homolog	20q11.22	20	NC_000020.11	34186493	34269344	plus	7	600201
283120	H19	ASM, ASM1, BWS, D11S813E, LINC00008, NCRNA00008, WT2	H19, imprinted maternally expressed transcript (non-protein coding)	H19, imprinted maternally expressed untranslated mRNA|long intergenic non-protein coding RNA 8	11p15.5	11	NC_000011.10	1995176	2001466	minus	6	103280
467	ATF3		activating transcription factor 3	cyclic AMP-dependent transcription factor ATF-3|cAMP-dependent transcription factor ATF-3	1q32.3	1	NC_000001.11	212565334	212620777	plus	7	603148
2246	FGF1	AFGF, ECGF, ECGF-beta, ECGFA, ECGFB, FGF-1, FGF-alpha, FGFA, GLIO703, HBGF-1, HBGF1	fibroblast growth factor 1	fibroblast growth factor 1|beta-endothelial cell growth factor|endothelial cell growth factor, alpha|endothelial cell growth factor, beta|fibroblast growth factor 1 (acidic)|heparin-binding growth factor 1	5q31.3	5	NC_000005.10	142592178	142698070	minus	10	131220
7518	XRCC4	SSMED	X-ray repair cross complementing 4	DNA repair protein XRCC4|X-ray repair complementing defective repair in Chinese hamster cells 4	5q14.2	5	NC_000005.10	83077409	83370333	plus	13	194363
659	BMPR2	BMPR-II, BMPR3, BMR2, BRK-3, POVD1, PPH1, T-ALK	bone morphogenetic protein receptor type 2	bone morphogenetic protein receptor type-2|BMP type II receptor|BMP type-2 receptor|BMPR-2|bone morphogenetic protein receptor type II|bone morphogenetic protein receptor, type II (serine/threonine kinase)|type II activin receptor-like kinase|type II receptor for bone morphogenetic protein-4	2q33.1-q33.2	2	NC_000002.12	202376310	202567751	plus	13	600799
6288	SAA1	PIG4, SAA, SAA2, TP53I4	serum amyloid A1	serum amyloid A-1 protein|serum amyloid A protein|tumor protein p53 inducible protein 4	11p15.1	11	NC_000011.10	18266225	18269977	plus	4	104750
4317	MMP8	CLG1, HNC, MMP-8, PMNL-CL	matrix metallopeptidase 8	neutrophil collagenase|PMN leukocyte collagenase|PMNL collagenase|collagenase 2|matrix metalloproteinase 8 (neutrophil collagenase)|matrix metalloproteinase-8	11q22.2	11	NC_000011.10	102711795	102724967	minus	12	120355
11156	PTP4A3	PRL-3, PRL-R, PRL3	protein tyrosine phosphatase type IVA, member 3	protein tyrosine phosphatase type IVA 3|potentially prenylated protein tyrosine phosphatase|protein-tyrosine phosphatase 4a3|protein-tyrosine phosphatase of regenerating liver 3	8q24.3	8	NC_000008.11	141391993	141432454	plus	9	606449
1843	DUSP1	CL100, HVH1, MKP-1, MKP1, PTPN10	dual specificity phosphatase 1	dual specificity protein phosphatase 1|CL 100|MAP kinase phosphatase 1|dual specificity protein phosphatase hVH1|mitogen-activated protein kinase phosphatase 1|protein-tyrosine phosphatase CL100|serine/threonine specific protein phosphatase	5q35.1	5	NC_000005.10	172768090	172771200	minus	4	600714
249	ALPL	AP-TNAP, APTNAP, HOPS, TNAP, TNSALP	alkaline phosphatase, liver/bone/kidney	alkaline phosphatase, tissue-nonspecific isozyme|alkaline phosphatase liver/bone/kidney isozyme|liver/bone/kidney-type alkaline phosphatase|tissue-nonspecific ALP	1p36.12	1	NC_000001.11	21508982	21578412	plus	14	171760
407007	MIR222	MIRN222, miRNA222, mir-222	microRNA 222	hsa-mir-222	Xp11.3	X	NC_000023.11	45747015	45747124	minus	1	300569
572	BAD	BBC2, BCL2L8	BCL2 associated agonist of cell death	bcl2-associated agonist of cell death|BCL-X/BCL-2 binding protein|BCL2-antagonist of cell death protein|BCL2-binding component 6|BCL2-binding protein|bcl-2-binding component 6|bcl-2-like protein 8|bcl-XL/Bcl-2-associated death promoter|bcl2 antagonist of cell death|bcl2-L-8	11q13.1	11	NC_000011.10	64269828	64284704	minus	3	603167
4192	MDK	ARAP, MK, NEGF2	midkine (neurite growth-promoting factor 2)	midkine|amphiregulin-associated protein|midgestation and kidney protein|neurite outgrowth-promoting factor 2|retinoic acid inducible factor	11p11.2	11	NC_000011.10	46380784	46383837	plus	6	162096
10499	NCOA2	GRIP1, KAT13C, NCoA-2, SRC2, TIF2, bHLHe75	nuclear receptor coactivator 2	nuclear receptor coactivator 2|class E basic helix-loop-helix protein 75|glucocorticoid receptor-interacting protein-1|p160 steroid receptor coactivator 2|transcriptional intermediary factor 2	8q13.3	8	NC_000008.11	70109762	70405390	minus	31	601993
284	ANGPT1	AGP1, AGPT, ANG1	angiopoietin 1	angiopoietin-1|ANG-1	8q23.1	8	NC_000008.11	107249482	107498055	minus	10	601667
23705	CADM1	BL2, IGSF4, IGSF4A, NECL2, Necl-2, RA175, ST17, SYNCAM, TSLC1, sTSLC-1, sgIGSF, synCAM1	cell adhesion molecule 1	cell adhesion molecule 1|TSLC-1|TSLC1/Nectin-like 2/IGSF4|immunoglobulin superfamily member 4|immunoglobulin superfamily, member 4D variant 1|immunoglobulin superfamily, member 4D variant 2|nectin-like 2|nectin-like protein 2|spermatogenic immunoglobulin superfamily|synaptic cell adhesion molecule|truncated CADM1 protein|tumor suppressor in lung cancer 1	11q23.3	11	NC_000011.10	115173625	115504523	minus	16	605686
4254	KITLG	DCUA, DFNA69, FPH2, FPHH, KL-1, Kitl, MGF, SCF, SF, SHEP7	KIT ligand	kit ligand|c-Kit ligand|familial progressive hyperpigmentation 2|mast cell growth factor|steel factor|stem cell factor	12q21.32	12	NC_000012.12	88492793	88580473	minus	10	184745
8829	NRP1	BDCA4, CD304, NP1, NRP, VEGF165R	neuropilin 1	neuropilin-1|transmembrane receptor|vascular endothelial cell growth factor 165 receptor	10p11.22	10	NC_000010.11	33177491	33334905	minus	18	602069
1437	CSF2	GMCSF	colony stimulating factor 2	granulocyte-macrophage colony-stimulating factor|CSF|colony stimulating factor 2 (granulocyte-macrophage)|granulocyte macrophage-colony stimulating factor|molgramostin|sargramostim	5q31.1	5	NC_000005.10	132073792	132076170	plus	4	138960
6863	TAC1	Hs.2563, NK2, NKNA, NPK, TAC2	tachykinin precursor 1	protachykinin-1|PPT|neurokinin 1|neurokinin 2|neurokinin A|neurokinin alpha|neuromedin L|neuropeptide K|neuropeptide gamma|preprotachykinin|protachykinin|substance K|substance P|tachykinin 2|tachykinin, precursor 1 (substance K, substance P, neurokinin 1, neurokinin 2, neuromedin L, neurokinin alpha, neuropeptide K, neuropeptide gamma)	7q21.3	7	NC_000007.14	97731959	97740472	plus	7	162320
2296	FOXC1	ARA, FKHL7, FREAC-3, FREAC3, IGDA, IHG1, IRID1, RIEG3	forkhead box C1	forkhead box protein C1|forkhead box C1 protein|forkhead, drosophila, homolog-like 7|forkhead-related activator 3|forkhead-related protein FKHL7|forkhead-related transcription factor 3|forkhead/winged helix-like transcription factor 7|myeloid factor-delta	6p25.3	6	NC_000006.12	1610446	1613897	plus	1	601090
6376	CX3CL1	ABCD-3, C3Xkine, CXC3, CXC3C, NTN, NTT, SCYD1, fractalkine, neurotactin	C-X3-C motif chemokine ligand 1	fractalkine|C-X3-C motif chemokine 1|CX3C membrane-anchored chemokine|chemokine (C-X3-C motif) ligand 1|small inducible cytokine subfamily D (Cys-X3-Cys), member 1 (fractalkine, neurotactin)|small inducible cytokine subfamily D (Cys-X3-Cys), member-1|small-inducible cytokine D1	16q21	16	NC_000016.10	57372461	57385048	plus	3	601880
943	TNFRSF8	CD30, D1S166E, Ki-1	TNF receptor superfamily member 8	tumor necrosis factor receptor superfamily member 8|CD30L receptor|Ki-1 antigen|cytokine receptor CD30|lymphocyte activation antigen CD30	1p36.22	1	NC_000001.11	12063318	12144213	plus	16	153243
2911	GRM1	GPRC1A, MGLU1, MGLUR1, PPP1R85, SCAR13	glutamate metabotropic receptor 1	metabotropic glutamate receptor 1|glutamate receptor, metabotropic 1|protein phosphatase 1, regulatory subunit 85	6q24.3	6	NC_000006.12	146027634	146437598	plus	11	604473
1394	CRHR1	CRF-R, CRF-R-1, CRF-R1, CRF1, CRFR-1, CRFR1, CRH-R-1, CRH-R1, CRHRL, CRHR1	corticotropin releasing hormone receptor 1	corticotropin-releasing factor receptor 1|CRH receptor 1|corticotropin-releasing factor type 1 receptor|seven transmembrane helix receptor	17q21.31	17	NC_000017.11	45784280	45835828	plus	14	122561
50964	SOST	CDD, DAND61, VBCH, SOST	sclerostin	sclerostin	17q21.31	17	NC_000017.11	43753731	43758788	minus	2	605740
5978	REST	NRSF, WT6, XBR	RE1 silencing transcription factor	RE1-silencing transcription factor|RE1-silencing transcription factor variant E1a/E2/E3/E4c|RE1-silencing transcription factor variant E1a/E2/E3/E5|RE1-silencing transcription factor variant E1a/E2/E3/N3a/E4i|RE1-silencing transcription factor variant E1a/E2/E3/N3c/E4|RE1-silencing transcription factor variant E1a/E2/E4|RE1-silencing transcription factor variant E1a/E2/E5|RE1-silencing transcript…	4q12	4	NC_000004.12	56907876	56935847	plus	6	600571
6649	SOD3	EC-SOD	superoxide dismutase 3, extracellular	extracellular superoxide dismutase [Cu-Zn]|testicular tissue protein Li 175	4p15.2	4	NC_000004.12	24795463	24800845	plus	2	185490
2167	FABP4	A-FABP, AFABP, ALBP, HEL-S-104, aP2	fatty acid binding protein 4	fatty acid-binding protein, adipocyte|adipocyte fatty acid binding protein|adipocyte lipid-binding protein|adipocyte-type fatty acid-binding protein|epididymis secretory protein Li 104|fatty acid binding protein 4, adipocyte	8q21.13	8	NC_000008.11	81478497	81483238	minus	4	600434
9971	NR1H4	BAR, FXR, HRR-1, HRR1, PFIC5, RIP14	nuclear receptor subfamily 1 group H member 4	bile acid receptor|RXR-interacting protein 14|farnesoid X nuclear receptor|farnesoid X-activated receptor|farnesol receptor HRR-1|retinoid X receptor-interacting protein 14	12q23.1	12	NC_000012.12	100473773	100563867	plus	14	603826
632	BGLAP	BGP, OC, OCN	bone gamma-carboxyglutamate protein	osteocalcin|bone gamma-carboxyglutamate (gla) protein (osteocalcin)|gamma-carboxyglutamic acid-containing protein	1q22	1	NC_000001.11	156241962	156243332	plus	4	112260
4041	LRP5	BMND1, EVR1, EVR4, HBM, LR3, LRP-5, LRP7, OPPG, OPS, OPTA1, VBCH2	LDL receptor related protein 5	low-density lipoprotein receptor-related protein 5|low density lipoprotein receptor-related protein 5|low density lipoprotein receptor-related protein 7	11q13.2	11	NC_000011.10	68298866	68449275	plus	28	603506
23522	KAT6B	GTPTS, MORF, MOZ2, MYST4, ZC2HC6B, qkf, querkopf	lysine acetyltransferase 6B	histone acetyltransferase KAT6B|K(lysine) acetyltransferase 6B|MOZ, YBF2/SAS3, SAS2 and TIP60 protein 4|MOZ-related factor|MYST histone acetyltransferase (monocytic leukemia) 4|MYST-4|histone acetyltransferase MORF|histone acetyltransferase MOZ2|histone acetyltransferase MYST4|monocytic leukemia zinc finger protein-related factor	10q22.2	10	NC_000010.11	74824927	75032623	plus	20	605880
54567	DLL4	AOS6, hdelta2	delta like canonical Notch ligand 4	delta-like protein 4|delta 4|delta ligand 4|delta-like 4 homolog|delta-like 4 protein|delta4|drosophila Delta homolog 4|notch ligand DLL4|notch ligand delta-2	15q15.1	15	NC_000015.10	40929333	40939060	plus	11	605185
150	ADRA2A	ADRA2, ADRA2R, ADRAR, ALPHA2AAR, ZNF32	adrenoceptor alpha 2A	alpha-2A adrenergic receptor|adrenergic, alpha-2A-, receptor|alpha-2 adrenergic receptor subtype C10|alpha-2-adrenergic receptor, platelet type|alpha-2A adrenoceptor|alpha-2A adrenoreceptor|alpha-2AAR subtype C10	10q25.2	10	NC_000010.11	111077032	111080907	plus	1	104210
4306	NR3C2	MCR, MLR, MRVIT, NR3C2	nuclear receptor subfamily 3 group C member 2	mineralocorticoid receptor|aldosterone receptor|mineralocorticoid receptor 1|mineralocorticoid receptor 2|mineralocorticoid receptor delta|nuclear receptor subfamily 3, group C, member 2 variant 3	4q31.23	4	NC_000004.12	148078764	148445287	minus	12	600983
10971	YWHAQ	14-3-3, 1C5, HS1	tyrosine 3-monooxygenase/tryptophan 5-monooxygenase activation protein theta	14-3-3 protein theta|14-3-3 protein T-cell|14-3-3 protein tau|protein, theta|tyrosine 3-monooxygenase/tryptophan 5-monooxygenase activation protein, theta polypeptide	2p25.1	2	NC_000002.12	9583967	9631055	minus	6	609009
283	ANG	ALS9, HEL168, RAA1, RNASE4, RNASE5	angiogenin	angiogenin|RNase 5|angiogenin, ribonuclease, RNase A family, 5|epididymis luminal protein 168|ribonuclease 5|ribonuclease A A1|ribonuclease A family member 5	14q11.2	14	NC_000014.9	20684177	20694186	plus	3	105850
10395	DLC1	ARHGAP7, HP, STARD12, p122-RhoGAP	DLC1 Rho GTPase activating protein	rho GTPase-activating protein 7|Rho-GTPase-activating protein 7|START domain-containing protein 12|StAR-related lipid transfer (START) domain containing 12|deleted in liver cancer 1 protein|deleted in liver cancer 1 variant 2|deleted in liver cancer variant 4|rho-type GTPase-activating protein 7	8p22	8	NC_000008.11	13083361	13604606	minus	24	604258
4791	NFKB2	CVID10, H2TF1, LYT-10, LYT10, NF-kB2, p100, p49/p100, p52	nuclear factor kappa B subunit 2	nuclear factor NF-kappa-B p100 subunit|DNA-binding factor KBF2|NFKB, p52/p100 subunit|lymphocyte translocation chromosome 10 protein|nuclear factor Kappa-B, subunit 2|nuclear factor NF-kappa-B p52 subunit|nuclear factor of Kappa light chain gene enhancer in B cells 2|nuclear factor of kappa light polypeptide gene enhancer in B-cells 2 (p49/p100)|oncogene Lyt-10|transcription factor NFKB2	10q24.32	10	NC_000010.11	102394110	102402529	plus	25	164012
5074	PAWR	PAR4, Par-4	pro-apoptotic WT1 regulator	PRKC apoptosis WT1 regulator protein|PRKC, apoptosis, WT1, regulator|WT1-interacting protein|prostate apoptosis response 4 protein|prostate apoptosis response protein 4|prostate apoptosis response protein PAR-4|prostate apoptosis response-4|transcriptional repressor PAR4	12q21.2	12	NC_000012.12	79587791	79691097	minus	13	601936
406911	MIR125B1	MIRN125B1, mir-125b-1	microRNA 125b-1	hsa-mir-125b-1	11q24.1	11	NC_000011.10	122099757	122099844	minus	1	610104
3554	IL1R1	CD121A, D2S1473, IL-1R-alpha, IL1R, IL1RA, P80	interleukin 1 receptor type 1	interleukin-1 receptor type 1|CD121 antigen-like family member A|IL-1R-1|IL-1RT-1|IL-1RT1|interleukin 1 receptor alpha, type I|interleukin-1 receptor alpha|interleukin-1 receptor type I	2q11.2-q12.1	2	NC_000002.12	102069638	102179874	plus	21	147810
2938	GSTA1	GST-epsilon, GST2-1, GTH1, GSTA1	glutathione S-transferase alpha 1	glutathione S-transferase A1|GST HA subunit 1|GST class-alpha member 1|S-(hydroxyalkyl)glutathione lyase A1|glutathione S-alkyltransferase A1|glutathione S-aryltransferase A1|glutathione S-transferase 2|glutathione S-transferase Ha subunit 1|testicular tissue protein Li 80	6p12.2	6	NC_000006.12	52791380	52803967	minus	7	138359
8841	HDAC3	HD3, RPD3, RPD3-2	histone deacetylase 3	histone deacetylase 3|SMAP45	5q31.3	5	NC_000005.10	141620876	141636860	minus	15	605166
5167	ENPP1	ARHR2, COLED, M6S1, NPP1, NPPS, PC-1, PCA1, PDNP1	ectonucleotide pyrophosphatase/phosphodiesterase 1	ectonucleotide pyrophosphatase/phosphodiesterase family member 1|E-NPP 1|Ly-41 antigen|alkaline phosphodiesterase 1|membrane component, chromosome 6, surface marker 1|phosphodiesterase I/nucleotide pyrophosphatase 1|plasma-cell membrane glycoprotein 1|plasma-cell membrane glycoprotein PC-1	6q23.2	6	NC_000006.12	131808016	131895155	plus	25	173335
9863	MAGI2	ACVRIP1, AIP-1, AIP1, ARIP1, MAGI-2, SSCAM	membrane associated guanylate kinase, WW and PDZ domain containing 2	membrane-associated guanylate kinase, WW and PDZ domain-containing protein 2|activin receptor interacting protein 1|atrophin-1-interacting protein 1|atrophin-1-interacting protein A|membrane-associated guanylate kinase inverted 2	7q21.11	7	NC_000007.14	78017055	79453805	minus	28	606382
27161	AGO2	EIF2C2, Q10	argonaute 2, RISC catalytic component	protein argonaute-2|CTA-204B4.6|PAZ Piwi domain protein|PPD|argonaute 2|argonaute RISC catalytic component 2|argonaute2|eIF-2C 2|eIF2C 2|eukaryotic translation initiation factor 2C, 2|hAgo2|protein slicer	8q24.3	8	NC_000008.11	140520158	140642406	minus	22	606229
1269	CNR2	CB-2, CB2, CX5	cannabinoid receptor 2	cannabinoid receptor 2|cannabinoid receptor 2 (macrophage)|testis-dominant CNR2 isoform CB2	1p36.11	1	NC_000001.11	23870526	23913327	minus	6	605051
84557	MAP1LC3A	ATG8E, LC3, LC3A, MAP1ALC3, MAP1BLC3	microtubule associated protein 1 light chain 3 alpha	microtubule-associated proteins 1A/1B light chain 3A|MAP1 light chain 3-like protein 1|MAP1A/1B light chain 3 A|MAP1A/MAP1B LC3 A|MAP1A/MAP1B light chain 3 A|autophagy-related ubiquitin-like modifier LC3 A|microtubule-associated proteins 1A/1B light chain 3	20q11.22	20	NC_000020.11	34546823	34560345	plus	7	601242
2626	GATA4	ASD2, TACHD, TOF, VSD1	GATA binding protein 4	transcription factor GATA-4|GATA-binding factor 4	8p23.1	8	NC_000008.11	11676919	11760002	plus	12	600576
8454	CUL1		cullin 1	cullin-1|CUL-1	7q36.1	7	NC_000007.14	148698178	148801110	plus	26	603134
9611	NCOR1	N-CoR, N-CoR1, PPP1R109, TRAC1, hN-CoR	nuclear receptor corepressor 1	nuclear receptor corepressor 1|protein phosphatase 1, regulatory subunit 109|thyroid hormone- and retinoic acid receptor-associated corepressor 1	17p12-p11.2	17	NC_000017.11	16030094	16216746	minus	54	600849
10254	STAM2	HbpA, STAM2B, STAM2	signal transducing adaptor molecule 2	signal transducing adapter molecule 2|HSE1 homolog|Hrs-binding protein|STAM-2|STAM-like protein containing SH3 and ITAM domains 2|signal transducing adaptor molecule (SH3 domain and ITAM motif) 2	2q23.3	2	NC_000002.12	152116801	152175992	minus	14	606244
2904	GRIN2B	EIEE27, GluN2B, MRD6, NMDAR2B, NR2B, hNR3	glutamate ionotropic receptor NMDA type subunit 2B	glutamate receptor ionotropic, NMDA 2B|N-methyl D-aspartate receptor subtype 2B|N-methyl-D-aspartate receptor subunit 3|NR3|glutamate [NMDA] receptor subunit epsilon-2|glutamate receptor subunit epsilon-2|glutamate receptor, ionotropic, N-methyl D-aspartate 2B	12p13.1	12	NC_000012.12	13537337	13982012	minus	16	138252
7538	ZFP36	G0S24, GOS24, NUP475, RNF162A, TIS11, TTP, zfp-36	ZFP36 ring finger protein	mRNA decay activator protein ZFP36|G0/G1 switch regulatory protein 24|growth factor-inducible nuclear protein NUP475|tristetraprolin|tristetraproline|zinc finger protein 36 homolog|zinc finger protein 36, C3H type, homolog|zinc finger protein, C3H type, 36 homolog	19q13.2	19	NC_000019.10	39406847	39409412	plus	2	190700
1020	CDK5	LIS7, PSSALRE	cyclin dependent kinase 5	cyclin-dependent-like kinase 5|TPKII catalytic subunit|cell division protein kinase 5|protein kinase CDK5 splicing|serine/threonine-protein kinase PSSALRE|tau protein kinase II catalytic subunit	7q36.1	7	NC_000007.14	151053812	151057965	minus	12	123831
4907	NT5E	CALJA, CD73, E5NT, NT, NT5, NTE, eN, eNT	5'-nucleotidase ecto	5'-nucleotidase|5'-NT|5'-nucleotidase, ecto (CD73)|Purine 5-Prime-Nucleotidase|ecto-5'-nucleotidase	6q14.3	6	NC_000006.12	85449584	85495791	plus	9	129190
8178	ELL	C19orf171, MEN, PPP1R68, ELL	elongation factor for RNA polymerase II	RNA polymerase II elongation factor ELL|ELL gene (11-19 lysine-rich leukemia gene)|eleven-nineteen lysine-rich leukemia protein|elongation factor RNA polymerase II|protein phosphatase 1, regulatory subunit 68	19p13.11	19	NC_000019.10	18442663	18522129	minus	16	600284
3418	IDH2	D2HGA2, ICD-M, IDH, IDHM, IDP, IDPM, mNADP-IDH	isocitrate dehydrogenase (NADP(+)) 2, mitochondrial	isocitrate dehydrogenase [NADP], mitochondrial|NADP(+)-specific ICDH|isocitrate dehydrogenase 2 (NADP+), mitochondrial|oxalosuccinate decarboxylase	15q26.1	15	NC_000015.10	90083978	90102554	minus	12	147650
2623	GATA1	ERYF1, GATA-1, GF-1, GF1, NF-E1, NFE1, XLANP, XLTDA, XLTT	GATA binding protein 1	erythroid transcription factor|GATA binding protein 1 (globin transcription factor 1)|GATA-binding factor 1|NF-E1 DNA-binding protein|erythroid transcription factor 1|globin transcription factor 1|nuclear factor, erythroid 1|transcription factor GATA1	Xp11.23	X	NC_000023.11	48786540	48794311	plus	6	305371
4085	MAD2L1	HSMAD2, MAD2	MAD2 mitotic arrest deficient-like 1 (yeast)	mitotic spindle assembly checkpoint protein MAD2A|MAD2 (mitotic arrest deficient, yeast, homolog)-like 1|MAD2-like protein 1|mitotic arrest deficient 2-like protein 1|mitotic arrest deficient, yeast, homolog-like 1	4q27	4	NC_000004.12	120059422	120066858	minus	5	601467
1612	DAPK1	DAPK	death associated protein kinase 1	death-associated protein kinase 1|DAP kinase 1	9q21.33	9	NC_000009.12	87497228	87708634	plus	30	600831
1028	CDKN1C	BWCR, BWS, KIP2, WBS, p57, p57Kip2	cyclin dependent kinase inhibitor 1C	cyclin-dependent kinase inhibitor 1C|cyclin-dependent kinase inhibitor 1C (p57, Kip2)|cyclin-dependent kinase inhibitor p57	11p15.4	11	NC_000011.10	2883218	2885804	minus	4	600856
1281	COL3A1	EDS4A	collagen type III alpha 1 chain	collagen alpha-1(III) chain|Ehlers-Danlos syndrome type IV, autosomal dominant|alpha-1 type III collagen|alpha1 (III) collagen|collagen, fetal|collagen, type III, alpha 1	2q32.2	2	NC_000002.12	188974373	189012746	plus	51	120180
5423	POLB		DNA polymerase beta	DNA polymerase beta|DNA pol beta|DNA polymerase beta subunit|polymerase (DNA directed), beta|polymerase (DNA) beta	8p11.21	8	NC_000008.11	42338452	42371813	plus	16	174760
23541	SEC14L2	C22orf6, SPF, TAP, TAP1	SEC14 like lipid binding 2	SEC14-like protein 2|alpha-tocopherol-associated protein|squalene transfer protein|supernatant protein factor|tocopherol-associated protein|tocopherol-associated protein 1	22q12.2	22	NC_000022.11	30396941	30425303	plus	12	607558
1081	CGA	CG-ALPHA, FSHA, GPHA1, GPHa, HCG, LHA, TSHA	glycoprotein hormones, alpha polypeptide	glycoprotein hormones alpha chain|FSH-alpha|LSH-alpha|TSH-alpha|anterior pituitary glycoprotein hormones common subunit alpha|choriogonadotropin alpha chain|chorionic gonadotrophin subunit alpha|chorionic gonadotropin, alpha polypeptide|follicle-stimulating hormone alpha chain|follicle-stimulating hormone alpha subunit|follitropin alpha chain|luteinizing hormone alpha chain|lutropin alpha chain|t…	6q14.3	6	NC_000006.12	87085498	87095147	minus	5	118850
2277	VEGFD	FIGF, VEGF-D	vascular endothelial growth factor D	vascular endothelial growth factor D|c-fos induced growth factor (vascular endothelial growth factor D)	Xp22.2	X	NC_000023.11	15345591	15384413	minus	7	300091
1445	CSK		c-src tyrosine kinase	tyrosine-protein kinase CSK|C-Src kinase|protein-tyrosine kinase CYL	15q24.1	15	NC_000015.10	74782064	74803198	plus	14	124095
5216	PFN1	ALS18	profilin 1	profilin-1|epididymis tissue protein Li 184a|profilin I	17p13.2	17	NC_000017.11	4945650	4949088	minus	3	176610
1583	CYP11A1	CYP11A, CYPXIA1, P450SCC	cytochrome P450 family 11 subfamily A member 1	cholesterol side-chain cleavage enzyme, mitochondrial|cholesterol 20-22 desmolase|cholesterol monooxygenase (side-chain cleaving)|cytochrome P450 11A1|cytochrome P450 family 11 subfamily A polypeptide 1|cytochrome P450(scc)|cytochrome P450, subfamily XIA (cholesterol side chain cleavage)|cytochrome P450C11A1|steroid 20-22-lyase	15q24.1	15	NC_000015.10	74337762	74367740	minus	10	118485
1909	EDNRA	ET-A, ETA, ETA-R, ETAR, ETRA, MFDA, hET-AR	endothelin receptor type A	endothelin-1 receptor|G protein-coupled receptor|endothelin receptor subtype A|endothelin-1-specific receptor	4q31.22-q31.23	4	NC_000004.12	147480917	147544954	plus	8	131243
5170	PDPK1	PDK1, PDPK2, PDPK2P, PRO0461	3-phosphoinositide dependent protein kinase 1	3-phosphoinositide-dependent protein kinase 1|3-phosphoinositide-dependent protein kinase 2 pseudogene|PkB kinase like gene 1	16p13.3	16	NC_000016.10	2537964	2603190	plus	17	605213
1282	COL4A1	BSVD, RATOR	collagen type IV alpha 1 chain	collagen alpha-1(IV) chain|COL4A1 NC1 domain|arresten|collagen IV, alpha-1 polypeptide|collagen of basement membrane, alpha-1 chain|collagen, type IV, alpha 1	13q34	13	NC_000013.11	110148958	110307157	minus	54	120130
407021	MIR29A	MIRN29, MIRN29A, hsa-mir-29, hsa-mir-29a, miRNA29A, mir-29a	microRNA 29a	microRNA 29	7q32.3	7	NC_000007.14	130876747	130876810	minus	1	610782
1558	CYP2C8	CPC8, CYPIIC8, MP-12/MP-20	cytochrome P450 family 2 subfamily C member 8	cytochrome P450 2C8|P450 form 1|cytochrome P450 IIC2|cytochrome P450 MP-12|cytochrome P450 MP-20|cytochrome P450 form 1|cytochrome P450, family 2, subfamily C, polypeptide 8|cytochrome P450, subfamily IIC (mephenytoin 4-hydroxylase), polypeptide 8|flavoprotein-linked monooxygenase|microsomal monooxygenase|s-mephenytoin 4-hydroxylase|xenobiotic monooxygenase	10q23.33	10	NC_000010.11	95036772	95069512	minus	11	601129
64805	P2RY12	ADPG-R, BDPLT8, HORK3, P2T(AC), P2Y(12)R, P2Y(AC), P2Y(ADP), P2Y(cyc), P2Y12, SP1999	purinergic receptor P2Y12	P2Y purinoceptor 12|ADP-glucose receptor|G-protein coupled receptor SP1999|Gi-coupled ADP receptor HORK3|P2Y12 platelet ADP receptor|purinergic receptor P2RY12|purinergic receptor P2Y, G-protein coupled, 12|putative G-protein coupled receptor	3q25.1	3	NC_000003.12	151336843	151384812	minus	4	600515
6446	SGK1	SGK	serum/glucocorticoid regulated kinase 1	serine/threonine-protein kinase Sgk1|Sgk1 variant i3|serine/threonine protein kinase SGK	6q23.2	6	NC_000006.12	134169246	134318112	minus	18	602958
3716	JAK1	JAK1AB, JTK3, JAK1	Janus kinase 1	tyrosine-protein kinase JAK1	1p31.3	1	NC_000001.11	64833223	65067746	minus	29	147795
51176	LEF1	LEF-1, TCF10, TCF1ALPHA, TCF7L3	lymphoid enhancer binding factor 1	lymphoid enhancer-binding factor 1|T cell-specific transcription factor 1-alpha|TCF1-alpha	4q25	4	NC_000004.12	108047545	108168956	minus	13	153245
3778	KCNMA1	BKTM, KCa1.1, MaxiK, SAKCA, SLO, SLO-ALPHA, SLO1, bA205K10.1, hSlo, mSLO1	potassium calcium-activated channel subfamily M alpha 1	calcium-activated potassium channel subunit alpha-1|uncharacterized protein|BK channel alpha subunit|BKCA alpha subunit|big potassium channel alpha subunit|calcium-activated potassium channel, subfamily M subunit alpha-1|k(VCA)alpha|maxi-K channel HSLO|potassium channel, calcium activated large conductance subfamily M alpha, member 1|potassium large conductance calcium-activated channel, subfamil…	10q22.3	10	NC_000010.11	76869601	77637819	minus	45	600150
7408	VASP		vasodilator-stimulated phosphoprotein	vasodilator-stimulated phosphoprotein	19q13.32	19	NC_000019.10	45507430	45526989	plus	13	601703
11065	UBE2C	UBCH10, dJ447F3.2	ubiquitin conjugating enzyme E2 C	ubiquitin-conjugating enzyme E2 C|(E3-independent) E2 ubiquitin-conjugating enzyme C|E2 ubiquitin-conjugating enzyme C|cyclin-selective ubiquitin carrier protein|mitotic-specific ubiquitin-conjugating enzyme|ubiquitin conjugating enzyme E2C|ubiquitin-protein ligase C	20q13.12	20	NC_000020.11	45812576	45816957	plus	8	605574
3663	IRF5	SLEB10	interferon regulatory factor 5	interferon regulatory factor 5	7q32.1	7	NC_000007.14	128937737	128950042	plus	13	607218
7070	THY1	CD90, CDw90	Thy-1 cell surface antigen	thy-1 membrane glycoprotein|Thy-1 T-cell antigen|thy-1 antigen	11q23.3	11	NC_000011.10	119417941	119424985	minus	6	188230
7184	HSP90B1	ECGP, GP96, GRP94, HEL-S-125m, HEL35, TRA1	heat shock protein 90 beta family member 1	endoplasmin|94 kDa glucose-regulated protein|endothelial cell (HBMEC) glycoprotein|epididymis luminal protein 35|epididymis secretory sperm binding protein Li 125m|heat shock protein 90 kDa beta member 1|heat shock protein 90kDa beta (Grp94), member 1|heat shock protein 90kDa beta family member 1|stress-inducible tumor rejection antigen gp96|tumor rejection antigen (gp96) 1|tumor rejection antige…	12q23.3	12	NC_000012.12	103930334	103947930	plus	18	191175
3675	ITGA3	CD49C, FRP-2, GAP-B3, GAPB3, ILNEB, MSK18, VCA-2, VL3A, VLA3a	integrin subunit alpha 3	integrin alpha-3|CD49 antigen-like family member C|alpha 3 subunit of VLA-3 receptor|antigen CD49C|antigen identified by monoclonal antibody J143|galactoprotein B3|integrin alpha 3|integrin, alpha 3 (antigen CD49C, alpha 3 subunit of VLA-3 receptor)|testicular tissue protein Li 96|testicular tissue protein Li 98|very late activation protein 3 receptor, alpha-3 subunit	17q21.33	17	NC_000017.11	50055968	50090485	plus	26	605025
6470	SHMT1	CSHMT, SHMT	serine hydroxymethyltransferase 1	serine hydroxymethyltransferase, cytosolic|cytoplasmic serine hydroxymethyltransferase|glycine hydroxymethyltransferase|serine hydroxymethyltransferase 1 (soluble)|serine methylase	17p11.2	17	NC_000017.11	18327860	18363563	minus	14	182144
10630	PDPN	AGGRUS, GP36, GP40, Gp38, HT1A-1, OTS8, PA2.26, T1A, T1A-2, T1A2, TI1A	podoplanin	podoplanin|PA2.26 antigen|T1-alpha|glycoprotein 36|glycoprotein, 36-KD|hT1alpha-1|hT1alpha-2|lung type I cell membrane associated glycoprotein|lung type-I cell membrane-associated glycoprotein (T1A-2)	1p36.21	1	NC_000001.11	13583757	13617957	plus	8	608863
246	ALOX15	12-LOX, 15-LOX-1, 15LOX-1	arachidonate 15-lipoxygenase	arachidonate 15-lipoxygenase|12/15-lipoxygenase|15-LOX|15-lipooxygenase-1|arachidonate 12-lipoxygenase, leukocyte-type|arachidonate omega-6 lipoxygenase	17p13.2	17	NC_000017.11	4630919	4641665	minus	14	152392
10563	CXCL13	ANGIE, ANGIE2, BCA-1, BCA1, BLC, BLR1L, SCYB13	C-X-C motif chemokine ligand 13	C-X-C motif chemokine 13|B-cell chemoattractant|B-cell-attracting chemokine 1|B-cell-homing chemokine (ligand for Burkitt's lymphoma receptor-1)|B-lymphocyte chemoattractant|CXC chemokine BLC|b cell-attracting chemokine 1|b lymphocyte chemoattractant|chemokine (C-X-C motif) ligand 13 (B-cell chemoattractant)|small inducible cytokine B subfamily (Cys-X-Cys motif), member 13 (B-cell chemoattractant…	4q21.1	4	NC_000004.12	77511753	77611834	plus	5	605149
10544	PROCR	CCCA, CCD41, EPCR	protein C receptor	endothelial protein C receptor|APC receptor|CD201 antigen|activated protein C receptor|cell cycle, centrosome-associated protein|centrocyclin|protein C receptor, endothelial	20q11.22	20	NC_000020.11	35171937	35215989	plus	5	600646
8644	AKR1C3	DD3, DDX, HA1753, HAKRB, HAKRe, HSD17B5, PGFS, hluPGFS	aldo-keto reductase family 1 member C3	aldo-keto reductase family 1 member C3|3-alpha hydroxysteroid dehydrogenase, type II|3-alpha-HSD type II, brain|chlordecone reductase homolog HAKRb|dihydrodiol dehydrogenase 3|dihydrodiol dehydrogenase X|indanol dehydrogenase|prostaglandin F synthase|testosterone 17-beta-dehydrogenase 5|trans-1,2-dihydrobenzene-1,2-diol dehydrogenase|type IIb 3-alpha hydroxysteroid dehydrogenase	10p15.1	10	NC_000010.11	5048766	5107686	plus	10	603966
9839	ZEB2	HSPC082, SIP-1, SIP1, SMADIP1, ZFHX1B	zinc finger E-box binding homeobox 2	zinc finger E-box-binding homeobox 2|SMAD interacting protein 1|Smad-interacting protein 1|zinc finger homeobox 1b	2q22.3	2	NC_000002.12	144384375	144520391	minus	15	605802
928	CD9	BTCC-1, DRAP-27, MIC3, MRP-1, TSPAN-29, TSPAN29	CD9 molecule	CD9 antigen|5H9 antigen|BA-2/p24 antigen|CD9 antigen (p24)|antigen CD9|cell growth-inhibiting gene 2 protein|leukocyte antigen MIC3|motility related protein-1|tetraspanin-29	12p13.31	12	NC_000012.12	6199844	6238271	plus	9	143030
23410	SIRT3	SIR2L3	sirtuin 3	NAD-dependent protein deacetylase sirtuin-3, mitochondrial|NAD-dependent deacetylase sirtuin-3, mitochondrial|SIR2-like protein 3|mitochondrial nicotinamide adenine dinucleotide-dependent deacetylase|regulatory protein SIR2 homolog 3|silent mating type information regulation 2, S.cerevisiae, homolog 3|sir2-like 3|sirtuin type 3	11p15.5	11	NC_000011.10	215030	236950	minus	9	604481
2050	EPHB4	HTK, MYK1, TYRO11	EPH receptor B4	ephrin type-B receptor 4|ephrin receptor EphB4|hepatoma transmembrane kinase|soluble EPHB4 variant 1|soluble EPHB4 variant 2|soluble EPHB4 variant 3|tyrosine-protein kinase TYRO11|tyrosine-protein kinase receptor HTK	7q22.1	7	NC_000007.14	100802565	100827521	minus	17	600011
9131	AIFM1	AIF, CMT2D, CMTX4, COWCK, COXPD6, DFNX5, NADMR, NAMSD, PDCD8	apoptosis inducing factor, mitochondria associated 1	apoptosis-inducing factor 1, mitochondrial|apoptosis-inducing factor, mitochondrion-associated, 1|programmed cell death 8 (apoptosis-inducing factor)|striatal apoptosis-inducing factor|testicular secretory protein Li 4	Xq26.1	X	NC_000023.11	130129362	130165887	minus	18	300169310490
84868	HAVCR2	CD366, HAVcr-2, KIM-3, TIM3, TIMD-3, TIMD3, Tim-3	hepatitis A virus cellular receptor 2	hepatitis A virus cellular receptor 2|T cell immunoglobulin mucin 3|T-cell immunoglobulin and mucin domain-containing protein 3|T-cell immunoglobulin mucin family member 3|T-cell immunoglobulin mucin receptor 3|T-cell membrane protein 3|kidney injury molecule-3	5q33.3	5	NC_000005.10	157085832	157109237	minus	7	606652
406906	MIR122	MIR122A, MIRN122, MIRN122A, hsa-mir-122, miRNA122, miRNA122A, mir-122	microRNA 122	hsa-mir-122a|microRNA 122a	18q21.31	18	NC_000018.10	58451074	58451158	plus	1	609582
8945	BTRC	BETA-TRCP, FBW1A, FBXW1, FBXW1A, FWD1, bTrCP, bTrCP1, betaTrCP	beta-transducin repeat containing E3 ubiquitin protein ligase	F-box/WD repeat-containing protein 1A|E3RSIkappaB|F-box and WD repeats protein beta-TrCP|F-box and WD-repeat protein 1B|beta-TrCP1|epididymis tissue protein Li 2a|pIkappaBalpha-E3 receptor subunit	10q24.32	10	NC_000010.11	101353808	101557321	plus	19	603482
51561	IL23A	IL-23, IL-23A, IL23P19, P19, SGRF	interleukin 23 subunit alpha	interleukin-23 subunit alpha|IL-23 subunit alpha|IL-23-A|IL-23p19|JKA3 induced upon T-cell activation|interleukin 23 p19 subunit|interleukin 23, alpha subunit p19|interleukin-23 subunit p19|interleukin-six, G-CSF related factor	12q13.3	12	NC_000012.12	56334159	56340410	plus	6	605580
3676	ITGA4	CD49D, IA4	integrin subunit alpha 4	integrin alpha-4|269C wild type|CD49 antigen-like family member D|VLA-4 subunit alpha|alpha 4 subunit of VLA-4 receptor|antigen CD49D, alpha-4 subunit of VLA-4 receptor|integrin alpha-IV|very late activation protein 4 receptor, alpha 4 subunit	2q31.3	2	NC_000002.12	181456892	181538928	plus	29	192975
27086	FOXP1	12CC4, HSPC215, MFH, QRF1, hFKH1B	forkhead box P1	forkhead box protein P1|fork head-related protein like B|glutamine-rich factor 1|mac-1-regulated forkhead	3p13	3	NC_000003.12	70954714	71583989	minus	32	605515
4261	CIITA	C2TAIV, MHC2TA, NLRA, CIITA	class II major histocompatibility complex transactivator	MHC class II transactivator|MHC class II transactivator type I|MHC class II transactivator type III|NLR family, acid domain containing|nucleotide-binding oligomerization domain, leucine rich repeat and acid domain containing	16p13.13	16	NC_000016.10	10866208	10941562	plus	27	600005
4092	SMAD7	CRCS3, MADH7, MADH8	SMAD family member 7	mothers against decapentaplegic homolog 7|MAD (mothers against decapentaplegic, Drosophila) homolog 7|MAD homolog 8|Mothers against decapentaplegic, drosophila, homolog of, 7|SMAD, mothers against DPP homolog 7|hSMAD7|mothers against DPP homolog 8	18q21.1	18	NC_000018.10	48919853	48950711	minus	5	602932
406992	MIR210	MIRN210, mir-210	microRNA 210	hsa-mir-210	11p15.5	11	NC_000011.10	568089	568198	minus	1	612982
246778	IL27	IL-27, IL-27AA, IL27p28, IL30, p28, IL27	interleukin 27	interleukin-27 subunit alpha|IL-27 p28 subunit|IL-27 subunit alpha|IL-27-A|IL27-A|interleukin-30	16p12.1-p11.2	16	NC_000016.10	28499362	28526730	minus	6	608273
8772	FADD	GIG3, MORT1	Fas associated via death domain	FAS-associated death domain protein|Fas (TNFRSF6)-associated via death domain|Fas-associating death domain-containing protein|Fas-associating protein with death domain|growth-inhibiting gene 3 protein|mediator of receptor-induced toxicity	11q13.3	11	NC_000011.10	70203163	70207402	plus	2	602457
5292	PIM1	PIM	Pim-1 proto-oncogene, serine/threonine kinase	serine/threonine-protein kinase pim-1|Oncogene PIM1|pim-1 kinase 44 kDa isoform|pim-1 oncogene (proviral integration site 1)|proto-oncogene serine/threonine-protein kinase pim-1	6p21.2	6	NC_000006.12	37170146	37175428	plus	6	164960
7980	TFPI2	PP5, REF1, TFPI-2	tissue factor pathway inhibitor 2	tissue factor pathway inhibitor 2|placental protein 5|retinal pigment epithelium cell factor 1	7q21.3	7	NC_000007.14	93885397	93890991	minus	5	600033
7507	XPA	XP1C, XPA	XPA, DNA damage recognition and repair factor	DNA repair protein complementing XP-A cells|excision repair-controlling|mutant xeroderma pigmentosum complementation group A|xeroderma pigmentosum group A-complementing protein|xeroderma pigmentosum, complementation group A	9q22.33	9	NC_000009.12	97654398	97697409	minus	10	611153
1839	HBEGF	DTR, DTS, DTSF, HEGFL	heparin binding EGF like growth factor	proheparin-binding EGF-like growth factor|diphtheria toxin receptor (heparin-binding EGF-like growth factor)|diphtheria toxin receptor (heparin-binding epidermal growth factor-like growth factor)|heparin-binding epidermal growth factor	5q31.3	5	NC_000005.10	140332843	140346603	minus	6	126150
607	BCL9	LGS	B-cell CLL/lymphoma 9	B-cell CLL/lymphoma 9 protein|B-cell lymphoma 9 protein|bcl-9|protein legless homolog	1q21.2	1	NC_000001.11	147541394	147626219	plus	11	602597
7227	TRPS1	GC79, LGCR	transcriptional repressor GATA binding 1	zinc finger transcription factor Trps1|tricho-rhino-phalangeal syndrome type I protein|trichorhinophalangeal syndrome I|zinc finger protein GC79	8q23.3	8	NC_000008.11	115408496	115669633	minus	11	604386
10000	AKT3	MPPH, MPPH2, PKB-GAMMA, PKBG, PRKBG, RAC-PK-gamma, RAC-gamma, STK-2	AKT serine/threonine kinase 3	RAC-gamma serine/threonine-protein kinase|PKB gamma|RAC-gamma serine/threonine protein kinase|v-akt murine thymoma viral oncogene homolog 3 (protein kinase B, gamma)	1q43-q44	1	NC_000001.11	243488233	243851079	minus	24	611223
43	ACHE	ACEE, ARACHE, N-ACHE, YT	acetylcholinesterase (Cartwright blood group)	acetylcholinesterase|Yt blood group|acetylcholinesterase (Yt blood group)|apoptosis-related acetylcholinesterase	7q22.1	7	NC_000007.14	100889994	100896133	minus	8	100740
5587	PRKD1	PKC-MU, PKCM, PKD, PRKCM	protein kinase D1	serine/threonine-protein kinase D1|nPKC-D1|nPKC-mu|protein kinase C mu type|protein kinase C, mu|protein kinase D	14q12	14	NC_000014.9	29576479	29927693	minus	24	605435
7448	VTN	V75, VN, VNT	vitronectin	vitronectin|S-protein|complement S-protein|epibolin|serum spreading factor|somatomedin B	17q11.2	17	NC_000017.11	28367277	28370352	minus	8	193190
9173	IL1RL1	DER4, FIT-1, IL33R, ST2, ST2L, ST2V, T1	interleukin 1 receptor like 1	interleukin-1 receptor-like 1|growth stimulation-expressed|homolog of mouse growth stimulation-expressed|interleukin 1 receptor-related protein	2q12.1	2	NC_000002.12	102311502	102352367	plus	13	601203
4478	MSN	HEL70	moesin	moesin|epididymis luminal protein 70|membrane-organizing extension spike protein	Xq12	X	NC_000023.11	65588382	65741931	plus	18	309845
780	DDR1	CAK, CD167, DDR, EDDR1, HGK2, MCK10, NEP, NTRK4, PTK3, PTK3A, RTK6, TRKE	discoidin domain receptor tyrosine kinase 1	epithelial discoidin domain-containing receptor 1|CD167 antigen-like family member A|PTK3A protein tyrosine kinase 3A|cell adhesion kinase|mammary carcinoma kinase 10|neuroepithelial tyrosine kinase|neurotrophic tyrosine kinase, receptor, type 4|protein-tyrosine kinase RTK-6|tyrosine kinase DDR|tyrosine-protein kinase CAK	6p21.33	6	NC_000006.12	30880909	30900156	plus	24	600408
785	CACNB4	CAB4, CACNLB4, EA5, EIG9, EJM, EJM4, EJM6	calcium voltage-gated channel auxiliary subunit beta 4	voltage-dependent L-type calcium channel subunit beta-4|calcium channel voltage-dependent subunit beta 4|dihydropyridine-sensitive L-type, calcium channel beta-4 subunit	2q23.3	2	NC_000002.12	151832771	152099988	minus	22	601949
2169	FABP2	FABPI, I-FABP	fatty acid binding protein 2	fatty acid-binding protein, intestinal|fatty acid binding protein 2, intestinal|intestinal-type fatty acid-binding protein	4q26	4	NC_000004.12	119317250	119322161	minus	4	134640
468	ATF4	CREB-2, CREB2, TAXREB67, TXREB	activating transcription factor 4	cyclic AMP-dependent transcription factor ATF-4|DNA-binding protein TAXREB67|cAMP response element-binding protein 2|cAMP-dependent transcription factor ATF-4|cAMP-responsive element-binding protein 2|cyclic AMP-responsive element-binding protein 2|tax-responsive enhancer element B67|tax-responsive enhancer element-binding protein 67	22q13.1	22	NC_000022.11	39519709	39522686	plus	3	604064
186	AGTR2	AT2, ATGR2, MRX88	angiotensin II receptor type 2	type-2 angiotensin II receptor|angiotensin II type-2 receptor	Xq23	X	NC_000023.11	116170705	116174972	plus	3	300034
7984	ARHGEF5	GEF5, P60, TIM, TIM1	Rho guanine nucleotide exchange factor 5	rho guanine nucleotide exchange factor 5|Rho guanine nucleotide exchange factor (GEF) 5|ephexin-3|guanine nucleotide regulatory protein TIM|oncogene TIM|p60 TIM|transforming immortalized mammary oncogene	7q35	7	NC_000007.14	144355341	144380632	plus	15	600888
54822	TRPM7	ALSPDC, CHAK, CHAK1, LTRPC7, LTrpC-7, TRP-PLIK	transient receptor potential cation channel subfamily M member 7	transient receptor potential cation channel subfamily M member 7|LTRPC ion channel family member 7|channel-kinase 1|long transient receptor potential channel 7|transient receptor potential-phospholipase C-interacting kinase	15q21.2	15	NC_000015.10	50557158	50686835	minus	43	605692
360	AQP3	AQP-3, GIL	aquaporin 3 (Gill blood group)	aquaporin-3|aquaglyceroporin-3|aquaporin 3 (GIL blood group)	9p13.3	9	NC_000009.12	33441154	33447633	minus	6	600170
4217	MAP3K5	ASK1, MAPKKK5, MEKK5	mitogen-activated protein kinase kinase kinase 5	mitogen-activated protein kinase kinase kinase 5|ASK-1|MAP/ERK kinase kinase 5|MAPK/ERK kinase kinase 5|MEK kinase 5|MEKK 5|apoptosis signal-regulating kinase 1	6q23.3	6	NC_000006.12	136557046	136793098	minus	32	602448
3164	NR4A1	GFRP1, HMR, N10, NAK-1, NGFIB, NP10, NUR77, TR3	nuclear receptor subfamily 4 group A member 1	nuclear receptor subfamily 4 group A member 1|ST-59|TR3 orphan receptor|early response protein NAK1|growth factor-inducible nuclear protein N10|hormone receptor|nerve growth factor IB nuclear receptor variant 1|nuclear hormone receptor NUR/77|orphan nuclear receptor HMR|orphan nuclear receptor TR3|steroid receptor TR3|testicular receptor 3	12q13.13	12	NC_000012.12	52022832	52059507	plus	15	139139
11168	PSIP1	DFS70, LEDGF, PAIP, PSIP2, p52, p75	PC4 and SFRS1 interacting protein 1	PC4 and SFRS1-interacting protein|CLL-associated antigen KW-7|dense fine speckles 70 kDa protein|lens epithelium-derived growth factor|transcriptional coactivator p52/p75	9p22.3	9	NC_000009.12	15464066	15511019	minus	17	603620
6885	MAP3K7	CSCF, FMD2, MEKK7, TAK1, TGF1a	mitogen-activated protein kinase kinase kinase 7	mitogen-activated protein kinase kinase kinase 7|TGF-beta activated kinase 1|transforming growth factor-beta-activated kinase 1	6q15	6	NC_000006.12	90513573	90587301	minus	17	602614
5664	PSEN2	AD3L, AD4, CMD1V, PS2, STM2	presenilin 2	presenilin-2|AD3LP|AD5|Alzheimer disease 4|E5-1|PS-2|STM-2	1q42.13	1	NC_000001.11	226870572	226903829	plus	17	600759
6348	CCL3	G0S19-1, LD78ALPHA, MIP-1-alpha, MIP1A, SCYA3	C-C motif chemokine ligand 3	C-C motif chemokine 3|G0/G1 switch regulatory protein 19-1|PAT 464.1|SIS-beta|chemokine (C-C motif) ligand 3|macrophage inflammatory protein 1-alpha|small inducible cytokine A3 (homologous to mouse Mip-1a)|tonsillar lymphocyte LD78 alpha protein	17q12	17	NC_000017.11	36088256	36090160	minus	3	182283
573	BAG1	BAG-1, HAP, RAP46	BCL2 associated athanogene 1	BAG family molecular chaperone regulator 1|BCL2-associated athanogene|Bcl-2 associating athanogene-1 protein|Bcl-2-binding protein|glucocortoid receptor-associated protein RAP46|receptor-associated protein, 46-KD	9p13.3	9	NC_000009.12	33252471	33264761	minus	7	601497
190	NR0B1	AHC, AHCH, AHX, DAX-1, DAX1, DSS, GTD, HHG, NROB1, SRXY2	nuclear receptor subfamily 0 group B member 1	nuclear receptor subfamily 0 group B member 1|DSS-AHC critical region on the X chromosome protein 1|nuclear hormone receptor|nuclear receptor DAX-1	Xp21.2	X	NC_000023.11	30304422	30309399	minus	3	300473
3572	IL6ST	CD130, CDW130, GP130, IL-6RB	interleukin 6 signal transducer	interleukin-6 receptor subunit beta|CD130 antigen|IL-6 receptor subunit beta|IL-6R subunit beta|gp130 of the rheumatoid arthritis antigenic peptide-bearing soluble form|gp130, oncostatin M receptor|interleukin receptor beta chain|membrane glycoprotein 130|membrane glycoprotein gp130|oncostatin-M receptor subunit alpha	5q11.2	5	NC_000005.10	55935095	55994993	minus	19	600694
156	GRK2	ADRBK1, BARK1, BETA-ARK1	G protein-coupled receptor kinase 2	beta-adrenergic receptor kinase 1|adrenergic beta receptor kinase 1|beta-ARK-1	11q13.2	11	NC_000011.10	67266420	67286558	plus	22	109635
375	ARF1		ADP ribosylation factor 1	ADP-ribosylation factor 1	1q42.13	1	NC_000001.11	228082660	228099212	plus	6	103180
5045	FURIN	FUR, PACE, PCSK3, SPC1	furin, paired basic amino acid cleaving enzyme	furin|FES upstream region|dibasic processing enzyme|furin, membrane associated receptor protein|paired basic amino acid residue-cleaving enzyme|proprotein convertase subtilisin/kexin type 3	15q26.1	15	NC_000015.10	90868592	90883458	plus	18	136950
8742	TNFSF12	APO3L, DR3LG, TNLG4A, TWEAK	tumor necrosis factor superfamily member 12	tumor necrosis factor ligand superfamily member 12|APO3 ligand|APO3/DR3 ligand|TNF-related WEAK inducer of apoptosis|tumor necrosis factor (ligand) superfamily, member 12|tumor necrosis factor ligand 4A	17p13.1	17	NC_000017.11	7549058	7557890	plus	8	602695
972	CD74	DHLAG, HLADG, II, Ia-GAMMA	CD74 molecule	HLA class II histocompatibility antigen gamma chain|CD74 antigen (invariant polypeptide of major histocompatibility complex, class II antigen-associated)|CD74 molecule, major histocompatibility complex, class II invariant chain|HLA-DR antigens-associated invariant chain|HLA-DR-gamma|Ia-associated invariant chain|MHC HLA-DR gamma chain|gamma chain of class II antigens|p33	5q33.1	5	NC_000005.10	150401637	150412936	minus	9	142790
710	SERPING1	C1IN, C1INH, C1NH, HAE1, HAE2	serpin family G member 1	plasma protease C1 inhibitor|C1 esterase inhibitor|C1-inhibiting factor|complement component 1 inhibitor|serine/cysteine proteinase inhibitor clade G member 1|serpin G1|serpin peptidase inhibitor clade G member 1|serpin peptidase inhibitor, clade G (C1 inhibitor), member 1	11q12.1	11	NC_000011.10	57597554	57614853	plus	8	606860
5308	PITX2	ARP1, Brx1, IDG2, IGDS, IGDS2, IHG2, IRID2, Otlx2, PTX2, RGS, RIEG, RIEG1, RS	paired like homeodomain 2	pituitary homeobox 2|ALL1-responsive protein ARP1|all1-responsive gene 1|homeobox protein PITX2|paired-like homeodomain transcription factor 2|rieg bicoid-related homeobox transcription factor 1|solurshin	4q25	4	NC_000004.12	110617423	110642123	minus	8	601542
1316	KLF6	BCD1, CBA1, COPEB, CPBP, GBF, PAC1, ST12, ZF9	Kruppel like factor 6	Krueppel-like factor 6|B-cell-derived protein 1|GC-rich binding factor|GC-rich sites-binding factor GBF|Kruppel-like zinc finger protein Zf9|core promoter element-binding protein|proto-oncogene BCD1|protooncogene B-cell derived 1|suppression of tumorigenicity 12 (prostate)|suppressor of tumorigenicity 12 protein|transcription factor Zf9	10p15.2	10	NC_000010.11	3775996	3785281	minus	4	602053
5868	RAB5A	RAB5	RAB5A, member RAS oncogene family	ras-related protein Rab-5A|RAS-associated protein RAB5A	3p24.3	3	NC_000003.12	19947080	19985175	plus	6	179512
668	FOXL2	BPES, BPES1, PFRK, PINTO, POF3	forkhead box L2	forkhead box protein L2|forkhead transcription factor FOXL2	3q22.3	3	NC_000003.12	138944224	138947140	minus	1	605597
348980	HCN1	BCNG-1, BCNG1, EIEE24, HAC-2	hyperpolarization activated cyclic nucleotide gated potassium channel 1	potassium/sodium hyperpolarization-activated cyclic nucleotide-gated channel 1|brain cyclic nucleotide-gated channel 1	5p12	5	NC_000005.10	45254950	45696118	minus	8	602780
3161	HMMR	CD168, IHABP, RHAMM	hyaluronan mediated motility receptor	hyaluronan mediated motility receptor|hyaluronan-mediated motility receptor (RHAMM)|intracellular hyaluronic acid-binding protein|receptor for hyaluronan-mediated motility	5q34	5	NC_000005.10	163460511	163491945	plus	18	600936
2512	FTL	LFTD, NBIA3	ferritin light chain	ferritin light chain|ferritin L subunit|ferritin L-chain|ferritin light polypeptide-like 3|ferritin, light polypeptide	19q13.33	19	NC_000019.10	48965309	48966879	plus	4	134790
7010	TEK	CD202B, TIE-2, TIE2, VMCM, VMCM1	TEK receptor tyrosine kinase	angiopoietin-1 receptor|TEK tyrosine kinase, endothelial|endothelial tyrosine kinase|tunica interna endothelial cell kinase|tyrosine kinase with Ig and EGF homology domains-2|tyrosine-protein kinase receptor TEK|tyrosine-protein kinase receptor TIE-2	9p21.2	9	NC_000009.12	27109141	27230178	plus	23	600221
8826	IQGAP1	HUMORFA01, SAR1, p195	IQ motif containing GTPase activating protein 1	ras GTPase-activating-like protein IQGAP1|RasGAP-like with IQ motifs	15q26.1	15	NC_000015.10	90388241	90502243	plus	39	603379
2120	ETV6	TEL, TEL/ABL, THC5	ETS variant 6	transcription factor ETV6|ETS translocation variant 6|ETS-related protein Tel1|TEL1 oncogene|ets variant gene 6 (TEL oncogene)	12p13.2	12	NC_000012.12	11649601	11895402	plus	14	600618
7337	UBE3A	ANCR, AS, E6-AP, EPVE6AP, HPVE6A	ubiquitin protein ligase E3A	ubiquitin-protein ligase E3A|CTCL tumor antigen se37-2|E6AP ubiquitin-protein ligase|HECT-type ubiquitin transferase E3A|human papilloma virus E6-associated protein|human papillomavirus E6-associated protein|oncogenic protein-associated protein E6-AP|renal carcinoma antigen NY-REN-54	15q11.2	15	NC_000015.10	25337234	25439086	minus	20	601623
1910	EDNRB	ABCDS, ET-B, ET-BR, ETB, ETB1, ETBR, ETRB, HSCR, HSCR2, WS4A	endothelin receptor type B	endothelin B receptor|endothelin receptor non-selective type|endothelin receptor subtype B1	13q22.3	13	NC_000013.11	77895481	77975529	minus	9	131244
4772	NFATC1	NF-ATC, NF-ATc1.2, NFAT2, NFATc	nuclear factor of activated T-cells 1	nuclear factor of activated T-cells, cytoplasmic 1|NFAT transcription complex cytosolic component|nuclear factor of activated T-cells 'c'|nuclear factor of activated T-cells, cytoplasmic, calcineurin-dependent 1	18q23	18	NC_000018.10	79395772	79529323	plus	11	600489
2678	GGT1	CD224, D22S672, D22S732, GGT, GGT 1, GTG	gamma-glutamyltransferase 1	gamma-glutamyltranspeptidase 1|glutathione hydrolase 1|leukotriene-C4 hydrolase|testicular tissue protein Li 73	22q11.23	22	NC_000022.11	24583750	24629005	plus	18	612346
9927	MFN2	CMT2A, CMT2A2, CMT2A2A, CMT2A2B, CPRP1, HMSN6A, HSG, MARF	mitofusin 2	mitofusin-2|hyperplasia suppressor|mitochondrial assembly regulatory factor|transmembrane GTPase MFN2	1p36.22	1	NC_000001.11	11980181	12013515	plus	20	608507
706	TSPO	BPBS, BZRP, DBI, IBP, MBR, PBR, PBS, PKBS, PTBR, mDRC, pk18	translocator protein	translocator protein|benzodiazepine peripheral binding site|mitochondrial benzodiazepine receptor|peripheral-type benzodiazepine receptor|translocator protein (18kDa)	22q13.2	22	NC_000022.11	43151514	43163242	plus	5	109610
239	ALOX12	12-LOX, 12S-LOX, LOG12	arachidonate 12-lipoxygenase, 12S type	arachidonate 12-lipoxygenase, 12S-type|12(S)-lipoxygenase|12S-lipoxygenase|arachidonate 12-lipoxygenase|lipoxin synthase 12-LO|platelet 12-LOX|platelet-type 12-lipoxygenase|platelet-type lipoxygenase 12	17p13.1	17	NC_000017.11	6993791	7010736	plus	14	152391
2798	GNRHR	GNRHR1, GRHR, HH7, LHRHR, LRHR	gonadotropin releasing hormone receptor	gonadotropin-releasing hormone receptor|gnRH receptor|gnRH-R|gonadotropin-releasing hormone (type 1) receptor 1|leutinizing hormone releasing horomone receptor|leutinizing-releasing hormone receptor|luliberin receptor|type I GnRH receptor	4q13.2	4	NC_000004.12	67737375	67756086	minus	3	138850
10399	RACK1	GNB2L1, Gnb2-rs1, H12.3, HLC-7, PIG21	receptor for activated C kinase 1	receptor of activated protein C kinase 1|cell proliferation-inducing gene 21 protein|guanine nucleotide binding protein (G protein), beta polypeptide 2-like 1|guanine nucleotide binding protein beta polypeptide 2-like 1|guanine nucleotide-binding protein subunit beta-2-like 1|guanine nucleotide-binding protein subunit beta-like protein 12.3|human lung cancer oncogene 7 protein|lung cancer oncogen…	5q35.3	5	NC_000005.10	181236928	181243906	minus	8	176981
5047	PAEP	GD, GdA, GdF, GdS, PAEG, PEP, PP14	progestagen associated endometrial protein	glycodelin|PEG|PP14 protein (placental protein 14)|alpha uterine protein|glycodelin-A|glycodelin-F|glycodelin-S|placental protein 14|pregnancy-associated endometrial alpha-2 globulin|progestagen-associated endometrial protein (placental protein 14, pregnancy-associated endometrial a|progesterone-associated endometrial protein	9q34.3	9	NC_000009.12	135561624	135566776	plus	7	173310
406983	MIR200A	MIRN200A, mir-200a	microRNA 200a	hsa-mir-200a	1p36.33	1	NC_000001.11	1167863	1167952	plus	1	612090
8289	ARID1A	B120, BAF250, BAF250a, BM029, C1orf4, CSS2, ELD, MRD14, OSA1, P270, SMARCF1, hELD, hOSA1	AT-rich interaction domain 1A	AT-rich interactive domain-containing protein 1A|ARID domain-containing protein 1A|AT rich interactive domain 1A (SWI-like)|BRG1-associated factor 250a|OSA1 nuclear protein|SWI-like protein|SWI/SNF complex protein p270|SWI/SNF-related, matrix-associated, actin-dependent regulator of chromatin subfamily F member 1|brain protein 120|chromatin remodeling factor p250|osa homolog 1	1p36.11	1	NC_000001.11	26696031	26782110	plus	20	603024
27122	DKK3	REIC, RIG	dickkopf WNT signaling pathway inhibitor 3	dickkopf-related protein 3|RIG-like 5-6|RIG-like 7-1|dickkopf 3 homolog|dickkopf homolog 3|dickkopf-3|dkk-3|hDkk-3|regulated in glioma	11p15.3	11	NC_000011.10	11962996	12009370	minus	9	605416
993	CDC25A	CDC25A2	cell division cycle 25A	M-phase inducer phosphatase 1|CDC25 isoform A1-CAG|CDC25A2-CAG isoform|dual specificity phosphatase CDC25A	3p21.31	3	NC_000003.12	48157178	48188658	minus	15	116947
79727	LIN28A	CSDD1, LIN-28, LIN28, ZCCHC1, lin-28A	lin-28 homolog A	protein lin-28 homolog A|RNA-binding protein LIN-28|zinc finger CCHC domain-containing protein 1|zinc finger, CCHC domain containing 1	1p36.11	1	NC_000001.11	26410768	26429728	plus	4	611043
574501	MIR499A	MIR499, MIRN499, hsa-mir-499a, mir-499a	microRNA 499a	hsa-mir-499|microRNA 499	20q11.22	20	NC_000020.11	34990376	34990497	plus	1	613614
1513	CTSK	CTS02, CTSO, CTSO1, CTSO2, PKND, PYCD	cathepsin K	cathepsin K|cathepsin O|cathepsin O1|cathepsin O2|cathepsin X	1q21.3	1	NC_000001.11	150796208	150808441	minus	8	601105
1440	CSF3	C17orf33OS, GCSF, CSF3	colony stimulating factor 3	granulocyte colony-stimulating factor|colony stimulating factor 3 (granulocyte)|filgrastim|granulocyte-colony stimulating factor|lenograstim|pluripoietin	17q21.1	17	NC_000017.11	40015361	40017813	plus	5	138970
4162	MCAM	CD146, MUC18	melanoma cell adhesion molecule	cell surface glycoprotein MUC18|Gicerin|S-endo 1 endothelial-associated antigen|cell surface glycoprotein P1H12|melanoma adhesion molecule|melanoma-associated antigen A32|melanoma-associated antigen MUC18	11q23.3	11	NC_000011.10	119308524	119317132	minus	16	155735
30009	TBX21	T-PET, T-bet, TBET, TBLYM	T-box 21	T-box transcription factor TBX21|T-box expressed in T cells|T-box protein 21|T-cell-specific T-box transcription factor T-bet|transcription factor TBLYM	17q21.32	17	NC_000017.11	47733240	47746122	plus	7	604895
8028	MLLT10	AF10	myeloid/lymphoid or mixed-lineage leukemia; translocated to, 10	protein AF-10|ALL1-fused gene from chromosome 10 protein|myeloid/lymphoid or mixed-lineage leukemia (trithorax homolog, Drosophila); translocated to, 10|type I AF10 protein|type III AF10 protein|type IV AF10 protein	10p12.31	10	NC_000010.11	21533349	21743630	plus	30	602409
8314	BAP1	HUCEP-13, UCHL2, hucep-6	BRCA1 associated protein 1	ubiquitin carboxyl-terminal hydrolase BAP1|BRCA1 associated protein-1 (ubiquitin carboxy-terminal hydrolase)|cerebral protein 6|cerebral protein-13	3p21.1	3	NC_000003.12	52401004	52410105	minus	17	603089
2668	GDNF	ATF, ATF1, ATF2, HFB1-GDNF, HSCR3	glial cell derived neurotrophic factor	glial cell line-derived neurotrophic factor|astrocyte-derived trophic factor	5p13.2	5	NC_000005.10	37812677	37840044	minus	6	600837
91768	CABLES1	CABL1, CABLES, HsT2563, IK3-1	Cdk5 and Abl enzyme substrate 1	CDK5 and ABL1 enzyme substrate 1|interactor with CDK3 1	18q11.2	18	NC_000018.10	23134564	23260470	plus	12	609194
1514	CTSL	CATL1, MEP, CTSL	cathepsin L	cathepsin L1|major excreted protein	9q21.33	9	NC_000009.12	87725437	87731469	plus	9	116880
50848	F11R	CD321, JAM, JAM1, JAMA, JCAM, KAT, PAM-1	F11 receptor	junctional adhesion molecule A|junctional adhesion molecule 1|platelet F11 receptor|platelet adhesion molecule 1	1q23.3	1	NC_000001.11	160995211	161021343	minus	10	605721
4250	SCGB2A2	MGB1, UGB2	secretoglobin family 2A member 2	mammaglobin-A|mammaglobin 1	11q12.3	11	NC_000011.10	62270130	62273160	plus	3	605562
3291	HSD11B2	AME, AME1, HSD11K, HSD2, SDR9C3	hydroxysteroid 11-beta dehydrogenase 2	corticosteroid 11-beta-dehydrogenase isozyme 2|-HSD11 type II|11-DH2|11-HSD type II|11-beta-HSD type II|11-beta-HSD2|11-beta-hydroxysteroid dehydrogenase type 2|11-beta-hydroxysteroid dehydrogenase type II|NAD-dependent 11-beta-hydroxysteroid dehydrogenase|short chain dehydrogenase/reductase family 9C member 3	16q22.1	16	NC_000016.10	67431133	67437553	plus	5	614232
5052	PRDX1	MSP23, NKEF-A, NKEFA, PAG, PAGA, PAGB, PRX1, PRXI, TDPX2	peroxiredoxin 1	peroxiredoxin-1|natural killer cell-enhancing factor A|natural killer-enhancing factor A|proliferation-associated gene A|proliferation-associated gene protein|thioredoxin peroxidase 2|thioredoxin-dependent peroxide reductase 2	1p34.1	1	NC_000001.11	45511035	45522890	minus	7	176763
8741	TNFSF13	APRIL, CD256, TALL-2, TALL2, TNLG7B, TRDL-1, UNQ383/PRO715, ZTNF2	tumor necrosis factor superfamily member 13	tumor necrosis factor ligand superfamily member 13|TNF- and APOL-related leukocyte expressed ligand 2|a proliferation-inducing ligand|tumor necrosis factor (ligand) superfamily, member 13|tumor necrosis factor ligand 7B|tumor necrosis factor-like protein ZTNF2|tumor necrosis factor-related death ligand-1	17p13.1	17	NC_000017.11	7558292	7561608	plus	6	604472
5649	RELN	ETL7, LIS2, PRO1598, RL	reelin	reelin	7q22.1	7	NC_000007.14	103471784	103989516	minus	65	600514
2213	FCGR2B	CD32, CD32B, FCG2, FCGR2, IGFR2	Fc fragment of IgG receptor IIb	low affinity immunoglobulin gamma Fc region receptor II-b|CDw32|Fc fragment of IgG, low affinity II, receptor for (CD32)|Fc fragment of IgG, low affinity IIb, receptor (CD32)|Fc fragment of IgG, low affinity IIb, receptor for (CD32)|Fc gamma RIIb|Fc gamma receptor IIb|fc-gamma RII-b|fc-gamma-RIIb|fcRII-b|igG Fc receptor II-b	1q23.3	1	NC_000001.11	161647243	161678654	plus	10	604590
5008	OSM		oncostatin M	oncostatin-M	22q12.2	22	NC_000022.11	30262828	30266843	minus	4	165095
9817	KEAP1	INrf2, KLHL19	kelch like ECH associated protein 1	kelch-like ECH-associated protein 1|cytosolic inhibitor of Nrf2|kelch-like family member 19|kelch-like protein 19	19p13.2	19	NC_000019.10	10486120	10503378	minus	9	606016
79444	BIRC7	KIAP, LIVIN, ML-IAP, MLIAP, RNF50	baculoviral IAP repeat containing 7	baculoviral IAP repeat-containing protein 7|RING finger protein 50|RING-type E3 ubiquitin transferase BIRC7|kidney inhibitor of apoptosis protein|livin inhibitor of apoptosis|melanoma inhibitor of apoptosis protein	20q13.33	20	NC_000020.11	63235883	63240507	plus	7	605737
8140	SLC7A5	4F2LC, CD98, D16S469E, E16, LAT1, MPE16	solute carrier family 7 member 5	large neutral amino acids transporter small subunit 1|4F2 light chain|CD98 light chain|L-type amino acid transporter 1|integral membrane protein E16|sodium-independent neutral amino acid transporter LAT1|solute carrier family 7 (amino acid transporter light chain, L system), member 5|solute carrier family 7 (cationic amino acid transporter, y+ system), member 5	16q24.2	16	NC_000016.10	87830022	87869499	minus	11	600182
3490	IGFBP7	AGM, FSTL2, IBP-7, IGFBP-7, IGFBP-7v, IGFBPRP1, MAC25, PSF, RAMSVPS, TAF	insulin like growth factor binding protein 7	insulin-like growth factor-binding protein 7|IGF-binding protein 7|IGFBP-rP1|PGI2-stimulating factor|angiomodulin|prostacyclin-stimulating factor|tumor-derived adhesion factor	4q12	4	NC_000004.12	57031071	57110385	minus	5	602867
7173	TPO	MSA, TDH2A, TPX	thyroid peroxidase	thyroid peroxidase|thyroid microsomal antigen|thyroperoxidase	2p25.3	2	NC_000002.12	1413461	1542729	plus	17	606765
912	CD1D	CD1A, R3, R3G1	CD1d molecule	antigen-presenting glycoprotein CD1d|CD1D antigen, d polypeptide|HMC class I antigen-like glycoprotein CD1D|T-cell surface glycoprotein CD1d|differentiation antigen CD1-alpha-3|thymocyte antigen CD1D	1q23.1	1	NC_000001.11	158178038	158186427	plus	8	188410
89780	WNT3A		Wnt family member 3A	protein Wnt-3a|wingless-type MMTV integration site family, member 3A	1q42.13	1	NC_000001.11	228007022	228067113	plus	6	606359
5588	PRKCQ	PRKCT, nPKC-theta	protein kinase C theta	protein kinase C theta type	10p15.1	10	NC_000010.11	6393038	6580646	minus	24	600448
5778	PTPN7	BPTP-4, HEPTP, LC-PTP, LPTP, PTPNI	protein tyrosine phosphatase, non-receptor type 7	tyrosine-protein phosphatase non-receptor type 7|dual specificity phosphatase 1|hematopoietic protein-tyrosine phosphatase|protein-tyrosine phosphatase LC-PTP|protein-tyrosine phosphatase, nonreceptor-type, stress induced	1q32.1	1	NC_000001.11	202147012	202161588	minus	12	176889
9475	ROCK2	ROCK-II	Rho associated coiled-coil containing protein kinase 2	rho-associated protein kinase 2|p164 ROCK-2|rho-associated, coiled-coil-containing protein kinase II	2p25.1	2	NC_000002.12	11179759	11345407	minus	37	604002
2734	GLG1	CFR-1, ESL-1, MG-160, MG160	golgi glycoprotein 1	Golgi apparatus protein 1|E-selectin ligand 1|cysteine-rich fibroblast growth factor receptor|golgi sialoglycoprotein MG-160	16q23.1	16	NC_000016.10	74447427	74607144	minus	27	600753
6319	SCD	FADS5, MSTP0081, SCDOS, hSCD1, SCD	stearoyl-CoA desaturase	acyl-CoA desaturase|delta(9)-desaturase|fatty acid desaturase|predicted protein of HQ0998|stearoyl-CoA desaturase (delta-9-desaturase)|stearoyl-CoA desaturase opposite strand	10q24.31	10	NC_000010.11	100347015	100364831	plus	6	604031
7272	TTK	CT96, ESK, MPH1, MPS1, MPS1L1, PYT	TTK protein kinase	dual specificity protein kinase TTK|cancer/testis antigen 96|monopolar spindle 1 kinase|monopolar spindle 1-like 1|phosphotyrosine picked threonine kinase|phosphotyrosine picked threonine-protein kinase	6q14.1	6	NC_000006.12	80004147	80043577	plus	23	604092
9759	HDAC4	AHO3, BDMR, HA6116, HD4, HDAC-4, HDAC-A, HDACA	histone deacetylase 4	histone deacetylase 4|histone deacetylase A	2q37.3	2	NC_000002.12	239048168	239401647	minus	35	605314
8737	RIPK1	RIP, RIP-1, RIP1	receptor interacting serine/threonine kinase 1	receptor-interacting serine/threonine-protein kinase 1|cell death protein RIP|receptor (TNFRSF)-interacting serine-threonine kinase 1|receptor-interacting protein 1|receptor-interacting protein kinase 1|serine/threonine-protein kinase RIP	6p25.2	6	NC_000006.12	3063888	3115187	plus	16	603453
8312	AXIN1	AXIN, PPP1R49	axin 1	axin-1|axis inhibition protein 1|axis inhibitor 1|fused, mouse, homolog of|protein phosphatase 1, regulatory subunit 49	16p13.3	16	NC_000016.10	287440	355226	minus	18	603816
3589	IL11	AGIF, IL-11	interleukin 11	interleukin-11|adipogenesis inhibitory factor|oprelvekin	19q13.42	19	NC_000019.10	55364382	55370463	minus	5	147681
2202	EFEMP1	DHRD, DRAD, FBLN3, FBNL, FIBL-3, MLVT, MTLV, S1-5	EGF containing fibulin like extracellular matrix protein 1	EGF-containing fibulin-like extracellular matrix protein 1|extracellular protein S1-5|fibulin-3	2p16.1	2	NC_000002.12	55865962	55924163	minus	12	601548
7082	TJP1	ZO-1	tight junction protein 1	tight junction protein ZO-1|zona occludens 1|zonula occludens 1 protein	15q13.1	15	NC_000015.10	29699367	29968919	minus	33	601009
3294	HSD17B2	EDH17B2, HSD17, SDR9C2	hydroxysteroid 17-beta dehydrogenase 2	estradiol 17-beta-dehydrogenase 2|17-beta-HSD 2|17-beta-hydroxysteroid dehydrogenase type 2|20 alpha-hydroxysteroid dehydrogenase|20-alpha-HSD|E2DH|microsomal 17-beta-hydroxysteroid dehydrogenase|short chain dehydrogenase/reductase family 9C member 2|testosterone 17-beta-dehydrogenase	16q23.3	16	NC_000016.10	82035237	82098534	plus	6	109685
727	C5	C5Da, C5b, CPAMD4, ECLZB, C5	complement C5	complement C5|C3 and PZP-like alpha-2-macroglobulin domain-containing protein 4|C5a anaphylatoxin|anaphylatoxin C5a analog|complement component 5|prepro-C5	9q33.2	9	NC_000009.12	120952335	121075174	minus	47	120900
6426	SRSF1	ASF, SF2, SF2p33, SFRS1, SRp30a	serine and arginine rich splicing factor 1	serine/arginine-rich splicing factor 1|SR splicing factor 1|alternative-splicing factor 1|pre-mRNA-splicing factor SF2, P33 subunit|splicing factor 2|splicing factor, arginine/serine-rich, 30-KD, A	17q22	17	NC_000017.11	58000919	58007346	minus	4	600812
25942	SIN3A	WITKOS	SIN3 transcription regulator family member A	paired amphipathic helix protein Sin3a|SIN3 homolog A, transcription regulator|SIN3 transcription regulator homolog A|histone deacetylase complex subunit Sin3a|transcriptional co-repressor Sin3A|transcriptional corepressor Sin3a|transcriptional regulator, SIN3A	15q24.2	15	NC_000015.10	75369379	75455819	minus	26	607776
2693	GHSR	GHDP	growth hormone secretagogue receptor	growth hormone secretagogue receptor type 1|GH-releasing peptide receptor|GHRP|GHS-R|ghrelin receptor	3q26.31	3	NC_000003.12	172443291	172448456	minus	2	601898
29089	UBE2T	FANCT, HSPC150, PIG50	ubiquitin conjugating enzyme E2 T	ubiquitin-conjugating enzyme E2 T|E2 ubiquitin-conjugating enzyme T|HSPC150 protein similar to ubiquitin-conjugating enzyme|cell proliferation-inducing gene 50 protein|ubiquitin carrier protein T|ubiquitin conjugating enzyme E2T|ubiquitin-conjugating enzyme E2T (putative)|ubiquitin-protein ligase T	1q32.1	1	NC_000001.11	202331657	202341966	minus	7	610538
3728	JUP	ARVD12, CTNNG, DP3, DPIII, PDGB, PKGB	junction plakoglobin	junction plakoglobin|catenin (cadherin-associated protein), gamma 80kDa|desmoplakin III|desmoplakin-3	17q21.2	17	NC_000017.11	41754607	41786853	minus	19	173325
2313	FLI1	EWSR2, SIC-1	Fli-1 proto-oncogene, ETS transcription factor	Friend leukemia integration 1 transcription factor|Ewing sarcoma breakpoint region 2|Friend leukemia virus integration 1|transcription factor ERGB	11q24.3	11	NC_000011.10	128685263	128813267	plus	15	193067
708	C1QBP	GC1QBP, HABP1, SF2p32, gC1Q-R, gC1qR, p32	complement C1q binding protein	complement component 1 Q subcomponent-binding protein, mitochondrial|ASF/SF2-associated protein p32|C1q globular domain-binding protein|complement component 1, q subcomponent binding protein|glycoprotein gC1qBP|hyaluronan-binding protein 1|mitochondrial matrix protein p32|p33|splicing factor SF2-associated protein	17p13.2	17	NC_000017.11	5432779	5439151	minus	6	601269
57447	NDRG2	SYLD	NDRG family member 2	protein NDRG2|N-myc downstream regulator 2|N-myc downstream-regulated gene 2 protein|NDR1-related protein NDR2|cytoplasmic protein Ndr1|syld709613 protein	14q11.2	14	NC_000014.9	21016763	21070872	minus	23	605272
2923	PDIA3	ER60, ERp57, ERp60, ERp61, GRP57, GRP58, HEL-S-269, HEL-S-93n, HsT17083, P58, PI-PLC	protein disulfide isomerase family A member 3	protein disulfide-isomerase A3|58 kDa glucose-regulated protein|58 kDa microsomal protein|ER protein 57|ER protein 60|disulfide isomerase ER-60|endoplasmic reticulum P58|endoplasmic reticulum resident protein 57|endoplasmic reticulum resident protein 60|epididymis secretory protein Li 269|epididymis secretory sperm binding protein Li 93n|glucose regulated protein, 58kDa|phospholipase C-alpha|prot…	15q15.3	15	NC_000015.10	43746392	43772606	plus	13	602046
1386	ATF2	CRE-BP1, CREB-2, CREB2, HB16, TREB7	activating transcription factor 2	cyclic AMP-dependent transcription factor ATF-2|activating transcription factor 2 splice variant ATF2-var2|cAMP response element-binding protein CRE-BP1|cAMP responsive element binding protein 2, formerly|cAMP-dependent transcription factor ATF-2|cyclic AMP-responsive element-binding protein 2|histone acetyltransferase ATF2	2q31.1	2	NC_000002.12	175072250	175168206	minus	17	123811
5338	PLD2		phospholipase D2	phospholipase D2|PLD1C|choline phosphatase 2|hPLD2|phosphatidylcholine-hydrolyzing phospholipase D2	17p13.2	17	NC_000017.11	4807101	4823432	plus	25	602384
7043	TGFB3	ARVD, ARVD1, LDS5, RNHF, TGF-beta3	transforming growth factor beta 3	transforming growth factor beta-3|prepro-transforming growth factor beta-3	14q24.3	14	NC_000014.9	75958097	75982022	minus	7	190230
9732	DOCK4		dedicator of cytokinesis 4	dedicator of cytokinesis protein 4	7q31.1	7	NC_000007.14	111726108	112206407	minus	55	607679
6390	SDHB	CWS2, IP, PGL4, SDH, SDH1, SDH2, SDHIP	succinate dehydrogenase complex iron sulfur subunit B	succinate dehydrogenase [ubiquinone] iron-sulfur subunit, mitochondrial|iron-sulfur subunit of complex II|succinate dehydrogenase [ubiquinone] iron-sulfur subunit|succinate dehydrogenase complex, subunit B, iron sulfur (Ip)	1p36.13	1	NC_000001.11	17018722	17054170	minus	8	185470
6362	CCL18	AMAC-1, AMAC1, CKb7, DC-CK1, DCCK1, MIP-4, PARC, SCYA18	C-C motif chemokine ligand 18	C-C motif chemokine 18|CC chemokine PARC|CC chemokine ligand 18|alternative macrophage activation-associated CC chemokine 1|chemokine (C-C motif) ligand 18 (pulmonary and activation-regulated)|chemokine (C-C), dendritic|dendritic cell chemokine 1|macrophage inflammatory protein 4|pulmonary and activation-regulated chemokine|small inducible cytokine A18|small inducible cytokine subfamily A (Cys-Cy…	17q12	17	NC_000017.11	36064272	36071481	plus	3	603757
3718	JAK3	JAK-3_HUMAN, JAKL, L-JAK, LJAK, JAK3	Janus kinase 3	tyrosine-protein kinase JAK3|Janus kinase 3 (a protein tyrosine kinase, leukocyte)|leukocyte Janus kinase	19p13.11	19	NC_000019.10	17824782	17848071	minus	25	600173
3976	LIF	CDF, DIA, HILDA, MLPLI	leukemia inhibitory factor	leukemia inhibitory factor|D factor|cholinergic differentiation factor|differentiation inhibitory activity|differentiation-inducing factor|differentiation-stimulating factor|hepatocyte-stimulating factor III|human interleukin in DA cells|melanoma-derived LPL inhibitor	22q12.2	22	NC_000022.11	30240447	30246851	minus	3	159540
1398	CRK	CRKII, p38	CRK proto-oncogene, adaptor protein	adapter molecule crk|proto-oncogene c-Crk|v-crk avian sarcoma virus CT10 oncogene homolog|v-crk sarcoma virus CT10 oncogene-like protein	17p13.3	17	NC_000017.11	1421353	1456267	minus	3	164762
5921	RASA1	CM-AVM, CMAVM, GAP, PKWS, RASA, RASGAP, p120, p120GAP, p120RASGAP	RAS p21 protein activator 1	ras GTPase-activating protein 1|RAS p21 protein activator (GTPase activating protein) 1|p120 RAS GTPase activating protein|triphosphatase-activating protein	5q14.3	5	NC_000005.10	87267801	87391926	plus	26	139150
3683	ITGAL	CD11A, LFA-1, LFA1A	integrin subunit alpha L	integrin alpha-L|CD11 antigen-like family member A|LFA-1 alpha|LFA-1A|antigen CD11A (p180)|antigen CD11A (p180), lymphocyte function-associated antigen 1, alpha polypeptide|integrin gene promoter|integrin, alpha L (antigen CD11A (p180), lymphocyte function-associated antigen 1; alpha polypeptide)|leukocyte adhesion glycoprotein LFA-1 alpha chain|leukocyte function-associated molecule 1 alpha chai…	16p11.2	16	NC_000016.10	30472662	30523185	plus	31	153370
3178	HNRNPA1	ALS19, ALS20, HNRPA1, HNRPA1L3, IBMPFD3, UP 1, hnRNP A1, hnRNP-A1	heterogeneous nuclear ribonucleoprotein A1	heterogeneous nuclear ribonucleoprotein A1|helix-destabilizing protein|heterogeneous nuclear ribonucleoprotein A1B protein|heterogeneous nuclear ribonucleoprotein B2 protein|heterogeneous nuclear ribonucleoprotein core protein A1|hnRNP core protein A1-like 3|nuclear ribonucleoprotein particle A1 protein|putative heterogeneous nuclear ribonucleoprotein A1-like 3|single-strand DNA-binding protein U…	12q13.13	12	NC_000012.12	54280690	54287088	plus	13	164017
2175	FANCA	FA, FA-H, FA1, FAA, FACA, FAH, FANCH	Fanconi anemia complementation group A	Fanconi anemia group A protein|Fanconi anemia, complementation group H|Fanconi anemia, type 1	16q24.3	16	NC_000016.10	89737551	89816658	minus	46	607139
8894	EIF2S2	EIF2, EIF2B, EIF2beta, PPP1R67, eIF-2-beta	eukaryotic translation initiation factor 2 subunit beta	eukaryotic translation initiation factor 2 subunit 2|eukaryotic translation initiation factor 2, subunit 2 beta, 38kDa|protein phosphatase 1, regulatory subunit 67	20q11.22	20	NC_000020.11	34088298	34112356	minus	9	603908
894	CCND2	KIAK0002, MPPH3	cyclin D2	G1/S-specific cyclin-D2	12p13.32	12	NC_000012.12	4273736	4305356	plus	5	123833
7913	DEK	D6S231E	DEK proto-oncogene	protein DEK|DEK oncogene (DNA binding)	6p22.3	6	NC_000006.12	18224169	18264568	minus	12	125264
10551	AGR2	AG2, GOB-4, HAG-2, HEL-S-116, PDIA17, XAG-2	anterior gradient 2, protein disulphide isomerase family member	anterior gradient protein 2 homolog|AG-2|HPC8|anterior gradient homolog 2|epididymis secretory protein Li 116|protein disulfide isomerase family A, member 17|secreted cement gland homolog|secreted cement gland protein XAG-2 homolog	7p21.1	7	NC_000007.14	16791811	16805114	minus	8	606358
29108	PYCARD	ASC, CARD5, TMS, TMS-1, TMS1	PYD and CARD domain containing	apoptosis-associated speck-like protein containing a CARD|caspase recruitment domain-containing protein 5|target of methylation-induced silencing 1	16p11.2	16	NC_000016.10	31201486	31202776	minus	3	606838
6477	SIAH1	SIAH1A	siah E3 ubiquitin protein ligase 1	E3 ubiquitin-protein ligase SIAH1|seven in absentia homolog 1|siah-1a	16q12.1	16	NC_000016.10	48360531	48448440	minus	8	602212
51455	REV1	AIBP80L, REV1	REV1, DNA directed polymerase	DNA repair protein REV1|REV1 homolog|REV1, polymerase (DNA directed)|REV1- like|alpha integrin-binding protein 80|rev1-like terminal deoxycytidyl transferase	2q11.2	2	NC_000002.12	99400475	99490123	minus	29	606134
6781	STC1	STC	stanniocalcin 1	stanniocalcin-1	8p21.2	8	NC_000008.11	23841921	23854807	minus	4	601185
10059	DNM1L	DLP1, DRP1, DVLP, DYMPLE, EMPF, EMPF1, HDYNIV	dynamin 1 like	dynamin-1-like protein|Dnm1p/Vps1p-like protein|dynamin family member proline-rich carboxyl-terminal domain less|dynamin-like protein 4|dynamin-like protein IV|dynamin-related protein 1	12p11.21	12	NC_000012.12	32679200	32745650	plus	21	603850
1540	CYLD	BRSS, CDMT1, CYLDI, EAC, MFT, MFT1, SBS, TEM, USPL2, CYLD	CYLD lysine 63 deubiquitinase	ubiquitin carboxyl-terminal hydrolase CYLD|cylindromatosis (turban tumor syndrome)|deubiquitinating enzyme CYLD|probable ubiquitin carboxyl-terminal hydrolase CYLD|ubiquitin specific peptidase like 2|ubiquitin thioesterase CYLD|ubiquitin thiolesterase CYLD|ubiquitin-specific-processing protease CYLD	16q12.1	16	NC_000016.10	50742026	50801935	plus	22	605018
5447	POR	CPR, CYPOR, P450R	cytochrome p450 oxidoreductase	NADPH--cytochrome P450 reductase|NADPH-dependent cytochrome P450 reductase|P450 (cytochrome) oxidoreductase	7q11.23	7	NC_000007.14	75915102	75986855	plus	16	124015
4751	NEK2	HsPK21A, NLK1, PPP1R111, RP67, NEK2	NIMA related kinase 2	serine/threonine-protein kinase Nek2|NIMA (never in mitosis gene a)-related kinase 2|nimA-like protein kinase 1|nimA-related protein kinase 2|protein phosphatase 1, regulatory subunit 111	1q32.3	1	NC_000001.11	211658256	211675630	minus	9	604043
7248	TSC1	LAM, TSC	tuberous sclerosis 1	hamartin|tuberous sclerosis 1 protein|tumor suppressor	9q34.13	9	NC_000009.12	132891348	132945269	minus	25	605284
9784	SNX17		sorting nexin 17	sorting nexin-17	2p23.3	2	NC_000002.12	27370496	27377533	plus	16	605963
274	BIN1	AMPH2, AMPHL, SH3P9	bridging integrator 1	myc box-dependent-interacting protein 1|amphiphysin II|amphiphysin-like protein|box dependant MYC interacting protein 1|box-dependent myc-interacting protein 1	2q14.3	2	NC_000002.12	127048023	127107400	minus	22	601248
23385	NCSTN	ATAG1874	nicastrin	nicastrin|anterior pharynx-defective 2	1q23.2	1	NC_000001.11	160343056	160358952	plus	19	605254
961	CD47	IAP, MER6, OA3	CD47 molecule	leukocyte surface antigen CD47|CD47 antigen (Rh-related antigen, integrin-associated signal transducer)|CD47 glycoprotein|Rh-related antigen|antigen identified by monoclonal antibody 1D8|antigenic surface determinant protein OA3|integrin associated protein|integrin-associated signal transducer	3q13.12	3	NC_000003.12	108043094	108094200	minus	14	601028
1594	CYP27B1	CP2B, CYP1, CYP1alpha, CYP27B, P450c1, PDDR, VDD1, VDDR, VDDRI, VDR	cytochrome P450 family 27 subfamily B member 1	25-hydroxyvitamin D-1 alpha hydroxylase, mitochondrial|1alpha(OH)ase|25 hydroxyvitamin D3-1-alpha hydroxylase|25-OHD-1 alpha-hydroxylase|VD3 1A hydroxylase|calcidiol 1-monooxygenase|cytochrome P450 subfamily XXVIIB polypeptide 1|cytochrome P450, family 27, subfamily B, polypeptide 1|cytochrome P450C1 alpha|cytochrome P450VD1-alpha|cytochrome p450 27B1	12q14.1	12	NC_000012.12	57762334	57767193	minus	9	609506
5598	MAPK7	BMK1, ERK4, ERK5, PRKM7	mitogen-activated protein kinase 7	mitogen-activated protein kinase 7|BMK-1|BMK1 kinase|ERK-5|MAP kinase 7|MAPK 7|big MAP kinase 1|extracellular-signal-regulated kinase 5	17p11.2	17	NC_000017.11	19377721	19383544	plus	9	602521
330	BIRC3	AIP1, API2, CIAP2, HAIP1, HIAP1, MALT2, MIHC, RNF49, c-IAP2	baculoviral IAP repeat containing 3	baculoviral IAP repeat-containing protein 3|IAP homolog C|IAP-1|RING finger protein 49|TNFR2-TRAF signaling complex protein|TNFR2-TRAF-signaling complex protein 1|apoptosis inhibitor 2|cellular inhibitor of apoptosis 2|inhibitor of apoptosis protein 1|mammalian IAP homolog C	11q22.2	11	NC_000011.10	102317450	102339403	plus	11	601721
701	BUB1B	BUB1beta, BUBR1, Bub1A, MAD3L, MVA1, SSK1, hBUBR1	BUB1 mitotic checkpoint serine/threonine kinase B	mitotic checkpoint serine/threonine-protein kinase BUB1 beta|BUB1B, mitotic checkpoint serine/threonine kinase|MAD3/BUB1-related protein kinase|budding uninhibited by benzimidazoles 1 homolog beta|mitotic checkpoint kinase MAD3L	15q15.1	15	NC_000015.10	40161009	40221136	plus	23	602860
5601	MAPK9	JNK-55, JNK2, JNK2A, JNK2ALPHA, JNK2B, JNK2BETA, PRKM9, SAPK, SAPK1a, p54a, p54aSAPK	mitogen-activated protein kinase 9	mitogen-activated protein kinase 9|Jun kinase|MAP kinase 9|MAPK 9|c-Jun N-terminal kinase 2|c-Jun kinase 2|stress-activated protein kinase 1a|stress-activated protein kinase JNK2	5q35.3	5	NC_000005.10	180233594	180292071	minus	16	602896
7498	XDH	XAN1, XO, XOR	xanthine dehydrogenase	xanthine dehydrogenase/oxidase|xanthine oxidoreductase	2p23.1	2	NC_000002.12	31334320	31414777	minus	37	607633
2002	ELK1		ELK1, ETS transcription factor	ETS domain-containing protein Elk-1|ELK1, member of ETS oncogene family|ETS-like gene 1|tyrosine kinase (ELK1) oncogene	Xp11.23	X	NC_000023.11	47635520	47650604	minus	7	311040
7067	THRA	AR7, CHNG6, EAR7, ERB-T-1, ERBA, ERBA1, NR1A11, THRA2, c-ERBA-1, THRA	thyroid hormone receptor, alpha	thyroid hormone receptor alpha|EAR-7|ERBA-related 7|V-erbA-related protein 7|c-erbA-alpha|nuclear receptor subfamily 1 group A member 1|thyroid hormone receptor alpha 1|thyroid hormone receptor, alpha (erythroblastic leukemia viral (v-erb-a) oncogene homolog, avian)|thyroid normone nuclear receptor alpha variant 1|triiodothyronine receptor	17q21.1	17	NC_000017.11	40062193	40093867	plus	11	190120
5971	RELB	I-REL, IREL, REL-B	RELB proto-oncogene, NF-kB subunit	transcription factor RelB|v-rel avian reticuloendotheliosis viral oncogene homolog B (nuclear factor of kappa light polypeptide gene enhancer in B-cells 3)|v-rel reticuloendotheliosis viral oncogene homolog B, nuclear factor of kappa light polypeptide gene enhancer in B-cells 3	19q13.32	19	NC_000019.10	45001449	45038198	plus	12	604758
54583	EGLN1	C1orf12, ECYT3, HALAH, HIF-PH2, HIFPH2, HPH-2, HPH2, PHD2, SM20, ZMYND6	egl-9 family hypoxia inducible factor 1	egl nine homolog 1|HIF-prolyl hydroxylase 2|egl nine-like protein 1|hypoxia-inducible factor prolyl hydroxylase 2|prolyl hydroxylase domain-containing protein 2|zinc finger MYND domain-containing protein 6	1q42.2	1	NC_000001.11	231363751	231425044	minus	5	606425
991	CDC20	CDC20A, bA276H19.3, p55CDC	cell division cycle 20	cell division cycle protein 20 homolog|CDC20 cell division cycle 20 homolog|cell division cycle 20 homolog	1p34.2	1	NC_000001.11	43358955	43363203	plus	11	603618
27113	BBC3	JFY-1, JFY1, PUMA	BCL2 binding component 3	bcl-2-binding component 3|p53 up-regulated modulator of apoptosis	19q13.32	19	NC_000019.10	47220822	47232998	minus	7	605854
231	AKR1B1	ADR, ALDR1, ALR2, AR	aldo-keto reductase family 1 member B	aldose reductase|Lii5-2 CTCL tumor antigen|aldehyde reductase 1|aldo-keto reductase family 1 member B1|aldo-keto reductase family 1, member B1 (aldose reductase)|low Km aldose reductase	7q33	7	NC_000007.14	134442352	134459136	minus	10	103880
406952	MIR17	MIR17-5p, MIR91, MIRN17, MIRN91, hsa-mir-17, miR-17, miR17-3p, miRNA17, miRNA91	microRNA 17		13q31.3	13	NC_000013.11	91350605	91350688	plus	1	609416
2104	ESRRG	ERR3, ERRgamma, NR3B3	estrogen related receptor gamma	estrogen-related receptor gamma|ERR gamma-2|estrogen receptor-related protein 3|nuclear receptor subfamily 3 group B member 3	1q41	1	NC_000001.11	216503246	217137757	minus	28	602969
2023	ENO1	ENO1L1, HEL-S-17, MPB1, NNE, PPH	enolase 1	alpha-enolase|c-myc promoter-binding protein-1|2-phospho-D-glycerate hydro-lyase|MYC promoter-binding protein 1|alpha enolase like 1|enolase 1, (alpha)|enolase-alpha|epididymis secretory protein Li 17|non-neural enolase|phosphopyruvate hydratase|plasminogen-binding protein|tau-crystallin	1p36.23	1	NC_000001.11	8861000	8879092	minus	13	172430
6925	TCF4	E2-2, FECD3, ITF-2, ITF2, PTHS, SEF-2, SEF2, SEF2-1, SEF2-1A, SEF2-1B, SEF2-1D, TCF-4, bHLHb19	transcription factor 4	transcription factor 4|SL3-3 enhancer factor 2|class B basic helix-loop-helix protein 19|immunoglobulin transcription factor 2	18q21.2	18	NC_000018.10	55222331	55635993	minus	32	602272
29128	UHRF1	ICBP90, Np95, RNF106, TDRD22, hNP95, hUHRF1, huNp95	ubiquitin like with PHD and ring finger domains 1	E3 ubiquitin-protein ligase UHRF1|RING finger protein 106|inverted CCAAT box-binding protein of 90 kDa|nuclear phosphoprotein 95|nuclear protein 95|nuclear zinc finger protein Np95|transcription factor ICBP90|ubiquitin-like PHD and RING finger domain-containing protein 1	19p13.3	19	NC_000019.10	4903080	4962154	plus	20	607990
5745	PTH1R	PFE, PTHR, PTHR1	parathyroid hormone 1 receptor	parathyroid hormone/parathyroid hormone-related peptide receptor|PTH/PTHr receptor|PTH/PTHrP type I receptor|PTH1 receptor|parathyroid hormone receptor 1|parathyroid hormone/parathyroid hormone-related protein receptor|seven transmembrane helix receptor	3p21.31	3	NC_000003.12	46877690	46903799	plus	20	168468
1746	DLX2	TES-1, TES1	distal-less homeobox 2	homeobox protein DLX-2|distal-less homeo box 2	2q31.1	2	NC_000002.12	172099438	172102750	minus	3	126255
5079	PAX5	ALL3, BSAP	paired box 5	paired box protein Pax-5|B-cell lineage specific activator|paired box homeotic gene 5|paired domain gene 5|transcription factor PAX 5	9p13.2	9	NC_000009.12	36833274	37035949	minus	12	167414
5584	PRKCI	DXS1179E, PKCI, nPKC-iota	protein kinase C iota	protein kinase C iota type|PRKC-lambda/iota|aPKC-lambda/iota|atypical protein kinase C-lambda/iota	3q26.2	3	NC_000003.12	170222432	170305982	plus	18	600539
406986	MIR203A	MIR203, MIRN203, hsa-mir-203a, miR-203, miRNA203, mir-203a	microRNA 203a	hsa-mir-203|microRNA 203	14q32.33	14	NC_000014.9	104117405	104117514	plus	1	611899
4739	NEDD9	CAS-L, CAS2, CASL, CASS2, HEF1	neural precursor cell expressed, developmentally down-regulated 9	enhancer of filamentation 1|Cas scaffolding protein family member 2|Crk-associated substrate related protein Cas-L|Enhancer of filamentation 1 p55|cas-like docking|neural precursor cell expressed developmentally down-regulated protein 9|p130Cas-related protein|renal carcinoma antigen NY-REN-12	6p24.2	6	NC_000006.12	11183298	11382348	minus	11	602265
1981	EIF4G1	EIF-4G1, EIF4F, EIF4G, EIF4GI, P220, PARK18	eukaryotic translation initiation factor 4 gamma 1	eukaryotic translation initiation factor 4 gamma 1|EIF4-gamma|eIF-4-gamma 1|eucaryotic translation initiation factor 4G	3q27.1	3	NC_000003.12	184314495	184335358	plus	34	600495
1655	DDX5	G17P1, HLR1, HUMP68, p68	DEAD-box helicase 5	probable ATP-dependent RNA helicase DDX5|ATP-dependent RNA helicase DDX5|DEAD (Asp-Glu-Ala-Asp) box helicase 5|DEAD (Asp-Glu-Ala-Asp) box polypeptide 5|DEAD box protein 5|DEAD box-5|DEAD/H (Asp-Glu-Ala-Asp/His) box polypeptide 5 (RNA helicase, 68kD)|RNA helicase p68	17q23.3	17	NC_000017.11	64498254	64507038	minus	16	180630
1719	DHFR	DHFRP1, DYR	dihydrofolate reductase	dihydrofolate reductase	5q14.1	5	NC_000005.10	80626226	80654981	minus	6	126060
2624	GATA2	DCML, IMD21, MONOMAC, NFE1B	GATA binding protein 2	endothelial transcription factor GATA-2	3q21.3	3	NC_000003.12	128479422	128493187	minus	8	137295
378938	MALAT1	HCN, LINC00047, NCRNA00047, NEAT2, PRO2853, mascRNA	metastasis associated lung adenocarcinoma transcript 1 (non-protein coding)	MALAT1-associated small cytoplasmic RNA|hepcarcin|long intergenic non-protein coding RNA 47|nuclear enriched abundant transcript 2|nuclear paraspeckle assembly transcript 2 (non-protein coding)	11q13.1	11	NC_000011.10	65497679	65504494	plus	2	607924
2902	GRIN1	GluN1, MRD8, NMD-R1, NMDA1, NMDAR1, NR1	glutamate ionotropic receptor NMDA type subunit 1	glutamate receptor ionotropic, NMDA 1|N-methyl-D-aspartate receptor channel, subunit zeta-1|N-methyl-D-aspartate receptor subunit NR1|glutamate [NMDA] receptor subunit zeta-1|glutamate receptor, ionotropic, N-methyl D-aspartate 1	9q34.3	9	NC_000009.12	137139092	137168762	plus	22	138249
7074	TIAM1		T-cell lymphoma invasion and metastasis 1	T-lymphoma invasion and metastasis-inducing protein 1|TIAM-1|human T-lymphoma invasion and metastasis inducing TIAM1 protein	21q22.11	21	NC_000021.9	31118418	31559977	minus	35	600687
6495	SIX1	BOS3, DFNA23, TIP39	SIX homeobox 1	homeobox protein SIX1|sine oculis homeobox homolog 1	14q23.1	14	NC_000014.9	60644698	60649489	minus	2	601205
9636	ISG15	G1P2, IFI15, IMD38, IP17, UCRP, hUCRP	ISG15 ubiquitin-like modifier	ubiquitin-like protein ISG15|interferon, alpha-inducible protein (clone IFI-15K)|interferon-induced 17-kDa/15-kDa protein|interferon-stimulated protein, 15 kDa|ubiquitin cross-reactive protein	1p36.33	1	NC_000001.11	1013467	1014540	plus	2	147571
3654	IRAK1	IRAK, pelle	interleukin 1 receptor associated kinase 1	interleukin-1 receptor-associated kinase 1|IRAK-1|Pelle homolog	Xq28	X	NC_000023.11	154010506	154019906	minus	14	300283
407035	MIR31	MIRN31, hsa-mir-31, miR-31	microRNA 31		9p21.3	9	NC_000009.12	21512115	21512185	minus	1	612155
699	BUB1	BUB1AL, hBUB1, BUB1	BUB1 mitotic checkpoint serine/threonine kinase	mitotic checkpoint serine/threonine-protein kinase BUB1|BUB1 budding uninhibited by benzimidazoles 1 homolog|budding uninhibited by benzimidazoles 1 homolog|mitotic spindle checkpoint kinase|putative serine/threonine-protein kinase	2q13	2	NC_000002.12	110637698	110678107	minus	25	602452
4773	NFATC2	NFAT1, NFATP	nuclear factor of activated T-cells 2	nuclear factor of activated T-cells, cytoplasmic 2|NF-ATc2|NFAT pre-existing subunit|NFAT transcription complex, preexisting component|T cell transcription factor NFAT1|nuclear factor of activated T-cells, cytoplasmic, calcineurin-dependent 2|nuclear factor of activated T-cells, preexisting component|preexisting nuclear factor of activated T-cells 2	20q13.2	20	NC_000020.11	51386957	51562857	minus	13	600490
9618	TRAF4	CART1, MLN62, RNF83	TNF receptor associated factor 4	TNF receptor-associated factor 4|MLN 62|RING finger protein 83|TRAF4 variant 6|cysteine-rich domain associated with RING and Traf domains protein 1|cysteine-rich domain associated with ring and TRAF domain|malignant 62|metastatic lymph node gene 62 protein|tumor necrosis receptor-associated factor 4A	17q11.2	17	NC_000017.11	28744003	28750958	plus	8	602464
3206	HOXA10	HOX1, HOX1.8, HOX1H, PL	homeobox A10	homeobox protein Hox-A10|homeo box A10|homeobox protein 1H|homeobox protein HOXA10|homeobox protein Hox-1.8|homeobox protein Hox-1H	7p15.2	7	NC_000007.14	27170591	27180261	minus	3	142957
3248	HPGD	15-PGDH, PGDH, PGDH1, PHOAR1, SDR36C1	hydroxyprostaglandin dehydrogenase 15-(NAD)	15-hydroxyprostaglandin dehydrogenase [NAD(+)]|NAD+-dependent 15-hydroxyprostaglandin dehydrogenase|prostaglandin dehydrogenase 1|short chain dehydrogenase/reductase family 36C member 1	4q34.1	4	NC_000004.12	174490177	174522898	minus	9	601688
10804	GJB6	CX30, DFNA3, DFNA3B, DFNB1B, ECTD2, ED2, EDH, HED, HED2	gap junction protein beta 6	gap junction beta-6 protein|connexin 30|ectodermal dysplasia 2, hidrotic (Clouston syndrome)|gap junction protein, beta 6 (connexin 30)|gap junction protein, beta 6, 30kDa	13q12.11	13	NC_000013.11	20221962	20232395	minus	7	604418
3636	INPPL1	OPSMD, SHIP2	inositol polyphosphate phosphatase like 1	phosphatidylinositol 3,4,5-trisphosphate 5-phosphatase 2|51C protein|INPPL-1|SH2 domain-containing inositol-5'-phosphatase 2|SHIP-2|protein 51C	11q13.4	11	NC_000011.10	72223861	72239147	plus	30	600829
8452	CUL3	CUL-3, PHA2E	cullin 3	cullin-3	2q36.2	2	NC_000002.12	224470150	224585397	minus	20	603136
2739	GLO1	GLOD1, GLYI, HEL-S-74	glyoxalase I	lactoylglutathione lyase|S-D-lactoylglutathione methylglyoxal lyase|aldoketomutase|epididymis secretory protein Li 74|glx I|glyoxalase domain containing 1|ketone-aldehyde mutase|lactoyl glutathione lyase|methylglyoxalase	6p21.2	6	NC_000006.12	38675925	38703176	minus	6	138750
81	ACTN4	ACTININ-4, FSGS, FSGS1	actinin alpha 4	alpha-actinin-4|focal segmental glomerulosclerosis 1|non-muscle alpha-actinin 4	19q13.2	19	NC_000019.10	38647616	38730532	plus	23	604638
329	BIRC2	API1, HIAP2, Hiap-2, MIHB, RNF48, c-IAP1, cIAP1	baculoviral IAP repeat containing 2	baculoviral IAP repeat-containing protein 2|IAP homolog B|IAP-2|NFR2-TRAF signalling complex protein|RING finger protein 48|TNFR2-TRAF-signaling complex protein 2|apoptosis inhibitor 1|cellular inhibitor of apoptosis 1|inhibitor of apoptosis protein 2	11q22.2	11	NC_000011.10	102347182	102378670	plus	9	601712
6520	SLC3A2	4F2, 4F2HC, 4T2HC, CD98, CD98HC, MDU1, NACAE	solute carrier family 3 member 2	4F2 cell-surface antigen heavy chain|CD98 heavy chain|antigen defined by monoclonal antibody 4F2, heavy chain|antigen identified by monoclonal antibodies 4F2, TRA1.10, TROP4, and T43|lymphocyte activation antigen 4F2 large subunit|monoclonal antibody 44D7|solute carrier family 3 (activators of dibasic and neutral amino acid transport), member 2|solute carrier family 3 (amino acid transporter heav…	11q12.3	11	NC_000011.10	62856012	62888883	plus	14	158070
10644	IGF2BP2	IMP-2, IMP2, VICKZ2	insulin like growth factor 2 mRNA binding protein 2	insulin-like growth factor 2 mRNA-binding protein 2|IGF-II mRNA-binding protein 2|IGF2 mRNA-binding protein 2|VICKZ family member 2	3q27.2	3	NC_000003.12	185643739	185825051	minus	23	608289
7323	UBE2D3	E2(17)KB3, UBC4/5, UBCH5C	ubiquitin conjugating enzyme E2 D3	ubiquitin-conjugating enzyme E2 D3|(E3-independent) E2 ubiquitin-conjugating enzyme D3|E2 ubiquitin-conjugating enzyme D3|E2(17)KB 3|PRO2116|ubiquitin carrier protein D3|ubiquitin conjugating enzyme E2D 3|ubiquitin-conjugating enzyme E2(17)KB 3|ubiquitin-conjugating enzyme E2-17 kDa 3|ubiquitin-conjugating enzyme E2D 3 (UBC4/5 homolog, yeast)|ubiquitin-conjugating enzyme E2D 3 (homologous to yeas…	4q24	4	NC_000004.12	102794383	102868893	minus	12	602963
9235	IL32	IL-32alpha, IL-32beta, IL-32delta, IL-32gamma, NK4, TAIF, TAIFa, TAIFb, TAIFc, TAIFd	interleukin 32	interleukin-32|interleukin-32 eta|interleukin-32 small|interleukin-32 theta|natural killer cell transcript 4|natural killer cells protein 4|tumor necrosis factor alpha-inducing factor	16p13.3	16	NC_000016.10	3065312	3069819	plus	8	606001
1525	CXADR	CAR, CAR4/6, HCAR	coxsackie virus and adenovirus receptor	coxsackievirus and adenovirus receptor|46 kD coxsackievirus and adenovirus receptor (CAR) protein|CVB3-binding protein|HCVADR|coxsackievirus B-adenovirus receptor	21q21.1	21	NC_000021.9	17512906	17636213	plus	10	602621
2237	FEN1	FEN-1, MF1, RAD2	flap structure-specific endonuclease 1	flap endonuclease 1|DNase IV|FEN-1|maturation factor-1	11q12.2	11	NC_000011.10	61792637	61797244	plus	2	600393
57167	SALL4	DRRS, HSAL4, ZNF797	spalt like transcription factor 4	sal-like protein 4|zinc finger protein 797|zinc finger protein SALL4	20q13.2	20	NC_000020.11	51782717	51802523	minus	8	607343
406958	MIR182	MIRN182, miRNA182, mir-182	microRNA 182	hsa-mir-182	7q32.2	7	NC_000007.14	129770383	129770492	minus	1	611607
823	CAPN1	CANP, CANP1, CANPL1, SPG76, muCANP, muCL	calpain 1	calpain-1 catalytic subunit|CANP 1|calcium-activated neutral proteinase 1|calpain 1, (mu/I) large subunit|calpain mu-type|calpain, large polypeptide L1|calpain-1 large subunit|cell proliferation-inducing gene 30 protein|cell proliferation-inducing protein 30|micromolar-calpain	11q13.1	11	NC_000011.10	65181215	65212006	plus	24	114220
23569	PADI4	PAD, PAD4, PADI5, PDI4, PDI5	peptidyl arginine deiminase 4	protein-arginine deiminase type-4|HL-60 PAD|PADI-H protein|peptidyl arginine deiminase, type IV|peptidyl arginine deiminase, type V|protein-arginine deiminase type IV	1p36.13	1	NC_000001.11	17308195	17364004	plus	18	605347
8771	TNFRSF6B	DCR3, DJ583P15.1.1, M68, M68E, TR6	TNF receptor superfamily member 6b	tumor necrosis factor receptor superfamily member 6B|decoy receptor 3 variant 1|decoy receptor 3 variant 2|decoy receptor for Fas ligand|tumor necrosis factor receptor superfamily, member 6b, decoy	20q13.33	20	NC_000020.11	63696651	63698698	plus	3	603361
64858	DCLRE1B	APOLLO, SNM1B, SNMIB	DNA cross-link repair 1B	5' exonuclease Apollo|DNA cross-link repair 1B (PSO2 homolog, S. cerevisiae)|PSO2 homolog|SNM1 homolog B	1p13.2	1	NC_000001.11	113904619	113914086	plus	5	609683
10524	KAT5	ESA1, HTATIP, HTATIP1, PLIP, TIP, TIP60, ZC2HC5, cPLA2	lysine acetyltransferase 5	histone acetyltransferase KAT5|60 kDa Tat-interactive protein|HIV-1 Tat interactive protein, 60kDa|K(lysine) acetyltransferase 5|K-acetyltransferase 5|Tat interacting protein, 60kDa|cPLA(2)-interacting protein|cPLA2 interacting protein|histone acetyltransferase HTATIP	11q13.1	11	NC_000011.10	65711996	65719606	plus	14	601409
8451	CUL4A		cullin 4A	cullin-4A|CUL-4A	13q34	13	NC_000013.11	113208193	113265078	plus	24	603137
54	ACP5	HPAP, TRACP5a, TRACP5b, TRAP, TrATPase	acid phosphatase 5, tartrate resistant	tartrate-resistant acid phosphatase type 5|human purple acid phosphatase|tartrate-resistant acid ATPase|tartrate-resistant acid phosphatase 5a|tartrate-resistant acid phosphatase 5b	19p13.2	19	NC_000019.10	11574660	11579008	minus	8	171640
80381	CD276	4Ig-B7-H3, B7-H3, B7H3, B7RP-2	CD276 molecule	CD276 antigen|B7 homolog 3|costimulatory molecule	15q24.1	15	NC_000015.10	73683966	73714518	plus	13	605715
51147	ING4	my036, p29ING4	inhibitor of growth family member 4	inhibitor of growth protein 4|brain my036 protein|candidate tumor suppressor p33 ING1 homolog	12p13.31	12	NC_000012.12	6650538	6663143	minus	9	608524
6416	MAP2K4	JNKK, JNKK1, MAPKK4, MEK4, MKK4, PRKMK4, SAPKK-1, SAPKK1, SEK1, SERK1, SKK1	mitogen-activated protein kinase kinase 4	dual specificity mitogen-activated protein kinase kinase 4|JNK-activated kinase 1|JNK-activating kinase 1|MAP kinase kinase 4|MAPK/ERK kinase 4|MAPKK 4|MEK 4|SAPK/ERK kinase 1|c-Jun N-terminal kinase kinase 1|stress-activated protein kinase kinase 1	17p12	17	NC_000017.11	12020818	12143831	plus	15	601335
100506658	OCLN	BLCPMG, PPP1R115	occludin	occludin|phosphatase 1, regulatory subunit 115|tight junction protein occludin	5q13.2	5	NC_000005.10	69492292	69558104	plus	10	602876
406910	MIR125A	MIRN125A, miRNA125A, mir-125a	microRNA 125a	hsa-mir-125a	19q13.41	19	NC_000019.10	51693254	51693339	plus	1	611191
896	CCND3		cyclin D3	G1/S-specific cyclin-D3|D3-type cyclin	6p21.1	6	NC_000006.12	41934933	42048894	minus	7	123834
27043	PELP1	MNAR, P160	proline, glutamate and leucine rich protein 1	proline-, glutamic acid- and leucine-rich protein 1|modulator of non-genomic activity of estrogen receptor|proline and glutamic acid rich nuclear protein|transcription factor HMX3	17p13.2	17	NC_000017.11	4671384	4704337	minus	19	609455
27434	POLM	Pol Mu, Tdt-N	DNA polymerase mu	DNA-directed DNA/RNA polymerase mu|Pol iota|polymerase (DNA) mu|polymerase (DNA-directed), mu|terminal transferase	7p13	7	NC_000007.14	44072062	44082540	minus	14	606344
5154	PDGFA	PDGF-A, PDGF1	platelet derived growth factor subunit A	platelet-derived growth factor subunit A|PDGF A-chain|PDGF subunit A|platelet-derived growth factor A-chain|platelet-derived growth factor alpha chain|platelet-derived growth factor alpha polypeptide	7p22.3	7	NC_000007.14	497245	520668	minus	10	173430
23468	CBX5	HEL25, HP1, HP1A	chromobox 5	chromobox protein homolog 5|HP1 alpha homolog|HP1-ALPHA|HP1Hs alpha|antigen p25|chromobox homolog 5 (HP1 alpha homolog, Drosophila)|epididymis luminal protein 25|heterochromatin protein 1 homolog alpha|heterochromatin protein 1-alpha	12q13.13	12	NC_000012.12	54230946	54280131	minus	6	604478
3313	HSPA9	CRP40, CSA, EVPLS, GRP-75, GRP75, HEL-S-124mB, MOT, MOT2, MTHSP75, PBP74, SAAN, SIDBA4, HSPA9	heat shock protein family A (Hsp70) member 9	stress-70 protein, mitochondrial|75 kDa glucose-regulated protein|catecholamine-regulated protein 40|epididymis secretory sperm binding protein Li 124m|heat shock 70kD protein 9B|heat shock 70kDa protein 9 (mortalin)|mortalin, perinuclear|mortalin-2|mortalin2|p66-mortalin|peptide-binding protein 74	5q31.2	5	NC_000005.10	138554882	138575629	minus	17	600548
5230	PGK1	HEL-S-68p, MIG10, PGKA	phosphoglycerate kinase 1	phosphoglycerate kinase 1|PRP 2|cell migration-inducing gene 10 protein|epididymis secretory sperm binding protein Li 68p|primer recognition protein 2	Xq21.1	X	NC_000023.11	78104169	78126827	plus	11	311800
2495	FTH1	FHC, FTH, FTHL6, HFE5, PIG15, PLIF	ferritin heavy chain 1	ferritin heavy chain|apoferritin|cell proliferation-inducing gene 15 protein|ferritin H subunit|ferritin, heavy polypeptide 1|placenta immunoregulatory factor|proliferation-inducing protein 15	11q12.3	11	NC_000011.10	61964285	61967660	minus	4	134770
406935	MIR143	MIRN143, mir-143	microRNA 143	hsa-mir-143	5q32	5	NC_000005.10	149428918	149429023	plus	1	612117
2274	FHL2	AAG11, DRAL, FHL-2, SLIM-3, SLIM3	four and a half LIM domains 2	four and a half LIM domains protein 2|LIM domain protein DRAL|aging-associated gene 11|down-regulated in rhabdomyosarcoma LIM protein|skeletal muscle LIM-protein 3	2q12.2	2	NC_000002.12	105360826	105438773	minus	11	602633
4747	NEFL	CMT1F, CMT2E, NF-L, NF68, NFL, PPP1R110	neurofilament, light polypeptide	neurofilament light polypeptide|light molecular weight neurofilament protein|neurofilament protein, light chain|neurofilament subunit NF-L|neurofilament triplet L protein|neurofilament, light polypeptide 68kDa|protein phosphatase 1, regulatory subunit 110	8p21.2	8	NC_000008.11	24950955	24956869	minus	4	162280
1495	CTNNA1	CAP102, MDPT2	catenin alpha 1	catenin alpha-1|alpha-E-catenin|catenin (cadherin-associated protein), alpha 1, 102kDa|renal carcinoma antigen NY-REN-13	5q31.2	5	NC_000005.10	138753386	138935034	plus	27	116805
5734	PTGER4	EP4, EP4R	prostaglandin E receptor 4	prostaglandin E2 receptor EP4 subtype|PGE receptor, EP4 subtype|PGE2 receptor EP4 subtype|prostaglandin E receptor 4 (subtype EP4)|prostanoid EP4 receptor	5p13.1	5	NC_000005.10	40679930	40740932	plus	7	601586
11009	IL24	C49A, FISP, IL10B, MDA7, MOB5, ST16	interleukin 24	interleukin-24|IL-4-induced secreted protein|melanocyte-associated Mda-7|melanoma differentiation-associated gene 7 protein|suppression of tumorigenicity 16 (melanoma differentiation)	1q32.1	1	NC_000001.11	206897404	206904139	plus	7	604136
4929	NR4A2	HZF-3, NOT, NURR1, RNR1, TINUR	nuclear receptor subfamily 4 group A member 2	nuclear receptor subfamily 4 group A member 2|NGFI-B/nur77 beta-type transcription factor homolog|T-cell nuclear receptor NOT|immediate-early response protein NOT|intermediate-early receptor protein|nuclear receptor related 1|nur related protein-1, human homolog of|orphan nuclear receptor NR4A2|orphan nuclear receptor NURR1|transcriptionally inducible nuclear receptor related 1|transcriptionally-…	2q24.1	2	NC_000002.12	156324432	156334683	minus	9	601828
1965	EIF2S1	EIF-2, EIF-2A, EIF-2alpha, EIF2, EIF2A	eukaryotic translation initiation factor 2 subunit alpha	eukaryotic translation initiation factor 2 subunit 1|eIF-2-alpha|eukaryotic translation initiation factor 2, subunit 1 alpha, 35kDa	14q23.3	14	NC_000014.9	67360317	67386516	plus	8	603907
7019	TFAM	MTDPS15, MTTF1, MTTFA, TCF6, TCF6L1, TCF6L2, TCF6L3	transcription factor A, mitochondrial	transcription factor A, mitochondrial|mitochondrial transcription factor 1|mitochondrial transcription factor A|transcription factor 6|transcription factor 6-like 1|transcription factor 6-like 2 (mitochondrial transcription factor)|transcription factor 6-like 3	10q21.1	10	NC_000010.11	58385143	58399230	plus	9	600438
1364	CLDN4	CPE-R, CPER, CPETR, CPETR1, WBSCR8, hCPE-R	claudin 4	claudin-4|CPE-receptor|Clostridium perfringens enterotoxin receptor 1|Williams-Beuren syndrome chromosomal region 8 protein	7q11.23	7	NC_000007.14	73830863	73832693	plus	1	602909
10011	SRA1	SRA, SRAP, STRAA1, pp7684	steroid receptor RNA activator 1	steroid receptor RNA activator 1|steroid receptor RNA activator 1 (complexes with NCOA1)|steroid receptor RNA activator protein|steroid receptor coactivator	5q31.3	5	NC_000005.10	140550067	140558093	minus	5	603819
6891	TAP2	ABC18, ABCB3, APT2, D6S217E, PSF-2, PSF2, RING11	transporter 2, ATP binding cassette subfamily B member	antigen peptide transporter 2|ABC transporter, MHC 2|ATP-binding cassette, sub-family B (MDR/TAP), member 3|peptide supply factor 2|peptide transporter PSF2|peptide transporter involved in antigen processing 2|really interesting new gene 11 protein|transporter 2, ABC (ATP binding cassette)|transporter 2, ATP-binding cassette, sub-family B (MDR/TAP)	6p21.32	6	NC_000006.12	32821833	32838823	minus	13	170261
30061	SLC40A1	FPN1, HFE4, IREG1, MST079, MSTP079, MTP1, SLC11A3	solute carrier family 40 member 1	solute carrier family 40 member 1|iron regulated gene 1|solute carrier family 11 (proton-coupled divalent metal ion transporters), member 3|solute carrier family 40 (iron-regulated transporter), member 1	2q32.2	2	NC_000002.12	189560590	189580811	minus	9	604653
4585	MUC4	ASGP, HSA276359, MUC-4	mucin 4, cell surface associated	mucin-4|ascites sialoglycoprotein|mucin 4, tracheobronchial|pancreatic adenocarcinoma mucin|testis mucin|tracheobronchial mucin	3q29	3	NC_000003.12	195746765	195811973	minus	25	158372
5889	RAD51C	BROVCA3, FANCO, R51H3, RAD51L2	RAD51 paralog C	DNA repair protein RAD51 homolog 3|RAD51-like protein 2|yeast RAD51 homolog 3	17q22	17	NC_000017.11	58692538	58734342	plus	13	602774
3623	INHA		inhibin alpha subunit	inhibin alpha chain|A-inhibin subunit	2q35	2	NC_000002.12	219572232	219575713	plus	2	147380
1755	DMBT1	GP340, SAG, SALSA, muclin	deleted in malignant brain tumors 1	deleted in malignant brain tumors 1 protein|glycoprotein 340|gp-340|hensin|salivary agglutinin|surfactant pulmonary-associated D-binding protein	10q26.13	10	NC_000010.11	122560665	122643736	plus	57	601969
6659	SOX4	EVI16	SRY-box 4	transcription factor SOX-4|SRY (sex determining region Y)-box 4|SRY-related HMG-box gene 4|ecotropic viral integration site 16	6p22.3	6	NC_000006.12	21593741	21598619	plus	1	184430
408	ARRB1	ARB1, ARR1	arrestin beta 1	beta-arrestin-1|arrestin 2	11q13.4	11	NC_000011.10	75260122	75351831	minus	20	107940
80139	ZNF703	NLZ1, ZEPPO1, ZNF503L, ZPO1	zinc finger protein 703	zinc finger protein 703|zinc finger elbow-related proline domain protein 1	8p11.23	8	NC_000008.11	37695751	37700021	plus	2	617045
6609	SMPD1	ASM, ASMASE, NPD	sphingomyelin phosphodiesterase 1	sphingomyelin phosphodiesterase|acid sphingomyelinase|sphingomyelin phosphodiesterase 1, acid lysosomal	11p15.4	11	NC_000011.10	6390301	6394998	plus	6	607608
9641	IKBKE	IKK-E, IKK-i, IKKE, IKKI	inhibitor of kappa light polypeptide gene enhancer in B-cells, kinase epsilon	inhibitor of nuclear factor kappa-B kinase subunit epsilon|I-kappa-B kinase epsilon|IKK-epsilon|IKK-related kinase epsilon|inducible I kappa-B kinase|inducible IkappaB kinase	1q32.1	1	NC_000001.11	206470243	206496890	plus	22	605048
1915	EEF1A1	CCS-3, CCS3, EE1A1, EEF-1, EEF1A, EF-Tu, EF1A, GRAF-1EF, HNGC:16303, LENG7, PTI1, eEF1A-1	eukaryotic translation elongation factor 1 alpha 1	elongation factor 1-alpha 1|CTCL tumor antigen|EF-1-alpha-1|EF1a-like protein|cervical cancer suppressor 3|elongation factor 1 alpha subunit|elongation factor Tu|eukaryotic elongation factor 1 A-1|eukaryotic translation elongation factor 1 alpha 1-like 14|glucocorticoid receptor AF-1 specific elongation factor|leukocyte receptor cluster (LRC) member 7|leukocyte receptor cluster member 7|prostate …	6q13	6	NC_000006.12	73515750	73521032	minus	8	130590
10643	IGF2BP3	CT98, IMP-3, IMP3, KOC, KOC1, VICKZ3	insulin like growth factor 2 mRNA binding protein 3	insulin-like growth factor 2 mRNA-binding protein 3|IGF-II mRNA-binding protein 3|IGF2 mRNA-binding protein 3|KH domain containing protein overexpressed in cancer|VICKZ family member 3|cancer/testis antigen 98	7p15.3	7	NC_000007.14	23310209	23470674	minus	18	608259
664	BNIP3	NIP3	BCL2 interacting protein 3	BCL2/adenovirus E1B 19 kDa protein-interacting protein 3|BCL2/adenovirus E1B 19kDa interacting protein 3	10q26.3	10	NC_000010.11	131967683	131982013	minus	6	603293
2191	FAP	DPPIVA, FAPalpha, SIMP, FAP	fibroblast activation protein alpha	prolyl endopeptidase FAP|170 kDa melanoma membrane-bound gelatinase|dipeptidyl peptidase FAP|gelatine degradation protease FAP|integral membrane serine protease|post-proline cleaving enzyme|seprase|surface-expressed protease	2q24.2	2	NC_000002.12	162170684	162243535	minus	30	600403
79054	TRPM8	LTRPC6, TRPP8	transient receptor potential cation channel subfamily M member 8	transient receptor potential cation channel subfamily M member 8|LTrpC-6|long transient receptor potential channel 6|short form of the TRPM8 cationic channel|transient receptor melastatin 8 variant 1|transient receptor melastatin 8 variant 2|transient receptor potential p8|transient receptor potential subfamily M member 8|trp-p8	2q37.1	2	NC_000002.12	233917342	234019522	plus	26	606678
2532	ACKR1	CCBP1, CD234, DARC, Dfy, FY, GPD, GpFy, WBCQ1	atypical chemokine receptor 1 (Duffy blood group)	atypical chemokine receptor 1|Duffy antigen chemokine receptor|Duffy blood group antigen|Duffy blood group system protein|Duffy blood group, chemokine receptor|Fy glycoprotein|glycoprotein D|plasmodium vivax receptor	1q23.2	1	NC_000001.11	159204013	159206500	plus	2	613665
1399	CRKL		CRK like proto-oncogene, adaptor protein	crk-like protein|v-crk avian sarcoma virus CT10 oncogene homolog-like	22q11.21	22	NC_000022.11	20917398	20953749	plus	4	602007
4502	MT2A	MT2	metallothionein 2A	metallothionein-2|MT-2|MT-II|metallothionein-II	16q13	16	NC_000016.10	56608566	56609497	plus	3	156360
6240	RRM1	R1, RIR1, RR1	ribonucleotide reductase catalytic subunit M1	ribonucleoside-diphosphate reductase large subunit|ribonucleoside-diphosphate reductase subunit M1|ribonucleotide reductase M1 polypeptide|ribonucleotide reductase, R1 subunit	11p15.4	11	NC_000011.10	4094685	4138925	plus	20	180410
2886	GRB7		growth factor receptor bound protein 7	growth factor receptor-bound protein 7|B47|GRB7 adapter protein|epidermal growth factor receptor GRB-7	17q12	17	NC_000017.11	39737909	39747285	plus	18	601522
10406	WFDC2	EDDM4, HE4, WAP5, dJ461P17.6	WAP four-disulfide core domain 2	WAP four-disulfide core domain protein 2|WAP domain containing protein HE4-V4|epididymal protein 4|epididymal secretory protein E4|epididymis-specific, whey-acidic protein type, four-disulfide core|major epididymis-specific protein E4|putative protease inhibitor WAP5	20q13.12	20	NC_000020.11	45469754	45481532	plus	4
6722	SRF	MCM1	serum response factor	serum response factor|c-fos serum response element-binding transcription factor|minichromosome maintenance 1 homolog|serum response factor (c-fos serum response element-binding transcription factor)	6p21.1	6	NC_000006.12	43171295	43181506	plus	8	600589
164656	TMPRSS6	IRIDA	transmembrane protease, serine 6	transmembrane protease serine 6|matriptase-2|membrane-bound mosaic serine proteinase matriptase-2|type II transmembrane serine protease 6	22q12.3	22	NC_000022.11	37065436	37109701	minus	21	609862
406907	MIR124-1	MIR124A, MIR124A1, MIRN124-1, MIRN124A1, mir-124-1	microRNA 124-1	hsa-mir-124-1|hsa-mir-124a-1|microRNA 124a-1	8p23.1	8	NC_000008.11	9903388	9903472	minus	1	609327
1901	S1PR1	CD363, CHEDG1, D1S3362, ECGF1, EDG-1, EDG1, S1P1	sphingosine-1-phosphate receptor 1	sphingosine 1-phosphate receptor 1|S1P receptor 1|S1P receptor Edg-1|endothelial differentiation G-protein coupled receptor 1|endothelial differentiation, sphingolipid G-protein-coupled receptor, 1|sphingosine 1-phosphate receptor EDG1|sphingosine 1-phosphate receptor Edg-1	1p21.2	1	NC_000001.11	101236749	101241520	plus	2	601974
346389	MACC1	7A5, SH3BP4L	MACC1, MET transcriptional regulator	metastasis-associated in colon cancer protein 1|SH3 domain-containing protein 7a5|metastasis associated in colon cancer 1|putative binding protein 7a5	7p21.1	7	NC_000007.14	20134655	20217390	minus	7	612646
29851	ICOS	AILIM, CD278, CVID1	inducible T-cell costimulator	inducible T-cell costimulator|activation-inducible lymphocyte immunomediatory molecule|inducible T-cell co-stimulator|inducible costimulator	2q33.2	2	NC_000002.12	203936748	203961577	plus	5	604558
6041	RNASEL	PRCA1, RNS4	ribonuclease L	2-5A-dependent ribonuclease|2',5'-oligoisoadenylate synthetase-dependent|2-5A-dependent RNase|RNase L|interferon-induced 2-5A-dependent RNase|ribonuclease 4|ribonuclease L (2',5'-oligoisoadenylate synthetase-dependent)	1q25.3	1	NC_000001.11	182573634	182589285	minus	8	180435
3326	HSP90AB1	D6S182, HSP84, HSP90B, HSPC2, HSPCB	heat shock protein 90 alpha family class B member 1	heat shock protein HSP 90-beta|HSP90-beta|heat shock 84 kDa|heat shock 90kD protein 1, beta|heat shock protein 90 kDa|heat shock protein 90kDa alpha (cytosolic), class B member 1|heat shock protein 90kDa alpha family class B member 1	6p21.1	6	NC_000006.12	44246166	44253888	plus	13	140572
7051	TGM1	ARCI1, ICR2, KTG, LI, LI1, TGASE, TGK	transglutaminase 1	protein-glutamine gamma-glutamyltransferase K|K polypeptide epidermal type I, protein-glutamine-gamma-glutamyltransferase|TG(K)|TGase K|TGase-1|epidermal TGase|transglutaminase 1 isoform|transglutaminase K|transglutaminase, keratinocyte	14q12	14	NC_000014.9	24249114	24263210	minus	15	190195
1520	CTSS		cathepsin S	cathepsin S	1q21.3	1	NC_000001.11	150730196	150765957	minus	8	116845
317	APAF1	APAF-1, CED4	apoptotic peptidase activating factor 1	apoptotic protease-activating factor 1	12q23.1	12	NC_000012.12	98645141	98735433	plus	28	602233
121441	NEDD1	GCP-WD, TUBGCP7	neural precursor cell expressed, developmentally down-regulated 1	protein NEDD1|NEDD-1|neural precursor cell expressed developmentally down-regulated protein 1	12q23.1	12	NC_000012.12	96907222	96953691	plus	17	600372
5029	P2RY2	HP2U, P2RU1, P2U, P2U1, P2UR, P2Y2, P2Y2R	purinergic receptor P2Y2	P2Y purinoceptor 2|ATP receptor|P2U nucleotide receptor|P2U purinoceptor 1|P2U receptor 1|purinergic receptor P2Y, G-protein coupled, 2|purinoceptor P2Y2	11q13.4	11	NC_000011.10	73200416	73246743	plus	12	600041
4544	MTNR1B	FGQTL2, MEL-1B-R, MT2	melatonin receptor 1B	melatonin receptor type 1B|mel1b receptor|melatonin receptor 1B variant b|melatonin receptor MEL1B	11q14.3	11	NC_000011.10	92969623	92986241	plus	4	600804
5524	PTPA	PP2A, PPP2R4, PR53	protein phosphatase 2 phosphatase activator	serine/threonine-protein phosphatase 2A activator|PP2A phosphatase activator|PP2A subunit B' isoform PR53|phosphotyrosyl phosphatase activator|protein phosphatase 2 regulatory subunit 4|protein phosphatase 2A activator, regulatory subunit 4|protein phosphatase 2A regulatory subunit 4|protein phosphatase 2A, regulatory subunit B' (PR 53)|serine/threonine-protein phosphatase 2A regulatory subunit B'	9q34.11	9	NC_000009.12	129110949	129148946	plus	14	600756
406928	MIR137	MIRN137, miR-137	microRNA 137	hsa-mir-137	1p21.3	1	NC_000001.11	98046070	98046171	minus	1	614304
406881	MIRLET7A1	LET7A1, MIRNLET7A1, let-7a-1	microRNA let-7a-1	hsa-let-7a-1	9q22.32	9	NC_000009.12	94175957	94176036	plus	1	605386
23476	BRD4	CAP, HUNK1, HUNKI, MCAP	bromodomain containing 4	bromodomain-containing protein 4|chromosome-associated protein	19p13.12	19	NC_000019.10	15236836	15332543	minus	23	608749
7226	TRPM2	EREG1, KNP3, LTRPC2, LTrpC-2, NUDT9H, NUDT9L1, TRPC7	transient receptor potential cation channel subfamily M member 2	transient receptor potential cation channel subfamily M member 2|estrogen-responsive element-associated gene 1 protein|long transient receptor potential channel 2|transient receptor potential channel 7|transient receptor potential melastatin 2	21q22.3	21	NC_000021.9	44350112	44443081	plus	36	603749
8864	PER2	FASPS, FASPS1	period circadian clock 2	period circadian protein homolog 2|circadian clock protein PERIOD 2|hPER2|period 2|period circadian protein 2|period homolog 2	2q37.3	2	NC_000002.12	238244038	238290102	minus	25	603426
406940	MIR148A	MIRN148, MIRN148A, hsa-mir-148, mir-148a	microRNA 148a	hsa-mir-148a|microRNA 148	7p15.2	7	NC_000007.14	25949919	25949986	minus	1	613786
5732	PTGER2	EP2	prostaglandin E receptor 2	prostaglandin E2 receptor EP2 subtype|PGE receptor EP2 subtype|PGE2 receptor EP2 subtype|prostaglandin E receptor 2 (subtype EP2), 53kD|prostaglandin E receptor 2 (subtype EP2), 53kDa|prostanoid EP2 receptor	14q22.1	14	NC_000014.9	52314298	52328606	plus	2	176804
7168	TPM1	C15orf13, CMD1Y, CMH3, HEL-S-265, HTM-alpha, LVNC9, TMSA	tropomyosin 1 (alpha)	tropomyosin alpha-1 chain|alpha-tropomyosin|cardiomyopathy, hypertrophic 3|epididymis secretory protein Li 265|sarcomeric tropomyosin kappa	15q22.2	15	NC_000015.10	63042196	63071915	plus	15	191010
3304	HSPA1B	HSP70-1B, HSP70-2, HSP70.2	heat shock protein family A (Hsp70) member 1B	heat shock 70 kDa protein 1B|HSP70-1/HSP70-2|HSP70.1/HSP70.2|heat shock 70 kDa protein 1/2|heat shock 70 kDa protein 1A/1B|heat shock 70 kDa protein 2|heat shock 70kD protein 1B|heat shock 70kDa protein 1B	6p21.33	6	NC_000006.12	31827735	31830254	plus	1	603012
7033	TFF3	ITF, P1B, TFI	trefoil factor 3	trefoil factor 3|polypeptide P1.B|trefoil factor 3 (intestinal)	21q22.3	21	NC_000021.9	42311667	42315596	minus	3	600633
8434	RECK	ST15	reversion inducing cysteine rich protein with kazal motifs	reversion-inducing cysteine-rich protein with Kazal motifs|membrane-anchored glycoprotein (metastasis and invasion)|suppression of tumorigenicity 15 (reversion-inducing-cysteine-rich protein with kazal motifs)|suppression of tumorigenicity 5 (reversion-inducing-cysteine-rich protein with kazal motifs)|suppressor of tumorigenicity 15 protein	9p13.3	9	NC_000009.12	36036905	36124455	plus	25	605227
29110	TBK1	FTDALS4, NAK, T2K	TANK binding kinase 1	serine/threonine-protein kinase TBK1|NF-kB-activating kinase|NF-kappa-B-activating kinase	12q14.2	12	NC_000012.12	64452060	64502119	plus	24	604834
995	CDC25C	CDC25, PPP1R60	cell division cycle 25C	M-phase inducer phosphatase 3|dual specificity phosphatase CDC25C|mitosis inducer CDC25|phosphotyrosine phosphatase|protein phosphatase 1, regulatory subunit 60	5q31.2	5	NC_000005.10	138285265	138338355	minus	15	157680
2170	FABP3	FABP11, H-FABP, M-FABP, MDGI, O-FABP	fatty acid binding protein 3	fatty acid-binding protein, heart|fatty acid binding protein 11|fatty acid binding protein 3, muscle and heart|heart-type fatty acid-binding protein|mammary-derived growth inhibitor|muscle fatty acid-binding protein	1p35.2	1	NC_000001.11	31359611	31373618	minus	5	134651
51371	POMP	C13orf12, HSPC014, PNAS-110, UMP1	proteasome maturation protein	proteasome maturation protein|2510048O06Rik|hUMP1|proteassemblin|protein UMP1 homolog|voltage-gated K channel beta subunit 4.1|voltage-gated potassium channel beta subunit 4.1	13q12.3	13	NC_000013.11	28659004	28678957	plus	6	613386
10859	LILRB1	CD85J, ILT-2, ILT2, LIR-1, LIR1, MIR-7, MIR7, PIR-B, PIRB	leukocyte immunoglobulin like receptor B1	leukocyte immunoglobulin-like receptor subfamily B member 1|CD85 antigen-like family member J|Ig-like transcript 2|leucocyte Ig-like receptor B1|leukocyte immunoglobulin-like receptor subfamily B member 1 soluble isoform|leukocyte immunoglobulin-like receptor, subfamily B (with TM and ITIM domains), member 1|monocyte/macrophage immunoglobulin-like receptor 7|myeloid inhibitory receptor 7	19q13.42	19	NC_000019.10	54616930	54637925	plus	16	604811
967	CD63	LAMP-3, ME491, MLA1, OMA81H, TSPAN30	CD63 molecule	CD63 antigen|CD63 antigen (melanoma 1 antigen)|granulophysin|lysosomal-associated membrane protein 3|lysosome-associated membrane glycoprotein 3|melanoma-associated antigen ME491|melanoma-associated antigen MLA1|ocular melanoma-associated antigen|tetraspanin-30|tspan-30	12q13.2	12	NC_000012.12	55725443	55729673	minus	12	155740
4040	LRP6	ADCAD2, STHAG7	LDL receptor related protein 6	low-density lipoprotein receptor-related protein 6|LRP-6	12p13.2	12	NC_000012.12	12116025	12267021	minus	24	603507
977	CD151	GP27, MER2, PETA-3, RAPH, SFA1, TSPAN24	CD151 molecule (Raph blood group)	CD151 antigen|CD151 antigen (Raph blood group)|hemidesmosomal tetraspanin CD151|membrane glycoprotein SFA-1|platelet surface glycoprotein gp27|platelet-endothelial cell tetraspan antigen 3|platelet-endothelial tetraspan antigen 3|tetraspanin-24|tspan-24	11p15.5	11	NC_000011.10	832952	838835	plus	9	602243
406950	MIR16-1	MIRN16-1, miRNA16-1, mir-16-1	microRNA 16-1	hsa-mir-16-1	13q14.2	13	NC_000013.11	50048973	50049061	minus	1	609704
7364	UGT2B7	UDPGT 2B7, UDPGT 2B9, UDPGT2B7, UDPGTH2, UDPGTh-2, UGT2B9	UDP glucuronosyltransferase family 2 member B7	UDP-glucuronosyltransferase 2B7|3,4-catechol estrogen specific|3,4-catechol estrogen-specific UDPGT|UDP glucuronosyltransferase 2 family, polypeptide B7|UDP-glucuronosyltransferase 2B9|UDP-glucuronyltransferase, family 2, beta-7	4q13.2	4	NC_000004.12	69051264	69112987	plus	9	600068
112744	IL17F	CANDF6, IL-17F, ML-1, ML1	interleukin 17F	interleukin-17F|cytokine ML-1	6p12.2	6	NC_000006.12	52236681	52245689	minus	4	606496
57706	DENND1A	FAM31A, KIAA1608	DENN domain containing 1A	DENN domain-containing protein 1A|DENN/MADD domain containing 1A|connecdenn 1	9q33.3	9	NC_000009.12	123379654	123930158	minus	27	613633
3276	PRMT1	ANM1, HCP1, HRMT1L2, IR1B4	protein arginine methyltransferase 1	protein arginine N-methyltransferase 1|HMT1 (hnRNP methyltransferase, S. cerevisiae)-like 2|heterogeneous nuclear ribonucleoprotein methyltransferase 1-like 2|histone-arginine N-methyltransferase PRMT1|interferon receptor 1-bound protein 4	19q13.33	19	NC_000019.10	49676166	49688450	plus	13	602950
5564	PRKAB1	AMPK, HAMPKb	protein kinase AMP-activated non-catalytic subunit beta 1	5'-AMP-activated protein kinase subunit beta-1|5'-AMP-activated protein kinase beta-1 subunit|AMP-activated protein kinase beta subunit|AMPK beta -1 chain|AMPK beta 1|AMPK subunit beta-1|AMPKb|protein kinase, AMP-activated, beta 1 non-catalytic subunit|protein kinase, AMP-activated, noncatalytic, beta-1	12q24.23	12	NC_000012.12	119667864	119681624	plus	7	602740
9846	GAB2		GRB2 associated binding protein 2	GRB2-associated-binding protein 2|Grb2-associated binder 2|growth factor receptor bound protein 2-associated protein 2|pp100	11q14.1	11	NC_000011.10	78215290	78417822	minus	13	606203
396	ARHGDIA	GDIA1, HEL-S-47e, NPHS8, RHOGDI, RHOGDI-1	Rho GDP dissociation inhibitor alpha	rho GDP-dissociation inhibitor 1|GDP-dissociation inhibitor, aplysia RAS-related 1|Rho GDP dissociation inhibitor (GDI) alpha|epididymis secretory sperm binding protein Li 47e	17q25.3	17	NC_000017.11	81867719	81871406	minus	7	601925
9531	BAG3	BAG-3, BIS, CAIR-1, MFM6	BCL2 associated athanogene 3	BAG family molecular chaperone regulator 3|BCL2-binding athanogene 3|bcl-2-binding protein Bis|docking protein CAIR-1	10q26.11	10	NC_000010.11	119651347	119677819	plus	4	603883
29102	DROSHA	ETOHI2, HSA242976, RANSE3L, RN3, RNASE3L, RNASEN	drosha ribonuclease III	ribonuclease 3|RNase III|drosha, double-stranded RNA-specific endoribonuclease|nuclear RNase III Drosha|p241|putative protein p241 which interacts with transcription factor Sp1|putative ribonuclease III|ribonuclease type III, nuclear	5p13.3	5	NC_000005.10	31400494	31532175	minus	38	608828
5660	PSAP	GLBA, SAP1	prosaposin	prosaposin|proactivator polypeptide|sphingolipid activator protein-1	10q22.1	10	NC_000010.11	71816283	71851375	minus	15	176801
6392	SDHD	CBT1, CII-4, CWS3, PGL, PGL1, QPs3, SDH4, cybS	succinate dehydrogenase complex subunit D	succinate dehydrogenase [ubiquinone] cytochrome b small subunit, mitochondrial|succinate dehydrogenase complex subunit D integral membrane protein|succinate-ubiquinone oxidoreductase cytochrome b small subunit|succinate-ubiquinone reductase membrane anchor subunit	11q23.1	11	NC_000011.10	112086824	112095801	plus	6	602690
28234	SLCO1B3	HBLRR, LST-2, LST-3TM13, LST3, OATP-8, OATP1B3, OATP8, SLC21A8	solute carrier organic anion transporter family member 1B3	solute carrier organic anion transporter family member 1B3|liver-specific organic anion transporter 2|liver-specific organic anion transporter 3TM13|organic anion transporter 8|organic anion transporter LST-3c|organic anion-transporting polypeptide 8|solute carrier family 21 (organic anion transporter), member 8	12p12.2	12	NC_000012.12	20810704	20916911	plus	16	605495
79679	VTCN1	B7-H4, B7H4, B7S1, B7X, B7h.5, PRO1291, VCTN1	V-set domain containing T cell activation inhibitor 1	V-set domain-containing T-cell activation inhibitor 1|B7 family member, H4|B7 homolog 4|B7 superfamily member 1|T cell costimulatory molecule B7x|immune costimulatory protein B7-H4	1p13.1-p12	1	NC_000001.11	117143587	117210992	minus	9	608162
8000	PSCA	PRO232	prostate stem cell antigen	prostate stem cell antigen	8q24.3	8	NC_000008.11	142670308	142682727	plus	4	602470
2081	ERN1	IRE1, IRE1P, IRE1a, hIRE1p	endoplasmic reticulum to nucleus signaling 1	serine/threonine-protein kinase/endoribonuclease IRE1|ER to nucleus signalling 1|inositol-requiring 1|inositol-requiring enzyme 1|inositol-requiring protein 1|ire1-alpha|protein kinase/endoribonuclease	17q23.3	17	NC_000017.11	64039142	64130819	minus	22	604033
290	ANPEP	APN, CD13, GP150, LAP1, P150, PEPN	alanyl aminopeptidase, membrane	aminopeptidase N|AP-M|AP-N|alanyl (membrane) aminopeptidase|alanyl aminopeptidase|aminopeptidase M|hAPN|membrane alanyl aminopeptidase|microsomal aminopeptidase|myeloid plasma membrane glycoprotein CD13	15q26.1	15	NC_000015.10	89784895	89814852	minus	21	151530
6351	CCL4	ACT2, AT744.1, G-26, HC21, LAG-1, LAG1, MIP-1-beta, MIP1B, MIP1B1, SCYA2, SCYA4	C-C motif chemokine ligand 4	C-C motif chemokine 4|G-26 T-lymphocyte-secreted protein|MIP-1-beta(1-69)|PAT 744|SIS-gamma|T-cell activation protein 2|chemokine (C-C motif) ligand 4|lymphocyte activation gene 1 protein|macrophage inflammatory protein 1-beta|secreted protein G-26|small inducible cytokine A4 (homologous to mouse Mip-1b)	17q12	17	NC_000017.11	36103827	36105621	plus	3	182284
2796	GNRH1	GNRH, GRH, LHRH, LNRH	gonadotropin releasing hormone 1	progonadoliberin-1|GnRH-associated peptide 1|gonadotropin-releasing hormone 1 (luteinizing-releasing hormone)|leuteinizing-releasing hormone|luliberin I|prolactin release-inhibiting factor	8p21.2	8	NC_000008.11	25419258	25425040	minus	4	152760
9961	MVP	LRP, VAULT1	major vault protein	major vault protein|lung resistance-related protein|testicular secretory protein Li 30	16p11.2	16	NC_000016.10	29820394	29848039	plus	15	605088
405	ARNT	HIF-1-beta, HIF-1beta, HIF1-beta, HIF1B, HIF1BETA, TANGO, bHLHe2	aryl hydrocarbon receptor nuclear translocator	aryl hydrocarbon receptor nuclear translocator|class E basic helix-loop-helix protein 2|dioxin receptor, nuclear translocator|hypoxia-inducible factor 1, beta subunit	1q21.3	1	NC_000001.11	150809705	150876768	minus	25	126110
5020	OXT	OT, OT-NPI-NPI, OXT	oxytocin/neurophysin I prepropeptide	oxytocin-neurophysin 1|neurophysin I|oxytocin, prepro- (neurophysin I)|oxytocin, prepropeptide|oxytocin-neurophysin I, preproprotein	20p13	20	NC_000020.11	3068871	3072517	plus	4	167050
835	CASP2	CASP-2, ICH1, NEDD-2, NEDD2, PPP1R57	caspase 2	caspase-2|caspase 2 apoptosis-related cysteine peptidase|neural precursor cell expressed developmentally down-regulated protein 2|protease ICH-1|protein phosphatase 1, regulatory subunit 57	7q34	7	NC_000007.14	143288215	143307696	plus	13	600639
407029	MIR30A	MIRN30A, mir-30a	microRNA 30a	hsa-mir-30a	6q13	6	NC_000006.12	71403551	71403621	minus	1	612329
1487	CTBP1	BARS	C-terminal binding protein 1	C-terminal-binding protein 1|brefeldin A-ribosylated substrate	4p16.3	4	NC_000004.12	1211440	1250329	minus	16	602618
8932	MBD2	DMTase, NY-CO-41	methyl-CpG binding domain protein 2	methyl-CpG-binding domain protein 2|demethylase	18q21.2	18	NC_000018.10	54151601	54224788	minus	8	603547
4267	CD99	HBA71, MIC2, MIC2X, MIC2Y, MSK5X	CD99 molecule	CD99 antigen|E2 antigen|MIC2 (monoclonal antibody 12E7)|T-cell surface glycoprotein E2|antigen identified by monoclonal 12E7, Y homolog|antigen identified by monoclonal antibodies 12E7, F21 and O13|cell surface antigen 12E7|cell surface antigen HBA-71|cell surface antigen O13|surface antigen MIC2	Xp22.33 and Yp11.2	X	NC_000023.11	2691133	2741309	plus	11	313470450000
4267	CD99	HBA71, MIC2, MIC2X, MIC2Y, MSK5X	CD99 molecule	CD99 antigen|E2 antigen|MIC2 (monoclonal antibody 12E7)|T-cell surface glycoprotein E2|antigen identified by monoclonal 12E7, Y homolog|antigen identified by monoclonal antibodies 12E7, F21 and O13|cell surface antigen 12E7|cell surface antigen HBA-71|cell surface antigen O13|surface antigen MIC2	Xp22.33 and Yp11.2	Y	NC_000024.10	2691133	2741309	plus	11	313470450000
55353	LAPTM4B	LAPTM4beta, LC27	lysosomal protein transmembrane 4 beta	lysosomal-associated transmembrane protein 4B|lysosomal associated protein transmembrane 4 beta|lysosome-associated transmembrane protein 4-beta	8q22.1	8	NC_000008.11	97775581	97852602	plus	7	613296
5337	PLD1		phospholipase D1	phospholipase D1|choline phosphatase 1|phosphatidylcholine-hydrolyzing phospholipase D1|phospholipase D1, phosphatidylcholine-specific	3q26.31	3	NC_000003.12	171600404	171810494	minus	33	602382
5783	PTPN13	FAP-1, PNP1, PTP-BAS, PTP-BL, PTP1E, PTPL1, PTPLE, hPTP1E	protein tyrosine phosphatase, non-receptor type 13	tyrosine-protein phosphatase non-receptor type 13|fas-associated protein-tyrosine phosphatase 1|hPTPE1|protein tyrosine phosphatase, non-receptor type 13 (APO-1/CD95 (Fas)-associated phosphatase)|protein-tyrosine phosphatase 1E|protein-tyrosine phosphatase PTPL1	4q21.3	4	NC_000004.12	86594307	86815179	plus	48	600267
407008	MIR223	MIRN223, miRNA223, mir-223	microRNA 223	hsa-mir-223	Xq12	X	NC_000023.11	66018870	66018979	plus	1	300694
52	ACP1	HAAP, LMW-PTP, LMWPTP	acid phosphatase 1, soluble	low molecular weight phosphotyrosine protein phosphatase|LMW-PTPase|acid phosphatase of erythrocyte|adipocyte acid phosphatase|cytoplasmic phosphotyrosyl protein phosphatase|low molecular weight cytosolic acid phosphatase|protein tyrosine phosphatase|red cell acid phosphatase 1|testicular secretory protein Li 37	2p25.3	2	NC_000002.12	264869	278283	plus	7	171500
2122	MECOM	AML1-EVI-1, EVI1, KMT8E, MDS1, MDS1-EVI1, PRDM3, RUSAT2	MDS1 and EVI1 complex locus	MDS1 and EVI1 complex locus protein EVI1|AML1-EVI-1 fusion protein|MDS1 and EVI1 complex locus protein MDS1|PR domain 3|ecotropic virus integration site 1 protein homolog|myelodysplasia syndrome-associated protein 1|oncogene EVI1|zinc finger protein Evi1	3q26.2	3	NC_000003.12	169083499	169663781	minus	21	165215
23112	TNRC6B		trinucleotide repeat containing 6B	trinucleotide repeat-containing gene 6B protein	22q13.1	22	NC_000022.11	40044817	40335808	plus	27	610740
2303	FOXC2	FKHL14, LD, MFH-1, MFH1	forkhead box C2	forkhead box protein C2|MFH-1,mesenchyme forkhead 1|forkhead box C2 (MFH-1, mesenchyme forkhead 1)|forkhead, Drosophila, homolog-like 14|forkhead-related protein FKHL14|mesenchyme fork head protein 1|mesenchyme forkhead 1|transcription factor FKH-14	16q24.1	16	NC_000016.10	86567251	86568933	plus	1	602402
4283	CXCL9	CMK, Humig, MIG, SCYB9, crg-10	C-X-C motif chemokine ligand 9	C-X-C motif chemokine 9|chemokine (C-X-C motif) ligand 9|gamma-interferon-induced monokine|monokine induced by gamma interferon|monokine induced by interferon-gamma|small-inducible cytokine B9	4q21.1	4	NC_000004.12	76001342	76007523	minus	4	601704
5932	RBBP8	COM1, CTIP, JWDS, RIM, SAE2, SCKL2	RB binding protein 8, endonuclease	DNA endonuclease RBBP8|CTBP-interacting protein|RBBP-8|retinoblastoma binding protein 8|sporulation in the absence of SPO11 protein 2 homolog	18q11.2	18	NC_000018.10	22914121	23026486	plus	24	604124
10498	CARM1	PRMT4	coactivator associated arginine methyltransferase 1	histone-arginine methyltransferase CARM1|protein arginine N-methyltransferase 4	19p13.2	19	NC_000019.10	10871577	10923078	plus	17	603934
5304	PIP	GCDFP-15, GCDFP15, GPIP4	prolactin induced protein	prolactin-inducible protein|SABP|gross cystic disease fluid protein 15|secretory actin-binding protein	7q34	7	NC_000007.14	143132081	143139741	plus	4	176720
8061	FOSL1	FRA, FRA1, fra-1	FOS like 1, AP-1 transcription factor subunit	fos-related antigen 1|FOS like 1, AP-1 trancription factor subunit|FOS-like antigen-1	11q13.1	11	NC_000011.10	65892136	65900526	minus	4	136515
1235	CCR6	BN-1, C-C CKR-6, CC-CKR-6, CCR-6, CD196, CKR-L3, CKRL3, CMKBR6, DCR2, DRY6, GPR29, GPRCY4, STRL22	C-C motif chemokine receptor 6	C-C chemokine receptor type 6|G protein-coupled receptor 29|LARC receptor|chemokine (C-C motif) receptor 6|chemokine (C-C) receptor 6|chemokine receptor-like 3|seven-transmembrane receptor, lymphocyte, 22	6q27	6	NC_000006.12	167111807	167139141	plus	4	601835
7465	WEE1	WEE1Ahu, WEE1	WEE1 G2 checkpoint kinase	wee1-like protein kinase|WEE1 homolog|WEE1+ homolog|wee1A kinase	11p15.4	11	NC_000011.10	9573681	9589767	plus	12	193525
5934	RBL2	P130, Rb2	RB transcriptional corepressor like 2	retinoblastoma-like protein 2|130 kDa retinoblastoma-associated protein|PRB2|RBR-2|retinoblastoma-like 2|retinoblastoma-related protein 2	16q12.2	16	NC_000016.10	53434420	53491648	plus	25	180203
10155	TRIM28	KAP1, PPP1R157, RNF96, TF1B, TIF1B	tripartite motif containing 28	transcription intermediary factor 1-beta|E3 SUMO-protein ligase TRIM28|KAP-1|KRAB [Kruppel-associated box domain]-associated protein 1|KRAB-interacting protein 1|KRIP-1|RING finger protein 96|TIF1-beta|nuclear corepressor KAP-1|protein phosphatase 1, regulatory subunit 157|transcriptional intermediary factor 1-beta	19q13.43	19	NC_000019.10	58544469	58550715	plus	17	601742
11073	TOPBP1	TOP2BP1	topoisomerase (DNA) II binding protein 1	DNA topoisomerase 2-binding protein 1|DNA topoisomerase II-beta-binding protein 1|DNA topoisomerase II-binding protein 1	3q22.1	3	NC_000003.12	133600605	133662380	minus	28	607760
406989	MIR206	MIRN206, miRNA206, mir-206	microRNA 206	hsa-mir-206	6p12.2	6	NC_000006.12	52144349	52144434	plus	1	611599
4680	CEACAM6	CD66c, CEAL, NCA	carcinoembryonic antigen related cell adhesion molecule 6	carcinoembryonic antigen-related cell adhesion molecule 6|Cluster of Differentiation 66c|carcinoembryonic antigen-related cell adhesion molecule 6 (non-specific cross reacting antigen)|normal cross-reacting antigen	19q13.2	19	NC_000019.10	41755421	41772211	plus	6	163980
5764	PTN	HARP, HB-GAM, HBBM, HBGF-8, HBGF8, HBNF, HBNF-1, NEGF1, OSF-1	pleiotrophin	pleiotrophin|heparin affin regulatory protein|heparin-binding brain mitogen|heparin-binding growth factor 8|heparin-binding growth-associated molecule|heparin-binding neurite outgrowth promoting factor|heparin-binding neurite outgrowth-promoting factor 1|osteoblast-specific factor 1|pleiotrophin (heparin binding growth factor 8, neurite growth-promoting factor 1)	7q33	7	NC_000007.14	137227341	137343865	minus	6	162095
7432	VIP	PHM27	vasoactive intestinal peptide	VIP peptides|prepro-VIP	6q25.2	6	NC_000006.12	152747894	152759765	plus	7	192320
84634	KISS1R	AXOR12, CPPB1, GPR54, HH8, HOT7T175, KISS-1R	KISS1 receptor	kiSS-1 receptor|G protein-coupled receptor 54|G-protein coupled receptor OT7T175|hypogonadotropin-1|kisspeptins receptor|metastin receptor	19p13.3	19	NC_000019.10	916693	921015	plus	5	604161
6366	CCL21	6Ckine, CKb9, ECL, SCYA21, SLC, TCA4	C-C motif chemokine ligand 21	C-C motif chemokine 21|Efficient Chemoattractant for Lymphocytes|beta chemokine exodus-2|chemokine (C-C motif) ligand 21|secondary lymphoid tissue chemokine|small inducible cytokine subfamily A (Cys-Cys), member 21	9p13.3	9	NC_000009.12	34709005	34710167	minus	4	602737
5966	REL	C-Rel	REL proto-oncogene, NF-kB subunit	proto-oncogene c-Rel|oncogene REL, avian reticuloendotheliosis|v-rel avian reticuloendotheliosis viral oncogene homolog	2p16.1	2	NC_000002.12	60881495	60928171	plus	12	164910
4926	NUMA1	NMP-22, NUMA	nuclear mitotic apparatus protein 1	nuclear mitotic apparatus protein 1|SP-H antigen|centrophilin stabilizes mitotic spindle in mitotic cells|nuclear matrix protein-22|structural nuclear protein	11q13.4	11	NC_000011.10	72002864	72080693	minus	38	164009
7022	TFAP2C	AP2-GAMMA, ERF1, TFAP2G, hAP-2g	transcription factor AP-2 gamma	transcription factor AP-2 gamma|activating enhancer-binding protein 2 gamma|estrogen receptor factor 1|transcription factor AP-2 gamma (activating enhancer-binding protein 2 gamma)|transcription factor ERF-1	20q13.31	20	NC_000020.11	56629302	56639283	plus	7	601602
8549	LGR5	FEX, GPR49, GPR67, GRP49, HG38	leucine rich repeat containing G protein-coupled receptor 5	leucine-rich repeat-containing G-protein coupled receptor 5|G-protein coupled receptor 49|G-protein coupled receptor 67|G-protein coupled receptor HG38|orphan G protein-coupled receptor HG38	12q21.1	12	NC_000012.12	71439770	71586310	plus	19	606667
2030	SLC29A1	ENT1	solute carrier family 29 member 1 (Augustine blood group)	equilibrative nucleoside transporter 1|equilibrative nitrobenzylmercaptopurine riboside (NBMPR)-sensitive nucleoside transporter|nucleoside transporter, es-type|solute carrier family 29 (equilibrative nucleoside transporter), member 1|solute carrier family 29 (nucleoside transporters), member 1	6p21.1	6	NC_000006.12	44219505	44234151	plus	18	602193
6418	SET	2PP2A, I2PP2A, IGAAD, IPP2A2, PHAPII, TAF-I, TAF-IBETA	SET nuclear proto-oncogene	protein SET|HLA-DR-associated protein II|SET nuclear oncogene|SET translocation (myeloid leukemia-associated)|Template-Activating Factor-I, chromatin remodelling factor|inhibitor of granzyme A-activated DNase|inhibitor-2 of protein phosphatase-2A|phosphatase 2A inhibitor I2PP2A|protein phosphatase type 2A inhibitor	9q34.11	9	NC_000009.12	128683432	128696396	plus	12	600960
1660	DHX9	DDX9, LKP, NDH2, NDHII, RHA	DExH-box helicase 9	ATP-dependent RNA helicase A|DEAD/H (Asp-Glu-Ala-Asp/His) box polypeptide 9|DEAH (Asp-Glu-Ala-His) box helicase 9|DEAH (Asp-Glu-Ala-His) box polypeptide 9|DEAH box protein 9|DEAH-box helicase 9|RNA helicase A|leukophysin|nuclear DNA helicase II	1q25.3	1	NC_000001.11	182839304	182887982	plus	29	603115
7297	TYK2	IMD35, JTK1	tyrosine kinase 2	non-receptor tyrosine-protein kinase TYK2	19p13.2	19	NC_000019.10	10350528	10380572	minus	29	176941
81847	RNF146		ring finger protein 146	E3 ubiquitin-protein ligase RNF146|dactylidin|iduna	6q22.33	6	NC_000006.12	127266340	127289893	plus	6	612137
2746	GLUD1	GDH, GDH1, GLUD	glutamate dehydrogenase 1	glutamate dehydrogenase 1, mitochondrial|epididymis tissue sperm binding protein Li 18mP|glutamate dehydrogenase (NAD(P)+)	10q23.2	10	NC_000010.11	87050202	87095047	minus	18	138130
7001	PRDX2	HEL-S-2a, NKEF-B, NKEFB, PRP, PRX2, PRXII, PTX1, TDPX1, TPX1, TSA	peroxiredoxin 2	peroxiredoxin-2|epididymis secretory sperm binding protein Li 2a|natural killer cell-enhancing factor B|thiol-specific antioxidant 1|thioredoxin peroxidase 1|thioredoxin-dependent peroxide reductase 1|torin	19p13.13	19	NC_000019.10	12796820	12801910	minus	6	600538
5449	POU1F1	CPHD1, GHF-1, PIT1a, Pit-1, POU1F1	POU class 1 homeobox 1	pituitary-specific positive transcription factor 1|POU domain, class 1, transcription factor 1|growth hormone factor 1	3p11.2	3	NC_000003.12	87259633	87276587	minus	6	173110
9077	DIRAS3	ARHI, NOEY2	DIRAS family GTPase 3	GTP-binding protein Di-Ras3|DIRAS family, GTP-binding RAS-like 3|distinct subgroup of the Ras family member 3|ras homolog gene family, member I|rho-related GTP-binding protein RhoI	1p31.3	1	NC_000001.11	68045962	68051762	minus	2	605193
[truncated: 1,916 more rows]
