# Supplementary material for: Bioinformatic Prediction of Possible Targets and Mechanisms of Action of the Green Tea Compound Epigallocatechin-3-Gallate Against Breast Cancer
Source: Front Mol Biosci. 2017 Jun 30;4:43. doi: 10.3389/fmolb.2017.00043 (PMC5492114; doi:10.3389/fmolb.2017.00043)
Supplement: Supplementary file 2 [file Table2.xlsx]

## Sheet: Sheet1
	GI	Name
1	282403581	Chain A, Structure Of Human Recq-Like Helicase In Complex With A Dna Substrate (gi: 282403581)	1		2
2	221046486	Chain A, Crystal Structure Of The Human 2-Oxoglutarate Oxygenase Loc390245 (gi: 221046486)	1		2
3	92096784	Microtubule-associated protein tau [Homo sapiens] (gi: 92096784)	2		2
4	10954339	phosphopantetheinyl transferase [Bacillus subtilis] (gi: 10954339)	1		2
5	6980812	Chain A, Human Ape1 Endonuclease With Bound Abasic Dna And Mn2+ Ion (gi: 6980812)	2		2	2
6	113576	Serum albumin (gi: 113576)	5		2
7	401871478	Chain A, Influenza Strain Ph1n1 2009 Polymerase Subunit Pa Endonuclease In Complex With (-)-Epigallocatechin Gallate From Green Tea (gi: 401871478)	1		1
8	399498506	thyroid hormone receptor beta isoform 2 [Rattus norvegicus] (gi: 399498506)	3		1
9	343781120	Chain A, Structural And Functional Insights Of Directly Targeting Pin1 By Epigallocatechin-3-Gallate (gi: 343781120)	1		1
10	334302961	Microtubule-associated protein tau (gi: 334302961)	1		1
11	317373419	Matrix metalloproteinase-14 (gi: 317373419)	1		1
12	296434407	Beta-secretase 1 (gi: 296434407)	22		1	1
13	251757497	Hepatocyte growth factor receptor (gi: 251757497)	1		1
14	240104231	Chain A, The Solution Structure Of Human Cardiac Troponin C In Complex With The Green Tea Polyphenol (gi: 240104231)	1		1
15	188528692	ubiquitin carboxyl-terminal hydrolase 2 isoform a [Homo sapiens] (gi: 188528692)	2		1
16	168985070	euchromatic histone-lysine N-methyltransferase 2 [Homo sapiens] (gi: 168985070)	1		1
17	153791535	histone acetyltransferase KAT2A [Homo sapiens] (gi: 153791535)	1		1
18	124487323	intestinal alkaline phosphatase precursor [Mus musculus] (gi: 124487323)	4		1
19	124375976	AR protein [Homo sapiens] (gi: 124375976)	9		1
20	122921311	Chain B, The Structure Of Wild-Type Human Hadh2 (17beta-Hydroxysteroid Dehydrogenase Type 10) Bound To Nad+ At 1.2 A (gi: 122921311)	1		1
21	122921310	Chain A, The Structure Of Wild-Type Human Hadh2 (17beta-Hydroxysteroid Dehydrogenase Type 10) Bound To Nad+ At 1.2 A (gi: 122921310)	1		1
22	119627033	v-jun sarcoma virus 17 oncogene homolog (avian) [Homo sapiens] (gi: 119627033)	2		1
23	118600387	USP1 protein, partial [Homo sapiens] (gi: 118600387)	1		1
24	111305821	Valosin-containing protein [Homo sapiens] (gi: 111305821)	1		1
25	86301151	regulator of G-protein signaling 4 [Homo sapiens] (gi: 86301151)	1		1
26	82310930	Reverse transcriptase/RNaseH (gi: 82310930)	1		1	1
27	75020671	3-oxoacyl-acyl-carrier protein reductase precursor (gi: 75020671)	2		1	1
28	75015131	3-oxoacyl-(Acyl-carrier protein) reductase, putative (gi: 75015131)	1		1	1
29	74844869	Beta-hydroxyacyl-ACP dehydratase precursor (Fatty acid synthesis protein) (gi: 74844869)	3		1	1
30	74844868	Enoyl-acyl-carrier protein reductase precursor (gi: 74844868)	5		1	1
31	74355113	RGS8 protein [Homo sapiens] (gi: 74355113)	1		1
32	55976631	Zinc finger protein mex-5 (gi: 55976631)	2		1	1
33	46367787	polyadenylate-binding protein 1 [Homo sapiens] (gi: 46367787)	1		1
34	34577122	Eukaryotic translation initiation factor 4H [Homo sapiens] (gi: 45219878)	1		1
35	34577122	nuclear factor NF-kappa-B p105 subunit isoform 1 [Homo sapiens] (gi: 34577122)	1		1
36	34190601	GNAO1 protein [Homo sapiens] (gi: 34190601)	1		1
37	23505220	M18 aspartyl aminopeptidase [Plasmodium falciparum 3D7] (gi: 23505220)	1		1
38	17391426	Dihydrolipoamide dehydrogenase [Homo sapiens] (gi: 17391426)	2		1
39	16878311	MPI protein [Homo sapiens] (gi: 16878311)	4		1
40	15149312	thioredoxin glutathione reductase [Schistosoma mansoni] (gi: 15149312)	1		1
41	12231019	DNA (cytosine-5)-methyltransferase 1 (gi: 12231019)	2		1	1
42	11995455	hypoxia-inducible factor 1 alpha subunit [Homo sapiens] (gi: 11995455)	2		1	1
43	10567816	guanine nucleotide-binding protein G(o) subunit alpha isoform a [Homo sapiens] (gi: 10567816)	5		1
44	9937384	acetyl-CoA acetyltransferase/HMG-CoA reductase [Enterococcus faecalis] (gi: 9937384)	1		1
45	7705344	DNA polymerase kappa [Homo sapiens] (gi: 7705344)	1		1	1
46	758227	Mcl-1 [Homo sapiens] (gi: 7582271)	3		1
47	6683500	bromodomain adjacent to zinc finger domain 2B [Homo sapiens] (gi: 6683500)	1		1
48	6226780	Telomerase reverse transcriptase (gi: 6226780)	7		1	1
49	4557365	Bloom syndrome protein isoform 1 [Homo sapiens] (gi: 4557365)	1		1
50	4505931	DNA polymerase beta [Homo sapiens] (gi: 4505931)	1		1	1
51	4503895	galactokinase [Homo sapiens] (gi: 4503895)	1		1
52	3219996	Dual specificity tyrosine-phosphorylation-regulated kinase 1A (gi: 3219996)	5		1	1
53	3024406	Peptidyl-prolyl cis-trans isomerase NIMA-interacting 1 (gi: 3024406)	1		1
54	2507413	Signal transducer and activator of transcription 1-alpha/beta (gi: 2507413)	1		1	1
55	1706689	Squalene monooxygenase (gi: 1706689)	1		1	1
56	1166512	RGS7, partial [Homo sapiens] (gi: 1166512)	1		1
57	417325	CPG DNA methylase (gi: 417325)	1		1	1
58	231632	Apoptosis regulator Bcl-2 (gi: 231632)	2		1	1
59	160794	Luciferase [Photinus pyralis] (gi: 160794)	2		1
60	120734	Glucose-6-phosphate 1-dehydrogenase (gi: 120734)	1		1	1
61	119533	Receptor tyrosine-protein kinase erbB-2 (gi: 119533)	3		1
62	119292	Neutrophil elastase (gi: 119292)	7		1
63	118992	Dihydrofolate reductase (gi: 118992)	1		1
64	116861	Matrilysin (gi: 116861)	1		1
65	116856	72 kDa type IV collagenase (gi: 116856)	1		1
