# Supplementary material for: Bioinformatic Prediction of Possible Targets and Mechanisms of Action of the Green Tea Compound Epigallocatechin-3-Gallate Against Breast Cancer
Source: Front Mol Biosci. 2017 Jun 30;4:43. doi: 10.3389/fmolb.2017.00043 (PMC5492114; doi:10.3389/fmolb.2017.00043)
Supplement: Supplementary file 4 [file Table4.xlsx]

## Sheet: Sheet0
© 2000-2016 QIAGEN. All rights reserved.
ID	Molecules in Network	Score	Focus Molecules	Top Diseases and Functions
1	14-3-3,26s Proteasome,ADCY,ALB,AMPK,BACE1,Calcineurin protein(s),caspase,Cg,cytochrome C,Dynein,ERBB2,ERK,FSH,GNAO1,Gsk3,GTPase,HIF1A,Hsp70,Hsp90,Insulin,Lh,MAP2K1/2,MAPT,PABPC1,PIN1,Pkc(s),PP2A,PRKAA,Proinsulin,RGS7,RGS8,Shc,Sod,SQLE	21	11	Cell Morphology, Nervous System Development and Function, Organ Morphology
2	Akt,ALPP,AR,BCL2,Cbp/p300,Creb,Cyclin A,Cyclin E,cytochrome-c oxidase,DNMT1,DYRK1A,estrogen receptor,Fascin,Gm-csf,Hdac,HISTONE,histone deacetylase,Histone h4,JUN,KAT2A,N-cor,Nr1h,Pias,PP1 protein complex group,Pp2b,Ppp2c,Rar,Rb,Rxr,sphingomyelinase,SUMO,TERT,THRB,thymidine kinase,tubulin (family)	18	9	Cell Cycle, Cancer, Endocrine System Disorders
3	ACTL7B,APP,Atp5e,ATPase,BAZ2B,BLM,C3orf33,C4orf46,C5orf15,C6orf106,CARNS1,Ddx3x,DENND1C,DLD,DQX1,DTD2,ELAVL1,FANCD2,FRMD8,GALK1,HLTF,MPI,MPV17L,mt-Atp8,MTFMT,MTURN,Ntp,SLC48A1,SMIM11A,SWSAP1,TBC1D20,TCEAL8,TM2D1,USP1,VCP	15	8	Cell Cycle, Cellular Assembly and Organization, DNA Replication, Recombination, and Repair
4	BCR (complex),FADD,Fcer1,HDL,Ifn,IFN alpha/beta,IFN Beta,IFN type 1,Iga,Ige,Igm,IKK (complex),IL1,IL12 (complex),IL12 (family),Immunoglobulin,Interferon alpha,Mek,MET,MHC CLASS I (family),NFKB1,NFkB (complex),p85 (pik3r),PARP,PI3K (family),PLC gamma,POLB,POLK,Pro-inflammatory Cytokine,STAT1,STAT5a/b,Tlr,Tnf (family),Ubiquitin,USP2	14	7	Cell Death and Survival, Gastrointestinal Disease, Hepatic System Disease
5	Alp,Alpha 1 antitrypsin,Ap1,calpain,collagen,Collagen type I,Collagen type II,Collagen type III,Collagen type IV,Collagen(s),ERK1/2,ETS,Fgf,Fibrinogen,G protein alphai,Growth hormone,Hsp27,Integrin,Integrin alpha 4 beta 1,Laminin,Laminin1,LDL,Mmp,MMP2,MMP7,MMP14,Pdgf (complex),PDGF BB,Pkg,RGS4,SERCA,Smad2/3,TCF,Tgf beta,thyroid hormone receptor	7	4	Carbohydrate Metabolism, Small Molecule Biochemistry, Post-Translational Modification
6	Actin,ALKBH1,Antigenic lipid-CD1C-β2M,Antigenic lipid-CD1D-β2M,Calmodulin,CD3,Ck2,ERMAP,Focal adhesion kinase,G protein beta gamma,Girk,Histone h3,HMCN1,Il31,Il1bos,Jnk,Mapk,NPIPA8 (includes others),ORAI3,P38 MAPK,Penk-rs,PI3K (complex),Pka,PLC,POMZP3,Ras,RNA polymerase II,Sh2b3,SRC (family),STAT,TCR,TRGV9,TSPAN9,Vegf,ZNF211	0	0	Nervous System Development and Function, RNA Damage and Repair, RNA Post-Transcriptional Modification
