# Supplementary material for: Bioinformatic Prediction of Possible Targets and Mechanisms of Action of the Green Tea Compound Epigallocatechin-3-Gallate Against Breast Cancer
Source: Front Mol Biosci. 2017 Jun 30;4:43. doi: 10.3389/fmolb.2017.00043 (PMC5492114; doi:10.3389/fmolb.2017.00043)
Supplement: Supplementary file 5 [file Table5.xlsx]

## Sheet: Sheet0
© 2000-2016 QIAGEN. All rights reserved.
ID	Analysis	Molecules in Network	Score	Focus Molecules	Top Diseases and Functions
1	DrSong_breast cancer -gene list - 2016-11-25 02:49 PM	ACAT1,ARGLU1,B3GALNT2,BAP1,CBX1,CUL7,DKC1,DUB,DYRK2,G3BP1,GLUD1,HAS1,IGKC,LSM1,MDM4,mir-661,MYBBP1A,NRG1,NUP214,PES1,POU3F1,PRR11,RAD54B,RNASEL,RRP1B,SMUG1,TNFAIP1,UCHL1,USP2,USP11,USP14,USP22,USP39,USP44,USP9X	33	34	Post-Translational Modification, RNA Post-Transcriptional Modification, Protein Synthesis
1	DrSong_EGCG target list - 2016-11-25 02:54 PM	14-3-3,26s Proteasome,ADCY,ALB,AMPK,BACE1,Calcineurin protein(s),caspase,Cg,cytochrome C,Dynein,ERBB2,ERK,FSH,GNAO1,Gsk3,GTPase,HIF1A,Hsp70,Hsp90,Insulin,Lh,MAP2K1/2,MAPT,PABPC1,PIN1,Pkc(s),PP2A,PRKAA,Proinsulin,RGS7,RGS8,Shc,Sod,SQLE	21	11	Cell Morphology, Nervous System Development and Function, Organ Morphology
2	DrSong_breast cancer -gene list - 2016-11-25 02:49 PM	ARRB2,BCAS2,C14orf166,CKMT1A/CKMT1B,CSNK2A2,DDX1,ECD,EEF2,EFTUD2,HDGF,HNRNPA1,HUWE1,IGF2BP1,NONO,P3H2,PCBP1,PPP2R2B,PRMT1,PRPF18,RALY,RBM39,RPS6KB2,SERBP1,SF3B1,SF3B3,snRNP,SNRNP200,SNW1,SRPK1,SRSF1,TDRD3,TOP1,TSSC4,U1 snRNP,WWOX	31	33	RNA Post-Transcriptional Modification, Cell Death and Survival, Cellular Development
2	DrSong_EGCG target list - 2016-11-25 02:54 PM	Akt,ALPP,AR,BCL2,Cbp/p300,Creb,Cyclin A,Cyclin E,cytochrome-c oxidase,DNMT1,DYRK1A,estrogen receptor,Fascin,Gm-csf,Hdac,HISTONE,histone deacetylase,Histone h4,JUN,KAT2A,N-cor,Nr1h,Pias,PP1 protein complex group,Pp2b,Ppp2c,Rar,Rb,Rxr,sphingomyelinase,SUMO,TERT,THRB,thymidine kinase,tubulin (family)	18	9	Cell Cycle, Cancer, Endocrine System Disorders
3	DrSong_breast cancer -gene list - 2016-11-25 02:49 PM	ATF1,ATF2,ATF4,BBC3,BCAS1,BHLHE40,CEBPD,CERS2,CIITA,CLMN,Creb,CREB3,DDIT3,EBF1,EBF1-FOXO1-TCF3,EIF2S2,FOSL1,FOSL2,HAS2,HES1,LTF,MAGED1,MAPKAPK2,NDN,NFIL3,PAX5,PER1,PRKACA,RGSL1,RPS6KA3,RPS6KA5,SOX4,TBX2,TNFRSF11B,ZNF277	31	33	Gene Expression, Cell Death and Survival, Cellular Growth and Proliferation
3	DrSong_EGCG target list - 2016-11-25 02:54 PM	ACTL7B,APP,Atp5e,ATPase,BAZ2B,BLM,C3orf33,C4orf46,C5orf15,C6orf106,CARNS1,Ddx3x,DENND1C,DLD,DQX1,DTD2,ELAVL1,FANCD2,FRMD8,GALK1,HLTF,MPI,MPV17L,mt-Atp8,MTFMT,MTURN,Ntp,SLC48A1,SMIM11A,SWSAP1,TBC1D20,TCEAL8,TM2D1,USP1,VCP	15	8	Cell Cycle, Cellular Assembly and Organization, DNA Replication, Recombination, and Repair
4	DrSong_breast cancer -gene list - 2016-11-25 02:49 PM	14-3-3(β,γ,θ,η,ζ),14-3-3(η,θ,ζ),ADAMTS17,BAG3,BCAP31,BCL2L1,BCYRN1,BRWD3,CMTM1,COPS5,COX7A2L,CRYAB,CUL1,CUL4A,DNM1L,DYNLL1,ENO1,EWSR1,FMR1,GAPDH,KCNMA1,KCNU1,KPNA2,MAP1LC3B,mir-608,mir-1290,NEDD8,NRF1,SET,SLC25A43,TIAL1,TTN,YBX1,YWHAQ,YWHAZ	31	33	Cell Death and Survival, DNA Replication, Recombination, and Repair, Skeletal and Muscular Disorders
4	DrSong_EGCG target list - 2016-11-25 02:54 PM	BCR (complex),FADD,Fcer1,HDL,Ifn,IFN alpha/beta,IFN Beta,IFN type 1,Iga,Ige,Igm,IKK (complex),IL1,IL12 (complex),IL12 (family),Immunoglobulin,Interferon alpha,Mek,MET,MHC CLASS I (family),NFKB1,NFkB (complex),p85 (pik3r),PARP,PI3K (family),PLC gamma,POLB,POLK,Pro-inflammatory Cytokine,STAT1,STAT5a/b,Tlr,Tnf (family),Ubiquitin,USP2	14	7	Cell Death and Survival, Gastrointestinal Disease, Hepatic System Disease
5	DrSong_breast cancer -gene list - 2016-11-25 02:49 PM	AREG,AXIN1,BMPR1A,BMPR1B,CDKN2B,CLDND1,DVL1,DVL2,FHL2,GMNN,HIPK2,ID1,ITGB4,MECP2,PCID2,PPP2R2A,PTCH1,SKI,SKIL,SLC2A3,SMAD2,SMAD3,SMAD4,SMAD7,SMURF1,SMURF2,SNX17,SUMO,TCF4,TGFBR1,TGFBR2,TRIM29,WNT5A,WWP1,WWP2	31	34	Gene Expression, Cell Cycle, Cell Death and Survival
5	DrSong_EGCG target list - 2016-11-25 02:54 PM	Alp,Alpha 1 antitrypsin,Ap1,calpain,collagen,Collagen type I,Collagen type II,Collagen type III,Collagen type IV,Collagen(s),ERK1/2,ETS,Fgf,Fibrinogen,G protein alphai,Growth hormone,Hsp27,Integrin,Integrin alpha 4 beta 1,Laminin,Laminin1,LDL,Mmp,MMP2,MMP7,MMP14,Pdgf (complex),PDGF BB,Pkg,RGS4,SERCA,Smad2/3,TCF,Tgf beta,thyroid hormone receptor	7	4	Carbohydrate Metabolism, Small Molecule Biochemistry, Post-Translational Modification
6	DrSong_breast cancer -gene list - 2016-11-25 02:49 PM	BGLAP,BMP4,CCR2,CDX2,CLDN2,CRABP2,DKK1,FGF8,GATA3,GATA4,GLI2,GNL3,Hdac,HOXA1,IBSP,KDM5B,KLF4,KLF10,LEF1,MSX2,Nr1h,PAX9,PITX2,PTGES,RAB23,RASSF1,REPIN1,RUNX2,RUNX3,SFRP1,SOX9,TBX21,WNT1,WNT11,WNT3A	30	33	Connective Tissue Development and Function, Connective Tissue Disorders, Organismal Injury and Abnormalities
6	DrSong_EGCG target list - 2016-11-25 02:54 PM	Actin,ALKBH1,Antigenic lipid-CD1C-β2M,Antigenic lipid-CD1D-β2M,Calmodulin,CD3,Ck2,ERMAP,Focal adhesion kinase,G protein beta gamma,Girk,Histone h3,HMCN1,Il31,Il1bos,Jnk,Mapk,NPIPA8 (includes others),ORAI3,P38 MAPK,Penk-rs,PI3K (complex),Pka,PLC,POMZP3,Ras,RNA polymerase II,Sh2b3,SRC (family),STAT,TCR,TRGV9,TSPAN9,Vegf,ZNF211	0	0	Nervous System Development and Function, RNA Damage and Repair, RNA Post-Transcriptional Modification
7	DrSong_breast cancer -gene list - 2016-11-25 02:49 PM	ARID1A,ARID1B,BABAM1,BRD7,DEPDC1B,FAM175A,HIST2H2BE,HMG CoA synthase,INSIG2,KDM4A,KDM4B,LIMS1,MDC1,MRE11-NBS1-Rad50-TERF2,MRE11A,NBN,PBRM1,PHRF1,PXN,RAD50,RBBP8,RECQL5,RNF5,RNF8,RNF146,RNF168,SMARCE1,TFAP4,TMSB4,TMSB10/TMSB4X,UIMC1,VRK1,WRAP53,XRCC5,ZNF462	29	32	DNA Replication, Recombination, and Repair, Cell Morphology, Cellular Function and Maintenance
8	DrSong_breast cancer -gene list - 2016-11-25 02:49 PM	ADRB2,AGR2,ANXA13,Beta ark,CAMLG,CFL1,CREB3L1,DDX21,DMXL2,EEF1D,EZR,FOLH1,GMPR2,Gs-coupled receptor,GSPT1,HRNR,IDH2,MCC,METAP1D,MME,MTHFD1,PDHA1,PDIA6,PDPN,PFKM,PFKP,PGRMC1,PHLPP2,phosphofructokinase,PINX1,PPIA,PPIB,PRKAB1,RHOC,SLC9A3R1	29	32	Cell Death and Survival, Drug Metabolism, Small Molecule Biochemistry
9	DrSong_breast cancer -gene list - 2016-11-25 02:49 PM	AGO2,ALOX5,C6orf48,CBS/CBSL,CDC25A,DICER1,E2F3,G protein alphai,GATA1,GPSM2,GREB1L,HDC,let-7,LIN28A,MCM5,mir-10,mir-34,mir-146,mir-184,mir-187,mir-338,mir-363,mir-374,mir-425,mir-484,mir-489,mir-548,mir-760,NCL,NF1,PIM,PIM2,PKD1,Rnr,SLC16A4	29	32	Cancer, Organismal Injury and Abnormalities, Reproductive System Disease
10	DrSong_breast cancer -gene list - 2016-11-25 02:49 PM	Ahr-aryl hydrocarbon,AURKA,BIRC5,C10orf11,CASP2,CSNK2A1,EEF1A1,EPAS1,GADD45A,HDAC1,HDAC2,KAT5,KDM1A,LGR6,MAPK7,MDM2,MIER3,MTA1,MTO1,MYB,PARK7,PIAS1,PKM,PML,PRDM6,PRKDC,SETDB1,SIRT6,SUMO1,TP63,TP73,TRIM28,TSHZ2,UBE2I,UPK2	28	34	Gene Expression, Cell Death and Survival, Cancer
11	DrSong_breast cancer -gene list - 2016-11-25 02:49 PM	ABCG2,ACTB,AFAP1,ANLN,DAB2,FAN1,FLNA,FLOT1,FSCN1,GSN,HBEGF,HCN1,HOXB5,IQGAP1,KCND2,LIMA1,MIER1,mir-142,mir-328,MYO6,MYO10,NUMB,PCDH15,Pdgf Ab,PROM1,RIPK3,SEPT1,SEPT9,Septin,SIPA1,TPM1,TRPM7,TWF1,VAV2,xenobiotic-transporting ATPase	28	32	Cellular Assembly and Organization, Cancer, Organismal Injury and Abnormalities
12	DrSong_breast cancer -gene list - 2016-11-25 02:49 PM	ARID3B,Calbindin,CBLC,CBX7,CHFR,DCAF6,E2F6,EMSY,FOXJ2,FYN,IgD,ISYNA1,KDM5C,KIAA0101,LCK/Fyn,LHX6,MAGEA4,MAGEA10,MAGEA9/MAGEA9B,MAL,MBNL1,MGA,MTUS1,NOS1AP,NR2E3,PARG,PCGF2,Pmca,RBFOX2,SLF1,SSBP4,TARBP2,TRAF4,WBP2NL,ZC3H11A	27	31	Nervous System Development and Function, Cell-To-Cell Signaling and Interaction, Cardiovascular System Development and Function
13	DrSong_breast cancer -gene list - 2016-11-25 02:49 PM	ACSL4,AP-3,CD109,CD1D,CSH1/CSH2,DERL1,ERLIN2,F2R,FAP,glucose oxidase,HTATIP2,LETM1,LGALS3BP,LOX,MAGED2,mir-122,MTHFD2,MTR,NAP1L4,NCSTN,NFIB,NFIC,Nuclear factor 1,PPIL4,RBM3,RFX1,SLC1A5,SLC25A5,SLC7A5,SYVN1,TCP1,UBE4B,VLDL-cholesterol,XRCC3,ZNF281	27	31	Amino Acid Metabolism, Small Molecule Biochemistry, Vitamin and Mineral Metabolism
14	DrSong_breast cancer -gene list - 2016-11-25 02:49 PM	Alpha tubulin,ANKRD11,Arnt-Hif1a,BLM,CARM1,CDYL2,DDR2,E2F2,HDAC8,Hedgehog,HOXA5,IHH,KDM6A,KMT2D,KMT5A,MEN1,Mmp,NCOA1,NCOA6,NEUROD1,OGT,ORAOV1,PAGR1,PAXIP1,PRMT2,SETD1A,SMC1A,TET2,TET3,TFF1,THAP10,TOPBP1,TOX3,TP53BP1,WDR5	27	31	Gene Expression, Developmental Disorder, Neurological Disease
15	DrSong_breast cancer -gene list - 2016-11-25 02:49 PM	BANP,COL18A1,COL1A1,COL1A2,COL3A1,COL4A1,COL4A2,collagen,Collagen type II,CTSK,CTSS,CYGB,DCN,DDR1,ERRFI1,HTRA1,ITGA1,Laminin1,LAMP2,LMO4,LTBP1,MB,mir-27,mir-192,NMDA Receptor,NPPB,NTRK2,POSTN,SEMA4F,TGFB2,THBS4,TMEM25,TP53BP2,VWF,WISP1	27	31	Cardiovascular System Development and Function, Organismal Development, Cellular Movement
16	DrSong_breast cancer -gene list - 2016-11-25 02:49 PM	ACP1,AQP5,ASAH1,ATP6V0A1,BSG,CCAR2,CDH2,CLDN7,CTSB,CTSD,cyclooxygenase,ERGIC3,FGFR1,FOXQ1,GPNMB,HEATR6,IGF2R,KDR,KIAA1524,LGALS3,LRP1,MARCKS,MTFP1,Mucin,Pdgfr,PDGFRB,PLAUR,PRNP,PSAP,PSEN2,PSME3,PTPN6,PTPN12,PTPRJ,Vacuolar H+ ATPase	27	31	Cardiovascular System Development and Function, Cellular Movement, Cellular Growth and Proliferation
17	DrSong_breast cancer -gene list - 2016-11-25 02:49 PM	AURKB,BARD1,BUB1,CBX5,CCNA2,CCNB1,CCNE1,CDC25C,CDK1,CHEK1,DNA Polymerase,E2F4,FOXM1,G protein beta gamma,HAX1,HIST1H1A,Histone h4,KAT6B,KIF15,KMT5C,LMNB1,MAD2L1,MKI67,PCNA,PRAME,PTTG1,RACK1,Rb,RBBP4,RBL2,SKP2,SMARCA2,TOP2A,YY1,ZFP82	27	31	Cell Cycle, Nutritional Disease, Cellular Assembly and Organization
18	DrSong_breast cancer -gene list - 2016-11-25 02:49 PM	ATG12,CEP85L,CLK2,EPB41L5,GABA-A receptor,GABARAP,GABARAPL1,GABRA3,GABRP,GHRH,GPAT3,HAP1,Insulin,KHDRBS3,mir-26,mir-103,mir-154,mir-204,mir-423,MLXIPL,PKLR,PMP22,POU1F1,PRKAG1,pyruvate kinase,RAB1B,RB1CC1,RBMX,SAFB,SAFB2,Sec23,SLC5A5,TFAP2B,THRSP,TIMM17A	26	31	Cardiovascular Disease, Organismal Injury and Abnormalities, Infectious Diseases
19	DrSong_breast cancer -gene list - 2016-11-25 02:49 PM	BMI1,BRAP,CENPA,CHD1L,CITED2,DGCR8,GATA6,H2AF,H2AFX,H2AFY,H2AFZ,KLK6,LDHB,LIG3,MAST1,MAST2,MCPH1,mir-15,mir-17,mir-19,mir-181,mir-340,MTDH,P4HA2,PARP,PARP2,PGK1,PRRC2A,PTEN,SPOP,TANC2,TBX3,TNRC6B,TPK1,XRCC1-LIG3-POLbeta-PARP1	26	32	Cancer, Organismal Injury and Abnormalities, Connective Tissue Disorders
20	DrSong_breast cancer -gene list - 2016-11-25 02:49 PM	AKT2,alcohol group acceptor phosphotransferase,BRAF,CDK5,CDK6,CDK7,CDK8,cyclin h/cdk7,DAPK1,ENDOG,HIPK1,IRAK1,LIMK1,LIMK2,MAP2K3,MAP2K4,MAP3K8,MAPK8,MIIP,MLLT11,NEK2,OAZ,PAK2,Patched,PEBP1,PIM1,PLK1,PRKAA1,PRKCE,PRKCH,PRKCQ,PRPF4B,SGK1,STC2,TTK	25	31	Post-Translational Modification, Cell Cycle, Amino Acid Metabolism
21	DrSong_breast cancer -gene list - 2016-11-25 02:49 PM	adrenoceptor,AGER,BCHE,BNIP3,CHDH,EIF5A2,ERK,GNRH2,HVCN1,KLK10,Lectin,MUCL1,p38 Sapk,PEAK1,RASSF10,RHBDD3,S100,S100A2,S100A4,S100A6,S100A7,S100A8,S100A9,S100A14,S100A16,S100P,SCGB2A1,SLC26A1,SLC6A4,SOCS7,SPSB1,SUSD3,THEMIS2,TKTL1,VTCN1	25	30	Cancer, Organismal Injury and Abnormalities, Reproductive System Disease
22	DrSong_breast cancer -gene list - 2016-11-25 02:49 PM	ACKR4,ADGRB1,ADGRE2,ADGRE5,ADGRF5,ADGRG2,ADGRL3,CCRL2,CRHR2,FFAR1,FZD7,GHRHR,GHSR,Girk,Gpcr,GPR161,GRPR,HCAR1,HCAR3,histamine receptor,HRH2,HRH3,HRH4,LGR5,LTB4R2,MAS1,MC4R,NPY5R,NTSR1,P2RY6,PI3Kγ,PTGFR,Rasgrf,SLC16A1,VIPR1	25	30	Cell-To-Cell Signaling and Interaction, Cell Signaling, Carbohydrate Metabolism
23	DrSong_breast cancer -gene list - 2016-11-25 02:49 PM	ARMCX1,BCAS3,BCORL1,CCND1,CCNE2,CDCA7,CDK2-Cyclin D1,CDKN1C,CENPH,CLSPN,CPNE3,CTBP1,Cyclin E,DTL,E2F7,EPCAM,FBXO11,Gcn5l,GPC6,HIC1,IGFBP7,KAT2A,LCORL,MELK,MRPS26,POLDIP2,RABL6,RNA polymerase iii,SELENBP1,SUMO-Ubc9 E2,TDG,TEAD4,TRPM8,ZBTB17,ZNF217	25	30	Cell Cycle, Gene Expression, DNA Replication, Recombination, and Repair
24	DrSong_breast cancer -gene list - 2016-11-25 02:49 PM	ABCA1,ACACA,APOA1,CASP9,CD40,CEBPA,CEBPB,CXCL10,DUSP1,HRAS,HSF1,Hsp27,Hsp70,Hsp90,HSP90B1,IFN Beta,IGHMBP2,IL13,IL12 (complex),LEP,MAP3K1,MAPK9,mir-21,MTOR,PGR,PPARA,PPARD,PPARGC1A,PRKCD,RXRA,STAT6,TK1,TLR2,TLR4,TNFRSF1B	24	30	Cell Death and Survival, Organismal Injury and Abnormalities, Inflammatory Response
25	DrSong_breast cancer -gene list - 2016-11-25 02:49 PM	ABCA3,Ahr-aryl hydrocarbon-Arnt-Esr1,ANXA3,BLCAP,CACUL1,CALML4,CHD5,CLIC3,DYX1C1,ESR1,FBXO18,GLCE,Hdac1/2,KLK9,MACROD1,MBD2,Mi2,Mta,MTA2,NuRD,peptidylprolyl isomerase,PGC,PHF20L1,RAD51B,RBBP7,RERG,SENP5,STARD3,STEAP1,TMPRSS3,TMSB15A,TTC9,ZNF131,ZNF366,ZNF703	24	29	Cellular Assembly and Organization, Developmental Disorder, Hereditary Disorder
