# Supplementary material for: Bioinformatic Prediction of Possible Targets and Mechanisms of Action of the Green Tea Compound Epigallocatechin-3-Gallate Against Breast Cancer
Source: Front Mol Biosci. 2017 Jun 30;4:43. doi: 10.3389/fmolb.2017.00043 (PMC5492114; doi:10.3389/fmolb.2017.00043)
Supplement: Supplementary file 6 [file Table6.xlsx]

## Sheet: Sheet0
© 2000-2016 QIAGEN. All rights reserved.
Ingenuity Canonical Pathways	AnalysisName	-log(p-value)	Ratio	z-score	Molecules
Molecular Mechanisms of Cancer	DrSong_breast cancer -gene list - 2016-11-25 02:49 PM	86.1	0.583	#NUM!	SHH,RAF1,RAC2,TGFBR1,AXIN1,PIK3R1,TAB2,KRAS,BMPR1B,CCND1,LAMTOR3,RB1,CCND3,GNA13,HIPK2,PRKD1,ITGA4,TP53,SMAD2,AKT2,CCNE2,PRKCQ,CDK7,FGFR2,NFKB2,TLR9,CDH1,PRKACA,CFLAR,CDK4,PSEN2,JAK2,DIABLO,PIK3C3,PIK3R2,CASP8,PRKDC,PMAIP1,RHOC,GRB2,GNA12,ITGA2,BAK1,ARHGEF5,FOS,CCNE1,WNT3A,CDKN1A,BMP7,BMP6,PRKACB,CDKN2A,JAK1,BAD,SMAD3,TGFBR2,MYC,E2F6,CTNNA2,CASP9,RHOG,RHOB,TGFB1,MAPK3,FGFR4,BIRC3,RASA1,E2F2,TAB1,…
Molecular Mechanisms of Cancer	DrSong_EGCG target list - 2016-11-25 02:54 PM	4.33	0.0157	#NUM!	FADD,JUN,GNAO1,HIF1A,NFKB1,BCL2
Role of Macrophages, Fibroblasts and Endothelial Cells in Rheumatoid Arthritis	DrSong_breast cancer -gene list - 2016-11-25 02:49 PM	68.1	0.573	#NUM!	RAF1,SOCS1,WNT10B,AXIN1,PIK3R1,HRAS,KRAS,IL6,CCND1,VEGFA,PIK3CG,TRAF4,FIGF,ATF4,IRS2,PRKD3,PRKD1,WNT5B,ATM,PIK3C2B,SELE,AKT2,PRKCQ,RRAS,CREB3,FGFR2,STAT3,TLR9,IL7,ATF2,TRAF6,GAB1,IRS1,PLCG2,MAP2K3,SFRP1,TNF,WNT1,PIK3CA,TCF4,ICAM1,FN1,PDIA3,FGF2,IL1RL1,LRP6,CEBPD,CCL5,JAK2,PRKCZ,EP300,PLCD1,TRADD,AKT1,JUN,CCL2,F2RL1,KL,NGFR,PIK3C3,CREB1,CEBPA,PRKCE,TLR3,PIK3R2,CTNNB1,TNFRSF1B,MMP1,PPP3CA,FCGR3A/FC…
Role of Macrophages, Fibroblasts and Endothelial Cells in Rheumatoid Arthritis	DrSong_EGCG target list - 2016-11-25 02:54 PM	1.76	0.00952	#NUM!	JUN,GNAO1,NFKB1
Role of Osteoblasts, Osteoclasts and Chondrocytes in Rheumatoid Arthritis	DrSong_breast cancer -gene list - 2016-11-25 02:49 PM	63.7	0.629	#NUM!	BGLAP,BMP4,WNT10B,AXIN1,PIK3R1,TAB2,IL6,ACP5,ITGB3,ITGA3,PIK3CG,IRS2,WNT5B,ATM,PIK3C2B,AKT2,ITGA5,FGFR2,TLR9,IL7,TRAF6,GAB1,IRS1,MAP2K3,SFRP1,TNF,WNT1,ADAM17,PIK3CA,TCF4,PTK2B,IL1RL1,LRP6,BMPR2,MAP3K5,SMURF1,TRADD,AKT1,JUN,IGF1,KL,MMP8,PIK3C3,NGFR,PIK3R2,TNFRSF1B,CTNNB1,MMP1,PPP3CA,ITGB1,IFNG,TNFSF11,CTSK,CALML5,TNFRSF1A,IL10,GRB2,ITGA2,MAPK8,FOS,TRAF2,WNT3A,CSF1,BMP7,BMP6,CSF2,SOST,TCF7L2,LRP1,F…
Role of Osteoblasts, Osteoclasts and Chondrocytes in Rheumatoid Arthritis	DrSong_EGCG target list - 2016-11-25 02:54 PM	3.12	0.0168	#NUM!	JUN,MMP14,NFKB1,BCL2
Glucocorticoid Receptor Signaling	DrSong_breast cancer -gene list - 2016-11-25 02:49 PM	61.9	0.568	#NUM!	RAF1,BGLAP,TGFBR1,PRKAB1,SGK1,PIK3R1,HRAS,KRAS,IL6,FGG,BAG1,SUMO1,PIK3CG,IRS2,SERPINE1,ATM,STAT5A,PIK3C2B,SMAD2,SELE,AKT2,CDKN1C,RRAS,MED1,CDK7,FGFR2,STAT3,TLR9,TRAF6,HSPA8,GAB1,IRS1,PRKACA,NR3C2,TNF,PIK3CA,ICAM1,PRL,JAK2,CCL5,SMARCA4,EP300,AKT1,JUN,KAT2B,AR,CCL2,HSP90AB1,NCOA2,KL,PIK3C3,CREB1,CEBPA,NCOR1,PIK3R2,MMP1,PPP3CA,IFNG,IL3,SRA1,IL10,GRB2,ACTB,MAPK8,IL13,TSG101,FOS,BRD7,TRAF2,VIPR1,CDKN1…
Glucocorticoid Receptor Signaling	DrSong_EGCG target list - 2016-11-25 02:54 PM	3.84	0.0171	#NUM!	JUN,AR,STAT1,NFKB1,BCL2
Pancreatic Adenocarcinoma Signaling	DrSong_breast cancer -gene list - 2016-11-25 02:49 PM	57.2	0.805	#NUM!	MAP2K4,CDKN2A,RAF1,PLD2,TGFBR1,JAK1,MAPK1,BAD,SMAD3,PIK3R1,KRAS,CCND1,FGFR3,VEGFA,TGFBR2,RB1,E2F6,CASP9,CYP2E1,TGFB1,PIK3CG,FGFR4,MAPK3,FIGF,IRS2,E2F2,ATM,TP53,PIK3C2B,SMAD2,E2F4,AKT2,FGFR1,TYK2,RAC1,HBEGF,FGFR2,VEGFC,NFKB2,STAT3,TLR9,MAPK12,RALBP1,PLD1,PIK3R3,BCL2L1,GAB1,PTPN11,CDC42,IRS1,E2F1,TGFB3,NOTCH1,CDK2,RELA,PIK3CA,PA2G4,CDK4,ABL1,EGF,JAK2,E2F3,NFKB1,CDKN2B,BCL2,RAD51,HMOX1,AKT1,KL,PIK3C…
Pancreatic Adenocarcinoma Signaling	DrSong_EGCG target list - 2016-11-25 02:54 PM	4.26	0.0333	#NUM!	ERBB2,STAT1,NFKB1,BCL2
NF-κB Signaling	DrSong_breast cancer -gene list - 2016-11-25 02:49 PM	54.4	0.656	#NUM!	RAF1,TGFBR1,BMP4,TRD,TGFBR3,PIK3R1,TAB2,HRAS,KRAS,BMPR1B,LCK,PIK3CG,IRS2,ATM,PDGFRB,PIK3C2B,AKT2,PRKCQ,RRAS,FGFR2,TBK1,TRG,NFKB2,TLR9,DDR1,TRAF6,GAB1,PLCG2,IRS1,PRKACA,TNF,PIK3CA,BMPR2,PRKCZ,EP300,TANK,TRADD,AKT1,KL,PIK3C3,NGFR,NTRK1,IGF1R,PDGFRA,PIK3R2,TLR3,TNFRSF1B,CASP8,EGFR,TNFSF11,FLT1,TNFRSF1A,GRB2,MYD88,FLT4,MAPK8,GH1,IGF2R,FADD,TRAF2,BCL10,LTA,BTRC,MAP3K8,PRKCB,PRKACB,CSNK2A1,CD40LG,TNFRS…
NF-κB Signaling	DrSong_EGCG target list - 2016-11-25 02:54 PM	1.41	0.0111	#NUM!	FADD,NFKB1
Colorectal Cancer Metastasis Signaling	DrSong_breast cancer -gene list - 2016-11-25 02:49 PM	51.3	0.559	#NUM!	TGFBR1,WNT10B,AXIN1,PIK3R1,HRAS,KRAS,IL6,CCND1,GNB1,VEGFA,PIK3CG,FIGF,IRS2,WNT5B,ATM,TP53,SMAD2,PIK3C2B,AKT2,RRAS,FGFR2,MMP2,STAT3,NFKB2,TLR9,CDH1,GAB1,IRS1,PRKACA,PTGER2,TNF,WNT1,SIAH1,PIK3CA,TCF4,LRP6,JAK2,APPL1,ARRB1,AKT1,JUN,KL,MMP8,PIK3C3,RHOU,PIK3R2,TLR3,CTNNB1,MMP1,EGFR,IFNG,RHOC,TNFRSF1A,GRB2,MAPK8,MMP10,FOS,WNT3A,MSH2,PTGS2,JAK3,TCF7L2,LRP1,FZD7,PRKACB,MAP2K4,JAK1,MAPK1,GRK2,BAD,MMP3,MSH…
Colorectal Cancer Metastasis Signaling	DrSong_EGCG target list - 2016-11-25 02:54 PM	5.35	0.0238	#NUM!	MMP7,JUN,MMP14,MMP2,STAT1,NFKB1
IL-8 Signaling	DrSong_breast cancer -gene list - 2016-11-25 02:49 PM	51.1	0.614	#NUM!	RAC2,RAF1,PLD2,PIK3R1,HRAS,KRAS,CCND1,ITGB3,GNB1,VEGFA,CCND3,PIK3CG,FIGF,CXCL1,IRS2,GNA13,PRKD3,PRKD1,ATM,PIK3C2B,AKT2,PRKCQ,RRAS,HBEGF,FGFR2,MMP2,TLR9,PLD1,MYL9,TRAF6,CDH1,MPO,CCND2,GAB1,IRS1,PIK3CA,ICAM1,PTK2B,PRKCZ,EIF4EBP1,MTOR,AKT1,JUN,KL,CXCR2,PIK3C3,GPLD1,RHOU,PRKCE,PIK3R2,EGFR,FLT1,ANGPT1,RHOC,GRB2,GNA12,FLT4,MAPK8,FOS,PTGS2,PRKCB,MAP2K4,PLCB2,MAPK1,DIRAS3,RACK1,LIMK2,LIMK1,FGFR3,PTK2,ROC…
IL-8 Signaling	DrSong_EGCG target list - 2016-11-25 02:54 PM	3.4	0.0199	#NUM!	JUN,MMP2,NFKB1,BCL2
Axonal Guidance Signaling	DrSong_breast cancer -gene list - 2016-11-25 02:49 PM	50.5	0.438	#NUM!	DPYSL2,SLIT3,SHH,RAF1,RAC2,GLI2,PIK3R1,SEMA4F,KRAS,NTN1,ADAM8,GNB1,EPHB1,GNA13,PRKD1,ITGA4,AKT2,PRKCQ,CRKL,FGFR2,TLR9,MYL9,MET,PRKACA,PLXNA3,BDNF,PLXNA2,NGFR,PIK3C3,MMP8,NTRK1,PFN2,PIK3R2,EPHB4,NRP2,GRB2,GNA12,ITGA2,EPHA3,SEMA3A,WIPF1,WNT3A,EPHA5,BMP7,SEMA3C,BMP6,PRKACB,RACK1,MMP13,SEMA6B,LIMK1,MAPK3,FGFR4,RASA1,EPHA7,PAPPA,ADAMTS1,EPHA1,VEGFC,BMP10,PDGFB,PIK3R3,SDCBP,PTPN11,ADAM12,PRKCH,ERAP2,MM…
Axonal Guidance Signaling	DrSong_EGCG target list - 2016-11-25 02:54 PM	2.97	0.011	#NUM!	MET,MMP7,GNAO1,MMP2,ERBB2
Role of Tissue Factor in Cancer	DrSong_breast cancer -gene list - 2016-11-25 02:49 PM	49.6	0.746	#NUM!	CTGF,MAPK1,PIK3R1,HRAS,MMP13,LIMK2,F7,KRAS,F2,FGG,LIMK1,ITGB3,PTEN,FGFR3,VEGFA,LCK,ITGA3,PAK1,PIK3CG,FGFR4,MAPK3,ITGAV,IRS2,CXCL1,GNA13,ATM,TP53,STAT5A,PIK3C2B,CXCL8,RPS6KB1,AKT2,CFL1,CASP3,RRAS,FGFR1,RAC1,ITGA6,HBEGF,FGFR2,VEGFC,TLR9,MAPK12,PIK3R3,F10,BCL2L1,RPS6KA6,ARRB2,PTPN11,GAB1,CDC42,IRS1,RPS6KA1,FGA,CYR61,FYN,PIK3CA,PTK2B,RPS6KA3,JAK2,MAPK11,EIF4E,YES1,MTOR,AKT1,ARRB1,F2RL1,KL,PIK3C3,AKT3…
PTEN Signaling	DrSong_breast cancer -gene list - 2016-11-25 02:49 PM	48.7	0.748	#NUM!	RAC2,RAF1,CSNK2A1,TGFBR1,MAPK1,BAD,TGFBR3,PIK3R1,HRAS,PDPK1,KRAS,BMPR1B,CCND1,PTEN,FGFR3,PTK2,TGFBR2,IKBKB,IKBKG,ITGA3,CASP9,PIK3CG,FGFR4,MAPK3,GSK3B,FASLG,PDGFRB,ITGA4,RPS6KB1,AKT2,CASP3,SHARPIN,RRAS,FGFR1,RAC1,FGFR2,ITGA5,PREX2,NFKB2,RAC3,DDR1,PIK3R3,SYNJ2,BCL2L1,CBL,CDC42,INSR,MAST2,RELA,PIK3CA,ILK,BMPR2,INPPL1,NFKB1,BCAR1,PRKCZ,BCL2,SHC1,AKT1,BMPR1A,NGFR,NTRK1,FOXO3,RPS6KB2,PDGFRA,IGF1R,AKT3,…
PTEN Signaling	DrSong_EGCG target list - 2016-11-25 02:54 PM	1.73	0.0165	#NUM!	NFKB1,BCL2
p53 Signaling	DrSong_breast cancer -gene list - 2016-11-25 02:49 PM	48	0.766	#NUM!	CDKN2A,TP73,PIK3R1,CCND1,PTEN,FGFR3,SCO2,RB1,BBC3,PPP1R13B,FGFR4,PIK3CG,IRS2,SERPINB5,GSK3B,HIPK2,BRCA1,ATM,TP53,PIK3C2B,WT1,AKT2,TP53INP1,TOPBP1,MED1,FGFR1,TNFRSF10B,TIGAR,CSNK1D,FGFR2,TLR9,TP53BP2,PIK3R3,BCL2L1,MDM4,PCNA,CCND2,GAB1,PTPN11,IRS1,SIRT1,E2F1,GNL3,PML,CDK2,PIK3CA,SNAI2,PIAS1,CDK4,HIF1A,FAS,BCL2,CHEK1,EP300,JUN,AKT1,KAT2B,GADD45A,KL,THBS1,PIK3C3,ADGRB1,AKT3,PIK3R2,TRIM29,CTNNB1,TNFRS…
p53 Signaling	DrSong_EGCG target list - 2016-11-25 02:54 PM	3.03	0.027	#NUM!	JUN,HIF1A,BCL2
HMGB1 Signaling	DrSong_breast cancer -gene list - 2016-11-25 02:49 PM	47.8	0.707	#NUM!	MAP2K4,LIF,MAPK1,AGER,DIRAS3,PIK3R1,HRAS,KRAS,IL6,HMGB1,FGFR3,RHOG,RHOB,TGFB1,PIK3CG,FGFR4,MAPK3,OSM,IRS2,SERPINE1,IL17F,KAT2A,ATM,TNFRSF11B,PIK3C2B,CXCL8,SELE,AKT2,KAT7,RRAS,FGFR1,RAC1,FGFR2,NFKB2,TLR9,MAPK12,PIK3R3,IL18,GAB1,PTPN11,CDC42,RHOA,IRS1,TGFB3,MAP2K3,TNF,RELA,PIK3CA,IL1A,ICAM1,IL12A,RBBP7,NFKB1,MAPK11,IL17B,JUN,AKT1,KAT2B,SP1,CCL2,IL2,KL,NGFR,PIK3C3,RHOU,TGFB2,AKT3,PIK3R2,TNFRSF1B,MAP…
HMGB1 Signaling	DrSong_EGCG target list - 2016-11-25 02:54 PM	2.8	0.0226	#NUM!	JUN,NFKB1,KAT2A
Regulation of the Epithelial-Mesenchymal Transition Pathway	DrSong_breast cancer -gene list - 2016-11-25 02:49 PM	46.1	0.598	#NUM!	RAF1,TGFBR1,WNT10B,AXIN1,PIK3R1,HRAS,NCSTN,KRAS,BCL9,PIK3CG,IRS2,WNT5B,ATM,PDGFRB,FGF19,ETS1,SMAD2,PIK3C2B,AKT2,TWIST2,RRAS,SNAI1,FGFR2,MMP2,NFKB2,STAT3,ZEB1,TLR9,MET,PYGO2,CDH1,CDH2,DVL2,GAB1,IRS1,MAP2K3,NOTCH1,WNT1,TCF4,ADAM17,PIK3CA,SNAI2,FGF2,TWIST1,mir-155,PSEN2,JAK2,mir-34,SMURF1,NOTCH2,AKT1,KL,PIK3C3,FGF3,PIK3R2,CTNNB1,EGFR,GRB2,EGR1,WNT3A,ZEB2,JAK3,TCF7L2,FZD7,MAP2K4,JAK1,MAPK1,mir-8,SMAD…
Regulation of the Epithelial-Mesenchymal Transition Pathway	DrSong_EGCG target list - 2016-11-25 02:54 PM	3.5	0.0212	#NUM!	MET,MMP2,HIF1A,NFKB1
HGF Signaling	DrSong_breast cancer -gene list - 2016-11-25 02:49 PM	44.6	0.73	#NUM!	MAP2K4,CDKN2A,RAF1,MAP3K11,MAPK1,PIK3R1,HRAS,KRAS,IL6,MAP3K4,CCND1,FGFR3,PTK2,ITGA3,PAK1,ELF3,ETS2,PIK3CG,FGFR4,MAPK3,MAP3K7,IRS2,ELF5,PRKD3,PRKD1,ITGA4,ATM,ETS1,PIK3C2B,MAP3K14,AKT2,PRKCQ,RRAS,FGFR1,CRKL,RAC1,FGFR2,ITGA5,STAT3,TLR9,MAPK12,ATF2,ELF1,PIK3R3,MET,DOCK1,GAB1,PTPN11,CDC42,IRS1,PRKCD,PLCG2,PRKCH,CDK2,PIK3CA,MAP3K5,PRKCZ,JUN,AKT1,KL,PIK3C3,HGF,AKT3,PRKCE,PIK3R2,MAP2K1,PRKCA,ITGB1,PXN,MA…
HGF Signaling	DrSong_EGCG target list - 2016-11-25 02:54 PM	1.75	0.0169	#NUM!	MET,JUN
Neuregulin Signaling	DrSong_breast cancer -gene list - 2016-11-25 02:49 PM	44.4	0.818	#NUM!	RAF1,BTC,MAPK1,BAD,PIK3R1,HRAS,PDPK1,KRAS,PTEN,MYC,ITGA3,MAPK3,GRB7,PRKD3,RNF41,PRKD1,ITGA4,MATK,RPS6KB1,STAT5A,AKT2,PRKCQ,RRAS,DCN,CRKL,HBEGF,ITGA5,AREG,PIK3R3,RPS6,PTPN11,PRKCD,PLCG2,HSP90AA1,PRKCH,EREG,ADAM17,NRG2,EGF,CRK,PRKCZ,NRG1,SHC1,MTOR,HSP90B1,AKT1,HSP90AB1,CDK5,ERBB4,RPS6KB2,PRKCE,AKT3,ERRFI1,PIK3R2,ERBB2,STAT5B,MAP2K1,EGFR,PRKCA,ITGB1,SRC,GRB2,ERBIN,ITGA2,PLCG1,ERBB3,PICK1,PRKCI,TGFA,…
Neuregulin Signaling	DrSong_EGCG target list - 2016-11-25 02:54 PM	0.825	0.0108	#NUM!	ERBB2
Chronic Myeloid Leukemia Signaling	DrSong_breast cancer -gene list - 2016-11-25 02:49 PM	44.2	0.76	#NUM!	CDKN2A,GAB2,RAF1,TGFBR1,MAPK1,BAD,SMAD3,PIK3R1,HRAS,KRAS,CBLC,RBL1,CCND1,CTBP1,HDAC6,FGFR3,TGFBR2,MYC,RB1,IKBKB,E2F6,IKBKG,TGFB1,MAPK3,PIK3CG,FGFR4,IRS2,E2F2,ATM,TP53,STAT5A,PIK3C2B,AKT2,RBL2,E2F4,HDAC4,HDAC8,HDAC2,RRAS,CRKL,FGFR1,CDK6,FGFR2,NFKB2,TLR9,PIK3R3,BCL2L1,HDAC3,PTPN11,GAB1,IRS1,E2F1,TGFB3,RELA,PIK3CA,PA2G4,CDK4,ABL1,CRK,E2F3,NFKB1,AKT1,KL,PIK3C3,TGFB2,SMAD4,AKT3,PIK3R2,STAT5B,MAP2K1,ME…
Chronic Myeloid Leukemia Signaling	DrSong_EGCG target list - 2016-11-25 02:54 PM	0.781	0.00962	#NUM!	NFKB1
Aryl Hydrocarbon Receptor Signaling	DrSong_breast cancer -gene list - 2016-11-25 02:49 PM	43.7	0.664	#NUM!	CDKN2A,MAPK1,TP73,TFF1,HSPB2,IL6,RBL1,CCND1,ARNT,MYC,NR2F1,CTSD,RB1,NCOA7,GSTM2,ALDH1A1,CYP1A2,CCNA1,CCND3,TGFB1,MAPK3,RARA,GSTA1,FASLG,AHR,ATM,TP53,RBL2,CCNE2,MED1,GSTM3,CDK6,NFKB2,NCOA3,CCND2,E2F1,TGFB3,HSP90AA1,DHFR,RXRA,ESR1,ESR2,TNF,CDK2,GSTP1,HSPB1,RELA,IL1A,NQO2,CDK4,NFKB1,PTGES3,FAS,SMARCA4,GSTT1,CHEK1,EP300,TGM2,CCNA2,HSP90B1,JUN,SP1,NCOA2,HSP90AB1,ALDH1A3,NEDD8,RARB,TGFB2,RXRB,NFE2L2,CH…
Aryl Hydrocarbon Receptor Signaling	DrSong_EGCG target list - 2016-11-25 02:54 PM	1.58	0.0137	#NUM!	JUN,NFKB1
Leukocyte Extravasation Signaling	DrSong_breast cancer -gene list - 2016-11-25 02:49 PM	43.3	0.557	#NUM!	RAC2,PIK3R1,AFDN,MAP3K4,CLDN6,ITGB3,ITGA3,EZR,PIK3CG,IRS2,PRKD3,PRKD1,ATM,ITGA4,TIMP2,PIK3C2B,PRKCQ,CRKL,ITGA6,ITGA5,FGFR2,THY1,MMP2,TLR9,TIMP4,CDH5,CLDN12,GAB1,PLCG2,IRS1,ITGA1,CD99,PIK3CA,ICAM1,PTK2B,CTNNA1,CRK,PRKCZ,CLDN4,KL,MMP8,PIK3C3,PRKCE,PIK3R2,CTNNB1,MMP1,ITGB1,GRB2,ACTB,ITGA2,MAPK8,PLCG1,MMP10,F11R,WIPF1,CLDN5,FER,CD44,CTNND1,PRKCB,MAP2K4,MAPK1,MMP3,WASL,CXCL12,MMP13,CLDN7,PTK2,ROCK2,FG…
Leukocyte Extravasation Signaling	DrSong_EGCG target list - 2016-11-25 02:54 PM	2.21	0.0139	#NUM!	MMP7,MMP14,MMP2
IL-6 Signaling	DrSong_breast cancer -gene list - 2016-11-25 02:49 PM	42.5	0.685	#NUM!	MAP2K4,SOCS3,SOCS1,RAF1,CSNK2A1,MAPK1,PIK3R1,HSPB2,SRF,HRAS,KRAS,IL6,FGFR3,IL1R2,VEGFA,IKBKB,IKBKG,PIK3CG,FGFR4,MAPK3,MAP3K7,IRS2,TAB1,MCL1,TNFRSF11B,ATM,PIK3C2B,MAP3K14,CXCL8,AKT2,RRAS,FGFR1,IL6R,FGFR2,NFKB2,STAT3,TLR9,MAPK12,PIK3R3,TRAF6,IL18,GAB1,PTPN11,IL1RN,IRS1,CD14,MAP2K3,TNF,HSPB1,IL6ST,RELA,PIK3CA,IL1A,IL1RL1,JAK2,NFKB1,MAPK11,SHC1,JUN,AKT1,CYP19A1,KL,NGFR,PIK3C3,AKT3,PIK3R2,MAPKAPK2,TNF…
IL-6 Signaling	DrSong_EGCG target list - 2016-11-25 02:54 PM	1.69	0.0157	#NUM!	JUN,NFKB1
NGF Signaling	DrSong_breast cancer -gene list - 2016-11-25 02:49 PM	42.5	0.709	#NUM!	MAP2K4,RAF1,MAP3K11,MAPK1,PIK3R1,HRAS,PDPK1,KRAS,MAP3K4,ROCK2,FGFR3,IKBKB,IKBKG,RHOG,PIK3CG,FGFR4,MAPK3,TRAF4,MAP3K7,ATF4,IRS2,ATM,TP53,PIK3C2B,RPS6KB1,MAP3K14,AKT2,RRAS,FGFR1,CREB3,RAC1,FGFR2,NFKB2,TLR9,MAPK12,ATF2,PIK3R3,TRAF6,RPS6KA6,GAB1,PTPN11,CDC42,RHOA,PLCG2,IRS1,PRKCD,RPS6KA1,MAPK7,RELA,PIK3CA,RPS6KA3,TRIO,CRK,SMPD1,MAP3K5,NGF,NFKB1,PRKCZ,EP300,SHC1,AKT1,KL,PIK3C3,NGFR,CREB1,NTRK1,RPS6KB2…
NGF Signaling	DrSong_EGCG target list - 2016-11-25 02:54 PM	0.715	0.00813	#NUM!	NFKB1
IL-12 Signaling and Production in Macrophages	DrSong_breast cancer -gene list - 2016-11-25 02:49 PM	42.4	0.644	#NUM!	MAP2K4,CD40LG,APOB,MAPK1,PIK3R1,MAF,MST1,FGFR3,PON1,IKBKB,JMJD6,IKBKG,TGFB1,PIK3CG,FGFR4,MAPK3,IRS2,IL23A,PRKD3,PRKD1,ATM,STAT6,PIK3C2B,AKT2,PRKCQ,FGFR1,FGFR2,IL12RB2,NFKB2,TLR9,MAPK12,IRF1,PIK3R3,TRAF6,TLR2,IL18,GAB1,CD40,PTPN11,IL23R,PRKCD,IRS1,TGFB3,NCOA1,PRKCH,RXRA,REL,TNF,APOD,APOE,RELA,PIK3CA,IL12A,ALOX12,NFKB1,MAPK11,PRKCZ,EP300,JUN,AKT1,KL,PIK3C3,TGFB2,AKT3,PRKCE,S100A8,SERPINA1,PIK3R2,ST…
IL-12 Signaling and Production in Macrophages	DrSong_EGCG target list - 2016-11-25 02:54 PM	3.88	0.0267	#NUM!	ALB,JUN,STAT1,NFKB1
Acute Phase Response Signaling	DrSong_breast cancer -gene list - 2016-11-25 02:49 PM	41.2	0.598	#NUM!	RAF1,SOCS1,PIK3R1,HRAS,KRAS,IL6,FGG,SOD2,PIK3CG,SERPINE1,AKT2,RRAS,STAT3,NFKB2,TRAF6,MAP2K3,HRG,FGA,TNF,HAMP,PIK3CA,SERPING1,TCF4,FN1,JAK2,MAP3K5,TRADD,MTOR,MBL2,AKT1,JUN,NGFR,SOCS2,SERPINA1,PIK3R2,TNFRSF1B,TNFRSF1A,GRB2,MYD88,AHSG,MAPK8,SERPINF1,FOS,HP,TRAF2,FTL,MAP2K4,SOCS3,MAPK1,PDPK1,RBP1,F2,IKBKB,IKBKG,MAPK3,MAP3K7,OSM,TAB1,TNFRSF11B,MAP3K14,C3,IL6R,MAPK12,C5,PIK3R3,IL18,PTPN11,IL1RN,CRABP2,…
Acute Phase Response Signaling	DrSong_EGCG target list - 2016-11-25 02:54 PM	2.49	0.0175	#NUM!	ALB,JUN,NFKB1
Glioma Signaling	DrSong_breast cancer -gene list - 2016-11-25 02:49 PM	41.1	0.718	#NUM!	CDKN2A,RAF1,MAPK1,CAMK1D,PIK3R1,HRAS,KRAS,RBL1,CCND1,PTEN,FGFR3,RB1,E2F6,PIK3CG,FGFR4,MAPK3,IRS2,PRKD3,PRKD1,E2F2,ATM,PDGFRB,TP53,PIK3C2B,E2F4,RBL2,AKT2,PRKCQ,RRAS,FGFR1,CDK6,FGFR2,TLR9,PDGFB,PIK3R3,IGF2,GAB1,PTPN11,PLCG2,PRKCD,IRS1,E2F1,PRKCH,IDH2,PIK3CA,PA2G4,PDGFA,CDK4,ABL1,EGF,E2F3,CDKN2B,PRKCZ,SHC1,MTOR,AKT1,IGF1,KL,PIK3C3,PDGFRA,IGF1R,AKT3,PRKCE,PIK3R2,MAP2K1,EGFR,PRKCA,CAMK2B,CALML5,GRB2,P…
B Cell Receptor Signaling	DrSong_breast cancer -gene list - 2016-11-25 02:49 PM	40.8	0.573	#NUM!	RAC2,RAF1,PIK3R1,HRAS,KRAS,MAP3K4,PIK3CG,ATF4,IRS2,ATM,ETS1,PIK3C2B,AKT2,PRKCQ,CFL1,RRAS,CREB3,FGFR2,NFKB2,TLR9,ATF2,SYNJ2,GAB1,PLCG2,IRS1,SYK,MAP2K3,BCL2A1,PIK3CA,PTK2B,MAP3K5,FCGR2B,EP300,MTOR,AKT1,JUN,KL,PIK3C3,CREB1,PIK3R2,PPP3CA,CAMK2B,CALML5,FCGR2A,GRB2,EGR1,CSK,MAPK8,BCL10,LYN,MAP3K8,PRKCB,MAP2K4,GAB2,FCGR2C,MAP3K11,BAD,MAPK1,PDPK1,BCL6,PTEN,PAX5,FGFR3,PTK2,IKBKB,IKBKG,FGFR4,MAPK3,MAP3K7,G…
B Cell Receptor Signaling	DrSong_EGCG target list - 2016-11-25 02:54 PM	1.37	0.0105	#NUM!	JUN,NFKB1
IGF-1 Signaling	DrSong_breast cancer -gene list - 2016-11-25 02:49 PM	40.7	0.726	#NUM!	PRKACB,SOCS1,RAF1,SOCS3,CSNK2A1,CTGF,JAK1,MAPK1,BAD,PIK3R1,SRF,PDPK1,HRAS,KRAS,FGFR3,YWHAQ,PTK2,CASP9,PIK3CG,FGFR4,MAPK3,IRS2,IGFBP1,RASA1,ATM,PIK3C2B,RPS6KB1,AKT2,YWHAG,RRAS,FGFR1,YWHAZ,FGFR2,IGFBP5,STAT3,TLR9,IGFBP2,PIK3R3,GAB1,PTPN11,IRS1,PRKACA,IGFBP3,CYR61,IGFBP4,PIK3CA,JAK2,IGFBP7,PRKCZ,PRKAG1,SHC1,JUN,AKT1,IGF1,KL,PIK3C3,FOXO3,RPS6KB2,IGF1R,AKT3,SOCS2,PIK3R2,MAP2K1,PXN,GRB2,MAPK8,SOCS4,CSN…
IGF-1 Signaling	DrSong_EGCG target list - 2016-11-25 02:54 PM	0.766	0.00926	#NUM!	JUN
Xenobiotic Metabolism Signaling	DrSong_breast cancer -gene list - 2016-11-25 02:49 PM	39.9	0.476	#NUM!	RAF1,UGT2B7,PPP2CA,PIK3R1,MAF,HRAS,KRAS,MAP3K4,IL6,ARNT,SULT1A2,UGT2B15,NR1I2,SUMO1,PIK3CG,KEAP1,IRS2,GSTA1,PRKD3,PRKD1,AHR,ATM,PIK3C2B,PRKCQ,UGT2B17,MED1,RRAS,GSTM3,FGFR2,NFKB2,UGT1A4,TLR9,SULT1E1,GAB1,PTPA,IRS1,PPP2R2B,MAP2K3,CYP2B6,MAPK7,RXRA,TNF,NDST1,GSTP1,GAL3ST2,PIK3CA,PPP2R2A,ABCC2,NQO2,MAP3K5,PRKCZ,SOD3,EP300,HSP90AB1,KL,ALDH1A3,PIK3C3,PRKCE,PIK3R2,NFE2L2,CITED2,CAMK2B,GSTM1,ABCB1,CYP1A1…
Xenobiotic Metabolism Signaling	DrSong_EGCG target list - 2016-11-25 02:54 PM	0.401	0.00346	#NUM!	NFKB1
Ovarian Cancer Signaling	DrSong_breast cancer -gene list - 2016-11-25 02:49 PM	39	0.625	#NUM!	PRKACB,CDKN2A,RAF1,WNT10B,MAPK1,AXIN1,PIK3R1,LHCGR,HRAS,KRAS,CCND1,PTEN,FGFR3,VEGFA,RB1,PIK3CG,FGFR4,MAPK3,FIGF,IRS2,GSK3B,BRCA1,WNT5B,ATM,TP53,PIK3C2B,RPS6KB1,GJA1,AKT2,RRAS,WNT9A,FGFR1,FGFR2,VEGFC,MMP2,TLR9,APC,PIK3R3,GAB1,PTPN11,IRS1,E2F1,PRKACA,LEF1,WNT1,TCF4,MMP7,PIK3CA,PA2G4,CDK4,ABL1,EGF,MLH1,WNT2,PRKAG1,BCL2,RAD51,BRAF,MTOR,AKT1,ARRB1,EDN1,KL,PIK3C3,FSHR,RPS6KB2,AKT3,PIK3R2,CTNNB1,MAP2K1,…
Ovarian Cancer Signaling	DrSong_EGCG target list - 2016-11-25 02:54 PM	2.68	0.0205	#NUM!	MMP7,MMP2,BCL2
Glioblastoma Multiforme Signaling	DrSong_breast cancer -gene list - 2016-11-25 02:49 PM	38.8	0.597	#NUM!	CDKN2A,RAF1,PLCB2,WNT10B,MAPK1,AXIN1,PIK3R1,DIRAS3,NF2,HRAS,KRAS,CCND1,PTEN,FGFR3,MYC,RB1,E2F6,RHOG,RHOB,PIK3CG,FGFR4,MAPK3,TSC2,IRS2,GSK3B,E2F2,WNT5B,PDGFRB,ATM,TP53,PIK3C2B,RPS6KB1,E2F4,AKT2,RRAS,WNT9A,FGFR1,CDK6,RAC1,FGFR2,ITPR1,TLR9,APC,PDGFB,PIK3R3,IGF2,GAB1,PTPN11,CDC42,IRS1,PRKCD,PLCG2,RHOA,E2F1,LEF1,WNT1,CDK2,TSC1,PIK3CA,PDGFA,PDIA3,CDK4,EGF,E2F3,WNT2,PLCD1,SHC1,MTOR,AKT1,IGF1,KL,PIK3C3,P…
ErbB Signaling	DrSong_breast cancer -gene list - 2016-11-25 02:49 PM	38.6	0.735	#NUM!	MAP2K4,RAF1,BTC,MAPK1,PIK3R1,HRAS,PDPK1,KRAS,FGFR3,PAK1,PIK3CG,MAPK3,FGFR4,IRS2,GSK3B,PRKD3,PRKD1,ATM,RPS6KB1,PIK3C2B,PRKCQ,RRAS,FGFR1,HBEGF,FGFR2,TLR9,MAPK12,AREG,PIK3R3,GAB1,PTPN11,CDC42,PLCG2,PRKCD,IRS1,PRKCH,MAP2K3,EREG,PIK3CA,NRG2,EGF,MAPK11,PRKCZ,NRG1,SHC1,MTOR,JUN,AKT1,KL,PIK3C3,ERBB4,PRKCE,PIK3R2,ERBB2,MAP2K1,EGFR,PRKCA,PAK4,GRB2,MAPK8,MAPK9,PLCG1,ERBB3,FOS,MAPK14,PRKCI,FOXO1,PAK2,TGFA,PI…
ErbB Signaling	DrSong_EGCG target list - 2016-11-25 02:54 PM	1.9	0.0204	#NUM!	JUN,ERBB2
Growth Hormone Signaling	DrSong_breast cancer -gene list - 2016-11-25 02:49 PM	37.7	0.79	#NUM!	SOCS1,SOCS3,MAPK1,PIK3R1,SRF,PDPK1,FGFR3,PIK3CG,FGFR4,MAPK3,IRS2,PRKD3,PRKD1,ATM,PIK3C2B,RPS6KB1,STAT5A,PTPN6,PRKCQ,FGFR1,IGFALS,FGFR2,STAT3,TLR9,PIK3R3,IGF2,RPS6KA6,GAB1,PTPN11,PLCG2,PRKCD,IRS1,IGFBP3,PRKCH,RPS6KA1,PIK3CA,RPS6KA3,JAK2,PRKCZ,IGF1,KL,PIK3C3,CEBPA,IGF1R,RPS6KB2,SOCS2,PRKCE,RPS6KA2,PIK3R2,STAT5B,STAT1,PRKCA,GRB2,PLCG1,RPS6KA5,SOCS4,GH1,FOS,GHR,PRKCI,PIK3CB,SOCS7,ELK1,PRKCB
Growth Hormone Signaling	DrSong_EGCG target list - 2016-11-25 02:54 PM	0.861	0.0118	#NUM!	STAT1
Dendritic Cell Maturation	DrSong_breast cancer -gene list - 2016-11-25 02:49 PM	37.6	0.547	#NUM!	TRD,PIK3R1,HLA-B,IL6,HLA-DQB1,CD1D,PIK3CG,ATF4,IRS2,ATM,PIK3C2B,AKT2,CREB3,FGFR2,TRG,NFKB2,TLR9,ATF2,TRAF6,GAB1,ZBTB12,IRS1,PLCG2,FSCN1,TNF,COL3A1,PIK3CA,ICAM1,LEPR,PDIA3,HLA-A,IFNB1,HLA-DQA1,JAK2,FCGR2B,EP300,PLCD1,AKT1,KL,PIK3C3,NGFR,CREB1,PIK3R2,TLR3,TNFRSF1B,COL18A1,FCGR3A/FCGR3B,GRB2,IL10,MYD88,FCGR2A,TNFRSF1A,IL15,MAPK8,PLCG1,CD80,IL12B,LTA,CSF2,MAP2K4,FCGR2C,CD40LG,PLCB2,MAPK1,IL32,FGFR3,I…
Dendritic Cell Maturation	DrSong_EGCG target list - 2016-11-25 02:54 PM	1.36	0.0105	#NUM!	STAT1,NFKB1
IL-15 Signaling	DrSong_breast cancer -gene list - 2016-11-25 02:49 PM	36.7	0.803	#NUM!	RAF1,JAK1,MAPK1,PIK3R1,HRAS,KRAS,IL6,PTK2,FGFR3,LCK,MAPK3,PIK3CG,FGFR4,IRS2,FASLG,ATM,PIK3C2B,CXCL8,STAT6,STAT5A,AKT2,IL2RG,RRAS,FGFR1,TYK2,FGFR2,STAT3,NFKB2,TLR9,MAPK12,RAC3,PIK3R3,BCL2L1,GAB1,PTPN11,IRS1,SYK,TNF,RELA,PIK3CA,JAK2,NFKB1,MAPK11,SHC1,AKT1,KL,PIK3C3,AKT3,PIK3R2,STAT5B,MAP2K1,IL4,VCAM1,GRB2,IL15,PLCG1,IL17A,MAPK14,PIK3CB,CSF2,JAK3
IL-15 Signaling	DrSong_EGCG target list - 2016-11-25 02:54 PM	0.902	0.013	#NUM!	NFKB1
Germ Cell-Sertoli Cell Junction Signaling	DrSong_breast cancer -gene list - 2016-11-25 02:49 PM	36.3	0.561	#NUM!	TUBA1B,RAC2,TGFBR1,AXIN1,PIK3R1,HRAS,AFDN,KRAS,MAP3K4,PAK1,ITGA3,PIK3CG,KEAP1,IRS2,ATM,PIK3C2B,CFL1,RRAS,ITGA6,FGFR2,TLR9,CDH1,CDH2,GAB1,IRS1,MAP2K3,TNF,PIK3CA,ILK,CTNNA1,MAP3K5,AKT1,KL,PIK3C3,RHOU,PIK3R2,CTNNB1,ITGB1,TUBB1,TNFRSF1A,TJP1,GRB2,RHOC,ACTB,ITGA2,MAPK8,FER,MAP3K8,CTNND1,MAP2K4,MAP3K11,MAPK1,DIRAS3,WASL,PDPK1,LIMK2,TUBB,LIMK1,FGFR3,PTK2,TGFBR2,CTNNA2,RHOG,RHOB,TGFB1,FGFR4,MAPK3,MAP3K7,…
PI3K/AKT Signaling	DrSong_breast cancer -gene list - 2016-11-25 02:49 PM	36.2	0.645	#NUM!	GAB2,RAF1,JAK1,MAPK1,BAD,PPP2CA,PIK3R1,HRAS,PDPK1,KRAS,NOS3,CCND1,PTEN,YWHAQ,IKBKB,IKBKG,ITGA3,PIK3CG,MAPK3,TSC2,GSK3B,ITGA4,MCL1,TP53,RPS6KB1,CDC37,AKT2,YWHAG,RRAS,TYK2,YWHAZ,ITGA5,NFKB2,PIK3R3,SYNJ2,BCL2L1,NANOG,GAB1,PTPA,PPP2R2B,HSP90AA1,RELA,TSC1,PIK3CA,PPP2R2A,ILK,INPPL1,MAP3K5,JAK2,NFKB1,PRKCZ,EIF4E,BCL2,EIF4EBP1,SHC1,HSP90B1,MTOR,AKT1,HSP90AB1,FOXO3,RPS6KB2,AKT3,PIK3R2,CTNNB1,MAP2K1,ITGB1,…
PI3K/AKT Signaling	DrSong_EGCG target list - 2016-11-25 02:54 PM	1.68	0.0155	#NUM!	NFKB1,BCL2
LPS-stimulated MAPK Signaling	DrSong_breast cancer -gene list - 2016-11-25 02:49 PM	36.2	0.756	#NUM!	MAP2K4,RAF1,MAPK1,PIK3R1,SRF,HRAS,KRAS,FGFR3,IKBKB,PAK1,IKBKG,PIK3CG,FGFR4,MAPK3,MAP3K7,IRS2,PRKD3,PRKD1,ATM,PIK3C2B,MAP3K14,PRKCQ,RRAS,FGFR1,RAC1,FGFR2,NFKB2,TLR9,MAPK12,ATF2,PIK3R3,GAB1,PTPN11,CDC42,PRKCD,IRS1,CD14,PRKCH,MAP2K3,RELA,PIK3CA,MAP3K5,NFKB1,MAPK11,PRKCZ,JUN,KL,PIK3C3,CREB1,PRKCE,PIK3R2,MAP2K1,PRKCA,ATF1,GRB2,MAPK8,MAPK9,IKBKE,TLR4,FOS,MAPK14,PRKCI,PIK3CB,ELK1,PRKCB
LPS-stimulated MAPK Signaling	DrSong_EGCG target list - 2016-11-25 02:54 PM	2.01	0.0233	#NUM!	JUN,NFKB1
Production of Nitric Oxide and Reactive Oxygen Species in Macrophages	DrSong_breast cancer -gene list - 2016-11-25 02:49 PM	36	0.534	#NUM!	APOB,PPP2CA,PIK3R1,MAP3K4,PON1,PIK3CG,IRS2,PRKD3,PRKD1,ATM,PIK3C2B,AKT2,PRKCQ,FGFR2,NFKB2,TLR9,IRF1,MPO,GAB1,PTPA,IRS1,PLCG2,PPP2R2B,TNF,APOD,APOE,PIK3CA,PPP2R2A,JAK2,MAP3K5,PRKCZ,AKT1,JUN,KL,PIK3C3,NGFR,RHOU,PRKCE,SERPINA1,PIK3R2,TNFRSF1B,IFNG,TNFRSF1A,GRB2,RHOC,MAPK8,PLCG1,FOS,MAP3K8,JAK3,PRKCB,PPARA,MAP2K4,MAP3K11,JAK1,MAPK1,DIRAS3,FGFR3,IKBKB,IKBKG,RHOG,RHOB,FGFR4,MAPK3,HOXA10,MAP3K7,CYBB,TNF…
Production of Nitric Oxide and Reactive Oxygen Species in Macrophages	DrSong_EGCG target list - 2016-11-25 02:54 PM	3.41	0.0201	#NUM!	ALB,JUN,STAT1,NFKB1
RAR Activation	DrSong_breast cancer -gene list - 2016-11-25 02:49 PM	35.9	0.537	#NUM!	PIK3R1,VEGFA,RARA,PIK3CG,PRKD3,PRKD1,STAT5A,SMAD2,AKT2,PRKCQ,MED1,CDK7,NFKB2,PRKACA,RXRA,PIK3CA,MAP3K5,JAK2,PRKCZ,SMARCA4,EP300,ADH1A,KAT2B,JUN,AKT1,ALDH1A3,RARB,PRKCE,NCOR1,PIK3R2,RXRB,CITED2,MMP1,SRA1,ACTB,CSK,MAPK8,FOS,BRD7,NRIP1,NCOR2,PRKCB,PPARGC1A,MAP2K4,PRKACB,CSNK2A1,MAPK1,AKR1C3,SMAD3,PDPK1,RBP1,PTEN,NR2F1,ALDH1A1,TGFB1,RAC1,SNW1,MAPK12,ERCC2,PIK3R3,DUSP1,SMARCA2,PRKCD,IGFBP3,NCOA1,TGFB3…
RAR Activation	DrSong_EGCG target list - 2016-11-25 02:54 PM	1.34	0.0102	#NUM!	JUN,NFKB1
STAT3 Pathway	DrSong_breast cancer -gene list - 2016-11-25 02:49 PM	35.9	0.808	#NUM!	MAP2K4,SOCS1,RAF1,SOCS3,MAP3K11,TGFBR1,MAPK1,TGFBR3,HRAS,KRAS,BMPR1B,FGFR3,TGFBR2,MYC,PIM1,MAPK3,FGFR4,CISH,PDGFRB,CDC25A,PTPN6,RRAS,FGFR1,TYK2,RAC1,FGFR2,STAT3,MAPK12,DDR1,INSR,PTPN2,BMPR2,JAK2,MAPK11,BCL2,BMPR1A,NGFR,NTRK1,PDGFRA,IGF1R,SOCS2,MAP2K1,EGFR,SRC,FLT1,FLT4,MAPK8,MAPK9,SOCS4,TNFRSF11A,IGF2R,NDUFA13,PIAS3,MAPK14,NTRK2,GHR,CDKN1A,KDR,SOCS7
STAT3 Pathway	DrSong_EGCG target list - 2016-11-25 02:54 PM	0.918	0.0135	#NUM!	BCL2
Prostate Cancer Signaling	DrSong_breast cancer -gene list - 2016-11-25 02:49 PM	35.8	0.723	#NUM!	RAF1,MAPK1,BAD,PIK3R1,HRAS,PDPK1,KRAS,CCND1,PTEN,FGFR3,RB1,CASP9,MAPK3,FGFR4,PIK3CG,ATF4,IRS2,GSK3B,ATM,TP53,PIK3C2B,AKT2,CCNE2,RRAS,FGFR1,CREB3,FGFR2,NFKB2,TLR9,ATF2,PIK3R3,GAB1,PTPN11,IRS1,E2F1,HSP90AA1,LEF1,CDK2,GSTP1,RELA,PIK3CA,PA2G4,KLK3,SRD5A1,ABL1,NFKB1,BCL2,EP300,HSP90B1,MTOR,AKT1,AR,HSP90AB1,KL,PIK3C3,CREB1,AKT3,PIK3R2,CTNNB1,MAP2K1,GRB2,MDM2,SIN3A,CCNE1,FOXO1,CDKN1A,PIK3CB,CDKN1B
Prostate Cancer Signaling	DrSong_EGCG target list - 2016-11-25 02:54 PM	3.18	0.0306	#NUM!	AR,NFKB1,BCL2
Tec Kinase Signaling	DrSong_breast cancer -gene list - 2016-11-25 02:49 PM	35.4	0.559	#NUM!	MAP2K4,JAK1,TRD,PIK3R1,DIRAS3,RACK1,GNB1,PTK2,FGFR3,PAK1,ITGA3,LCK,RHOG,GNB3,RHOB,PIK3CG,FGFR4,IRS2,GNA13,PRKD3,PRKD1,FASLG,ATM,ITGA4,TNFRSF21,STAT5A,PIK3C2B,STAT6,PRKCQ,FGFR1,TNFRSF10B,TYK2,FGFR2,ITGA5,BMX,NFKB2,TRG,STAT3,TLR9,MAPK12,PIK3R3,GAB1,PTPN11,RHOA,PLCG2,PRKCD,IRS1,TNFRSF25,PRKCH,TNF,FYN,RELA,PIK3CA,PTK2B,TNFSF10,JAK2,NFKB1,PRKCZ,FAS,YES1,KL,TNFSF12,PIK3C3,RHOU,PRKCE,PIK3R2,STAT5B,STAT1…
Tec Kinase Signaling	DrSong_EGCG target list - 2016-11-25 02:54 PM	3.64	0.0231	#NUM!	FADD,GNAO1,STAT1,NFKB1
Prolactin Signaling	DrSong_breast cancer -gene list - 2016-11-25 02:49 PM	35.3	0.759	#NUM!	SOCS1,RAF1,SOCS3,MAPK1,PIK3R1,HRAS,PDPK1,KRAS,MYC,FGFR3,MAPK3,FGFR4,PIK3CG,IRS2,PRLR,PRKD3,PRKD1,ATM,PIK3C2B,STAT5A,PRKCQ,RRAS,FGFR1,FGFR2,STAT3,TLR9,IRF1,PIK3R3,GAB1,PTPN11,PLCG2,PRKCD,IRS1,PRKCH,FYN,PIK3CA,PRL,JAK2,NR3C1,PRKCZ,EP300,SHC1,JUN,SP1,KL,PIK3C3,SOCS2,PRKCE,PIK3R2,STAT5B,STAT1,MAP2K1,PRKCA,GRB2,PLCG1,SOCS4,CEBPB,FOS,PRKCI,PIK3CB,NMI,SOCS7,PRKCB
Prolactin Signaling	DrSong_EGCG target list - 2016-11-25 02:54 PM	2.01	0.0233	#NUM!	JUN,STAT1
Hepatic Fibrosis / Hepatic Stellate Cell Activation	DrSong_breast cancer -gene list - 2016-11-25 02:49 PM	35.2	0.541	#NUM!	CCR5,TGFBR1,CTGF,IL6,CXCL9,VEGFA,FIGF,SERPINE1,FASLG,TIMP2,PDGFRB,SMAD2,IL4R,FGFR2,IGFBP5,MMP2,NFKB2,MET,MYL9,TNF,COL3A1,ICAM1,FN1,IL1RL1,LEPR,FGF2,CXCR3,CCL5,COL4A2,IGF1,CCL2,NGFR,IGF1R,PDGFRA,COL18A1,TNFRSF1B,MMP1,EGFR,IFNG,FLT1,TNFRSF1A,IL10,FLT4,CSF1,CCL21,CD40LG,SMAD3,KLF6,MMP13,TGFBR2,IL1R2,CXCL3,CYP2E1,TGFB1,TNFRSF11B,CXCL8,COL4A1,FGFR1,IL6R,VEGFC,PDGFB,IGF2,CD40,IGFBP3,TGFB3,CD14,CCR7,AGT…
Hepatic Fibrosis / Hepatic Stellate Cell Activation	DrSong_EGCG target list - 2016-11-25 02:54 PM	4.76	0.0267	#NUM!	MET,MMP2,STAT1,NFKB1,BCL2
HER-2 Signaling in Breast Cancer	DrSong_breast cancer -gene list - 2016-11-25 02:49 PM	35.1	0.739	#NUM!	BAD,PIK3R1,HRAS,KRAS,PARD6A,CCND1,ITGB3,FGFR3,CASP9,PIK3CG,FGFR4,TSC2,IRS2,ITGB4,GSK3B,PRKD3,PRKD1,ATM,TP53,PIK3C2B,AKT2,CCNE2,PRKCQ,RRAS,FGFR1,CDK6,FGFR2,MMP2,TLR9,AREG,PIK3R3,GAB1,PTPN11,CDC42,IRS1,PRKCD,PRKCH,PARD3,TSC1,PIK3CA,EGF,MAP3K5,PRKCZ,NRG1,AKT1,KL,PIK3C3,PRKCE,AKT3,PIK3R2,ERBB2,EGFR,PRKCA,ITGB1,GRB2,PLCG1,ERBB3,MDM2,CCNE1,PRKCI,FOXO1,CDKN1A,PIK3CB,CDKN1B,PRKCB
HER-2 Signaling in Breast Cancer	DrSong_EGCG target list - 2016-11-25 02:54 PM	1.99	0.0227	#NUM!	MMP2,ERBB2
Type II Diabetes Mellitus Signaling	DrSong_breast cancer -gene list - 2016-11-25 02:49 PM	35.1	0.63	#NUM!	MAP2K4,SOCS1,SOCS3,MAPK1,PRKAB1,CD36,PIK3R1,PDPK1,ADIPOR1,FGFR3,IKBKB,IKBKG,PIK3CG,FGFR4,MAPK3,INS,PRKAA1,MAP3K7,IRS2,PRKD3,PRKD1,ATM,TNFRSF11B,PIK3C2B,MAP3K14,AKT2,PRKCQ,FGFR1,FGFR2,NFKB2,TLR9,MAPK12,PIK3R3,GAB1,PTPN11,PRKCD,IRS1,PRKCH,INSR,ADIPOR2,TNF,RELA,PIK3CA,PKLR,PKM,ADIPOQ,SMPD1,MAP3K5,NFKB1,PRKCZ,PRKAG1,TRADD,MTOR,AKT1,KL,PIK3C3,NGFR,PRKCE,AKT3,ACSL4,SOCS2,PIK3R2,TNFRSF1B,PRKCA,PPARG,MAP…
Type II Diabetes Mellitus Signaling	DrSong_EGCG target list - 2016-11-25 02:54 PM	0.643	0.00676	#NUM!	NFKB1
14-3-3-mediated Signaling	DrSong_breast cancer -gene list - 2016-11-25 02:49 PM	35	0.623	#NUM!	MAP2K4,TUBA1B,RAF1,PLCB2,MAPK1,BAD,TP73,PIK3R1,HRAS,KRAS,TUBB,FGFR3,YWHAQ,PIK3CG,FGFR4,MAPK3,TSC2,IRS2,GSK3B,PRKD3,PRKD1,ATM,PIK3C2B,TUBB3,AKT2,YWHAG,PRKCQ,YAP1,RRAS,STK11,FGFR1,YWHAZ,FGFR2,TLR9,MAPK12,PIK3R3,CBL,GAB1,PTPN11,MAPT,PRKCD,IRS1,PLCG2,PRKCH,RPS6KA1,TNF,TSC1,PIK3CA,PDIA3,MAP3K5,PRKCZ,PLCD1,JUN,AKT1,KL,PIK3C3,AKT3,PRKCE,PIK3R2,MAP2K1,PRKCA,SRC,TUBB1,GRB2,TNFRSF1A,STRADA,TUBA4A,MAPK8,MAP…
14-3-3-mediated Signaling	DrSong_EGCG target list - 2016-11-25 02:54 PM	1.66	0.0152	#NUM!	JUN,MAPT
NF-κB Activation by Viruses	DrSong_breast cancer -gene list - 2016-11-25 02:49 PM	34.9	0.744	#NUM!	RAF1,CCR5,MAPK1,CD4,PIK3R1,HRAS,KRAS,ITGB3,FGFR3,IKBKB,IKBKG,ITGA3,LCK,FGFR4,PIK3CG,MAPK3,ITGAV,IRS2,PRKD3,PRKD1,ATM,ITGA4,PIK3C2B,MAP3K14,AKT2,PRKCQ,RRAS,FGFR1,ITGA6,TBP,ITGA5,FGFR2,NFKB2,TLR9,PIK3R3,GAB1,PTPN11,IRS1,PRKCD,PRKCH,ITGA1,RELA,PIK3CA,NFKB1,PRKCZ,AKT1,KL,PIK3C3,PRKCE,AKT3,PIK3R2,PRKCA,ITGB1,GRB2,MAP3K1,ITGA2,IKBKE,ITGAL,TNFRSF14,TRAF2,PRKCI,RIPK1,PIK3CB,PRKCB
NF-κB Activation by Viruses	DrSong_EGCG target list - 2016-11-25 02:54 PM	0.852	0.0115	#NUM!	NFKB1
Erythropoietin Signaling	DrSong_breast cancer -gene list - 2016-11-25 02:49 PM	34.9	0.772	#NUM!	SOCS1,RAF1,SOCS3,MAPK1,PIK3R1,HRAS,PDPK1,KRAS,FGFR3,PIK3CG,FGFR4,MAPK3,IRS2,PRKD3,PRKD1,ATM,PIK3C2B,RPS6KB1,STAT5A,PTPN6,AKT2,PRKCQ,RRAS,EPOR,FGFR1,FGFR2,NFKB2,TLR9,PIK3R3,CBL,GAB1,PTPN11,PRKCD,IRS1,PLCG2,PRKCH,EPO,RELA,PIK3CA,JAK2,NFKB1,PRKCZ,SHC1,JUN,AKT1,KL,PIK3C3,PRKCE,AKT3,PIK3R2,STAT5B,MAP2K1,PRKCA,SRC,GRB2,PLCG1,FOS,PRKCI,PIK3CB,ELK1,PRKCB
Erythropoietin Signaling	DrSong_EGCG target list - 2016-11-25 02:54 PM	2.05	0.0244	#NUM!	JUN,NFKB1
Small Cell Lung Cancer Signaling	DrSong_breast cancer -gene list - 2016-11-25 02:49 PM	34.7	0.75	#NUM!	PIK3R1,CCND1,PTEN,MYC,FGFR3,PTK2,IKBKB,RB1,IKBKG,CASP9,PIK3CG,FGFR4,TRAF4,IRS2,ATM,TP53,PIK3C2B,AKT2,CCNE2,FGFR1,CDK6,FGFR2,NFKB2,TLR9,SKP2,TRAF6,PIK3R3,BCL2L1,GAB1,PTPN11,IRS1,E2F1,RXRA,CDK2,RELA,PIK3CA,PA2G4,ABL1,CDK4,NFKB1,CDKN2B,BCL2,AKT1,KL,PIK3C3,RARB,BID,AKT3,PIK3R2,RXRB,FHIT,GRB2,APAF1,IKBKE,SIN3A,PIAS3,TRAF2,CCNE1,CKS1B,PIK3CB,PTGS2,CDKN1B,BIRC2
Small Cell Lung Cancer Signaling	DrSong_EGCG target list - 2016-11-25 02:54 PM	2	0.023	#NUM!	NFKB1,BCL2
Renin-Angiotensin Signaling	DrSong_breast cancer -gene list - 2016-11-25 02:49 PM	34.6	0.642	#NUM!	MAP2K4,PRKACB,RAF1,MAPK1,PIK3R1,HRAS,KRAS,PTK2,FGFR3,PAK1,PIK3CG,MAPK3,FGFR4,IRS2,PRKD3,PRKD1,ATM,PIK3C2B,PTPN6,PRKCQ,RRAS,FGFR1,RAC1,FGFR2,ITPR1,NFKB2,STAT3,TLR9,MAPK12,ATF2,PIK3R3,GAB1,PTPN11,PLCG2,PRKCD,IRS1,PRKACA,PRKCH,PTGER2,TNF,AGTR2,AGTR1,RELA,PIK3CA,PTK2B,CCL5,JAK2,NFKB1,MAPK11,PRKCZ,PRKAG1,SHC1,JUN,CCL2,KL,PIK3C3,PRKCE,PIK3R2,STAT1,MAP2K1,ACE,AGT,PRKCA,PAK4,GRB2,MAP3K1,MAPK8,MAPK9,PLCG1…
Renin-Angiotensin Signaling	DrSong_EGCG target list - 2016-11-25 02:54 PM	2.84	0.0233	#NUM!	JUN,STAT1,NFKB1
Role of Pattern Recognition Receptors in Recognition of Bacteria and Viruses	DrSong_breast cancer -gene list - 2016-11-25 02:49 PM	34.6	0.606	#NUM!	MAP2K4,LIF,MAPK1,PIK3R1,C1QA,IL6,FGFR3,TGFB1,MAPK3,FGFR4,PIK3CG,OSM,IRS2,IL17F,PRKD3,PRKD1,ATM,PTX3,CXCL8,PIK3C2B,C3,PRKCQ,FGFR1,FGFR2,NFKB2,TLR9,MAPK12,C5,PIK3R3,TRAF6,TLR2,IL18,IRF7,NOD2,GAB1,PTPN11,PLCG2,PRKCD,IRS1,SYK,TGFB3,PRKCH,TNF,RELA,IL1A,PIK3CA,IL12A,IFNB1,CCL5,EIF2S1,NFKB1,RNASEL,PRKCZ,IL17B,MBL2,IL2,KL,PIK3C3,CREB1,TGFB2,PRKCE,PIK3R2,TLR3,IL4,PRKCA,IFNG,IL3,MYD88,GRB2,IL10,MAPK8,MAPK9…
Role of Pattern Recognition Receptors in Recognition of Bacteria and Viruses	DrSong_EGCG target list - 2016-11-25 02:54 PM	0.673	0.0073	#NUM!	NFKB1
ERK/MAPK Signaling	DrSong_breast cancer -gene list - 2016-11-25 02:49 PM	34.4	0.518	#NUM!	PRKACB,RAF1,RAC2,MAPK1,BAD,PPP2CA,HSPB2,PIK3R1,SRF,HRAS,TLN1,KRAS,FGFR3,YWHAQ,PTK2,MYC,LAMTOR3,ITGA3,PAK1,ELF3,ETS2,MAPK3,FGFR4,PIK3CG,ATF4,IRS2,ELF5,ATM,ITGA4,ETS1,PPP1R14C,PIK3C2B,YWHAG,RRAS,FGFR1,CRKL,CREB3,RAC1,YWHAZ,ITGA5,FGFR2,STAT3,TLR9,RAC3,ELF1,ATF2,PIK3R3,PLA2G6,DOCK1,PTPN11,GAB1,DUSP1,PTPA,PRKCD,PLCG2,IRS1,PPP2R2B,PRKACA,DUSP4,RPS6KA1,ESR1,HSPB1,FYN,PIK3CA,PTK2B,PPP2R2A,PLA2G10,DUSP6,C…
ERK/MAPK Signaling	DrSong_EGCG target list - 2016-11-25 02:54 PM	0.525	0.00493	#NUM!	STAT1
VDR/RXR Activation	DrSong_breast cancer -gene list - 2016-11-25 02:49 PM	34.2	0.769	#NUM!	CSNK2A1,BGLAP,CYP24A1,KLK6,HES1,CXCL10,CASR,RUNX2,HOXA10,IGFBP1,CYP27B1,PRKD3,PRKD1,WT1,PRKCQ,SPP1,MED1,IGFBP5,KLF4,SULT2A1,NCOA3,PRKCD,IGFBP3,NCOA1,CD14,PRKCH,CST6,RXRA,HSD17B2,IL12A,IL1RL1,PDGFA,CCL5,PRKCZ,EP300,YY1,SP1,NCOA2,GADD45A,IL2,TGFB2,CEBPA,PRKCE,NCOR1,VDR,RXRB,PRKCA,IFNG,TNFSF11,LRP5,PPARD,CEBPB,CAMP,PRKCI,FOXO1,CDKN1A,NCOR2,CDKN1B,CSF2,PRKCB
PDGF Signaling	DrSong_breast cancer -gene list - 2016-11-25 02:49 PM	34.1	0.722	#NUM!	MAP2K4,RAF1,CSNK2A1,JAK1,MAPK1,PIK3R1,SPHK2,SRF,ACP1,HRAS,KRAS,FGFR3,MYC,PIK3CG,FGFR4,MAPK3,CAV1,IRS2,RASA1,ATM,PDGFRB,PIK3C2B,RRAS,CRKL,FGFR1,TYK2,FGFR2,STAT3,TLR9,PDGFB,PIK3R3,SYNJ2,GAB1,PTPN11,PLCG2,IRS1,PIK3CA,PDGFA,ABL1,CRK,INPPL1,JAK2,SHC1,JUN,KL,PIK3C3,PDGFRA,SPHK1,PIK3R2,STAT1,MAP2K1,PRKCA,SRC,GRB2,MAP3K1,MAPK8,PLCG1,CSNK2A2,FOS,ABL2,INPP5J,PIK3CB,ELK1,JAK3,PRKCB
PDGF Signaling	DrSong_EGCG target list - 2016-11-25 02:54 PM	1.92	0.0208	#NUM!	JUN,STAT1
IL-17 Signaling	DrSong_breast cancer -gene list - 2016-11-25 02:49 PM	33	0.729	#NUM!	MAP2K4,JAK1,MAPK1,MMP3,PIK3R1,HRAS,KRAS,IL6,FGFR3,CXCL10,MAPK3,PIK3CG,FGFR4,MAP3K7,IRS2,CXCL1,GSK3B,IL17F,ATM,PIK3C2B,MAP3K14,CXCL8,AKT2,RRAS,FGFR1,FGFR2,MAPK12,TLR9,ATF2,TRAF6,PIK3R3,IL19,GAB1,PTPN11,IRS1,MAP2K3,RELA,PIK3CA,JAK2,NFKB1,MAPK11,JUN,AKT1,CCL2,TIMP1,KL,PIK3C3,AKT3,PIK3R2,MAPKAPK2,NOS2,MAP2K1,GRB2,MAPK8,MAPK9,CEBPB,IL17A,MAPK14,CRP,PIK3CB,PTGS2,ELK1
IL-17 Signaling	DrSong_EGCG target list - 2016-11-25 02:54 PM	2.02	0.0235	#NUM!	JUN,NFKB1
Integrin Signaling	DrSong_breast cancer -gene list - 2016-11-25 02:49 PM	32.8	0.489	#NUM!	RAC2,RAF1,PIK3R1,HRAS,KRAS,ITGB3,PAK1,ITGA3,ITGA9,ARF4,PIK3CG,CAV1,IRS2,ITGB4,ATM,ITGA4,PIK3C2B,AKT2,RRAS,CRKL,ITGA6,ITGA5,FGFR2,TNK2,TLR9,MYL9,DOCK1,GAB1,CAPN1,PLCG2,IRS1,ITGA1,FYN,PIK3CA,ARHGEF7,ILK,CRK,ARF6,AKT1,KL,PIK3C3,RHOU,PFN2,PIK3R2,ITGB1,GRB2,RHOC,ACTB,ITGA2,MAPK8,PLCG1,WIPF1,LIMS1,NEDD9,MAP2K4,MAP3K11,PFN1,MAPK1,ARF1,DIRAS3,WASL,TLN1,PTEN,FGFR3,PTK2,PARVB,RHOG,RHOB,FGFR4,MAPK3,GRB7,ITG…
Apoptosis Signaling	DrSong_breast cancer -gene list - 2016-11-25 02:49 PM	32.3	0.708	#NUM!	MAP2K4,RAF1,MAPK1,BAD,HRAS,KRAS,DFFA,IKBKB,IKBKG,CASP9,MAPK3,BIRC3,FASLG,MCL1,CASP10,TP53,MAP3K14,PRKCQ,CASP3,RRAS,BIRC6,LMNA,NFKB2,BCL2L1,CAPN1,PLCG2,CASP2,CAPN2,RPS6KA1,BCL2A1,TNF,RELA,MAP3K5,NFKB1,FAS,BCL2,DIABLO,PRKCE,BID,CASP8,TNFRSF1B,MAP2K1,PRKCA,AIFM1,ENDOG,NAIP,MAP2K7,TNFRSF1A,MAPK8,APAF1,PLCG1,IKBKE,BAX,XIAP,CDK1,BAK1,PARP1,ROCK1,CAPNS1,DFFB,CAPN9,BCL2L11,BIRC2
Apoptosis Signaling	DrSong_EGCG target list - 2016-11-25 02:54 PM	1.98	0.0225	#NUM!	NFKB1,BCL2
EGF Signaling	DrSong_breast cancer -gene list - 2016-11-25 02:49 PM	32.1	0.794	#NUM!	MAP2K4,RAF1,CSNK2A1,JAK1,MAPK1,PIK3R1,SRF,HRAS,FGFR3,PIK3CG,FGFR4,MAPK3,IRS2,RASA1,ATM,PIK3C2B,RPS6KB1,AKT2,FGFR1,FGFR2,ITPR1,STAT3,TLR9,MAPK12,PIK3R3,GAB1,PTPN11,IRS1,PIK3CA,EGF,MAPK11,SHC1,MTOR,JUN,AKT1,KL,PIK3C3,AKT3,PIK3R2,STAT1,MAP2K1,PRKCA,EGFR,SRC,MAP2K7,GRB2,MAP3K1,MAPK8,PLCG1,FOS,CSNK2A2,MAPK14,PIK3CB,ELK1
EGF Signaling	DrSong_EGCG target list - 2016-11-25 02:54 PM	2.16	0.0278	#NUM!	JUN,STAT1
Hereditary Breast Cancer Signaling	DrSong_breast cancer -gene list - 2016-11-25 02:49 PM	32	0.577	#NUM!	NPM1,PIK3R1,FANCF,HRAS,KRAS,DDB2,CCND1,PTEN,FGFR3,HDAC6,RB1,FANCB,PIK3CG,FGFR4,XPC,IRS2,BRCA1,ATM,TP53,PIK3C2B,AKT2,HDAC4,HDAC2,HDAC8,RRAS,WEE1,FGFR1,CDK6,FGFR2,RFC1,FANCC,TLR9,CCNB1,PIK3R3,PALB2,HDAC3,GAB1,PTPN11,SMARCA2,IRS1,H2AFX,E2F1,FANCA,RFC3,FANCM,PBRM1,PIK3CA,ARID1A,BARD1,CDK4,MRE11A,RAD50,MLH1,SMARCA4,CHEK1,EP300,RAD51,AKT1,FANCD2,GADD45A,KL,PIK3C3,AKT3,PIK3R2,BLM,CHEK2,CDC25C,GRB2,ACTB,…
Hereditary Breast Cancer Signaling	DrSong_EGCG target list - 2016-11-25 02:54 PM	0.654	0.00694	#NUM!	BLM
p70S6K Signaling	DrSong_breast cancer -gene list - 2016-11-25 02:49 PM	31.8	0.595	#NUM!	RAF1,PLCB2,JAK1,MAPK1,F2R,BAD,PPP2CA,PIK3R1,HRAS,PDPK1,KRAS,F2,FGFR3,YWHAQ,PIK3CG,FGFR4,MAPK3,IRS2,PRKD3,PRKD1,ATM,RPS6KB1,PIK3C2B,IL4R,IL2RG,AKT2,YWHAG,PRKCQ,EEF2,RRAS,FGFR1,YWHAZ,FGFR2,TLR9,PLD1,PIK3R3,RPS6,GAB1,PTPN11,PTPA,MAPT,PLCG2,PRKCD,IRS1,SYK,PPP2R2B,PRKCH,AGTR1,PIK3CA,PPP2R2A,PDIA3,PRKCZ,PLCD1,SHC1,MTOR,AKT1,F2RL1,KL,PIK3C3,AKT3,PRKCE,PIK3R2,EEF2K,BCAP31,MAP2K1,EGFR,IL4,PRKCA,AGT,SRC,GR…
p70S6K Signaling	DrSong_EGCG target list - 2016-11-25 02:54 PM	0.673	0.0073	#NUM!	MAPT
Human Embryonic Stem Cell Pluripotency	DrSong_breast cancer -gene list - 2016-11-25 02:49 PM	31.7	0.573	#NUM!	NODAL,WNT10B,TGFBR1,BMP4,NTF4,AXIN1,SMAD3,PIK3R1,PDPK1,TGFBR2,SOX2,FGFR3,TGFB1,PIK3CG,FGFR4,IRS2,GSK3B,WNT5B,ATM,PDGFRB,SMAD2,PIK3C2B,AKT2,WNT9A,FGFR1,FGFR2,TLR9,APC,PDGFB,BMP10,S1PR3,PIK3R3,S1PR4,NANOG,GAB1,PTPN11,IRS1,TGFB3,LEF1,WNT1,TCF4,NTF3,PIK3CA,KLK3,FGF2,BDNF,PDGFA,BMP2,BMPR2,NGF,WNT2,NOG,FGF4,AKT1,KL,BMPR1A,PIK3C3,NTRK1,SPHK1,PDGFRA,TGFB2,SMAD4,AKT3,PIK3R2,CTNNB1,GNAS,GRB2,DVL1,SMAD7,NTR…
IL-3 Signaling	DrSong_breast cancer -gene list - 2016-11-25 02:49 PM	31.6	0.723	#NUM!	GAB2,RAF1,JAK1,MAPK1,BAD,PIK3R1,HRAS,KRAS,FGFR3,PAK1,MAPK3,FGFR4,PIK3CG,IRS2,PRKD3,PRKD1,ATM,PIK3C2B,STAT6,STAT5A,AKT2,PTPN6,PRKCQ,RRAS,CRKL,FGFR1,RAC1,FGFR2,STAT3,TLR9,PIK3R3,GAB1,PTPN11,PRKCD,IRS1,PRKCH,PIK3CA,JAK2,PRKCZ,SHC1,JUN,AKT1,KL,PIK3C3,AKT3,PRKCE,PIK3R2,STAT5B,STAT1,MAP2K1,PPP3CA,PRKCA,IL3,GRB2,FOS,PRKCI,FOXO1,PIK3CB,ELK1,PRKCB
IL-3 Signaling	DrSong_EGCG target list - 2016-11-25 02:54 PM	2.04	0.0241	#NUM!	JUN,STAT1
JAK/Stat Signaling	DrSong_breast cancer -gene list - 2016-11-25 02:49 PM	31.6	0.723	#NUM!	SOCS1,RAF1,SOCS3,JAK1,MAPK1,PIK3R1,HRAS,KRAS,IL6,FGFR3,MAPK3,PIK3CG,FGFR4,CISH,IRS2,ATM,PIK3C2B,STAT6,STAT5A,PTPN6,AKT2,RRAS,FGFR1,TYK2,FGFR2,STAT3,NFKB2,TLR9,PIK3R3,BCL2L1,GAB1,PTPN11,IRS1,RELA,PIK3CA,PIAS1,JAK2,NFKB1,SHC1,MTOR,JUN,AKT1,KL,PIK3C3,PTPN1,SOCS2,AKT3,PIK3R2,STAT5B,STAT1,MAP2K1,GRB2,SOCS4,CEBPB,PIAS3,FOS,CDKN1A,PIK3CB,SOCS7,JAK3
JAK/Stat Signaling	DrSong_EGCG target list - 2016-11-25 02:54 PM	3.39	0.0361	#NUM!	JUN,STAT1,NFKB1
Type I Diabetes Mellitus Signaling	DrSong_breast cancer -gene list - 2016-11-25 02:49 PM	31.2	0.636	#NUM!	MAP2K4,SOCS1,SOCS3,JAK1,MAPK1,TRD,GZMB,HLA-B,HLA-DQB1,CD28,IKBKB,IKBKG,CASP9,INS,MAP3K7,FASLG,TNFRSF11B,MAP3K14,CASP3,NFKB2,TRG,MAPK12,IRF1,TRAF6,CD3G,MAP2K3,TNF,HLA-E,RELA,IL12A,HLA-A,PIAS1,HLA-DQA1,MAP3K5,JAK2,NFKB1,MAPK11,FAS,IRAK1,BCL2,HLA-G,TRADD,HLA-DRB1,IL2,NGFR,SOCS2,BID,STAT1,TNFRSF1B,CASP8,NOS2,IFNG,MAP2K7,MYD88,TNFRSF1A,MAPK8,APAF1,MAPK9,IKBKE,SOCS4,IL1R1,FADD,TRAF2,MAPK14,RIPK1,CD80,I…
Type I Diabetes Mellitus Signaling	DrSong_EGCG target list - 2016-11-25 02:54 PM	4.39	0.036	#NUM!	FADD,STAT1,NFKB1,BCL2
NRF2-mediated Oxidative Stress Response	DrSong_breast cancer -gene list - 2016-11-25 02:49 PM	31.1	0.503	#NUM!	MAP2K4,RAF1,MAPK1,PIK3R1,MAF,HRAS,KRAS,FGFR3,SOD2,GSTM2,PIK3CG,ABCC1,FGFR4,MAPK3,KEAP1,MAP3K7,DNAJA3,ATF4,GSTA1,IRS2,FOSL1,GSK3B,TXN,PRKD3,PRKD1,CBR1,ATM,PIK3C2B,PRKCQ,RRAS,FGFR1,GSTM3,FGFR2,TLR9,TXNRD1,BACH1,PIK3R3,ERP29,GAB1,PTPN11,IRS1,PRKCD,PRKCH,MAP2K3,MAPK7,DNAJB6,SQSTM1,ENC1,GSTP1,EPHX1,FTH1,USP14,PIK3CA,PPIB,PRDX1,ABCC2,NQO2,HSPB8,DNAJC13,MAP3K5,PRKCZ,SOD3,GSTT1,EP300,CUL3,HMOX1,JUN,AKT1,…
NRF2-mediated Oxidative Stress Response	DrSong_EGCG target list - 2016-11-25 02:54 PM	1.35	0.0104	#NUM!	JUN,VCP
Hepatic Cholestasis	DrSong_breast cancer -gene list - 2016-11-25 02:49 PM	30.7	0.541	#NUM!	MAP2K4,PRKACB,PPARA,LIF,IL6,MAP3K4,IL1R2,IKBKB,IKBKG,TGFB1,NR1I2,FGFR4,ABCC1,RARA,INS,MAP3K7,OSM,IL17F,PRKD3,PRKD1,SLCO1B3,TNFRSF11B,FGF19,CXCL8,MAP3K14,PRKCQ,SLCO1A2,NFKB2,MAPK12,TRAF6,IL18,IL1RN,PRKCD,TGFB3,PRKACA,CD14,PRKCH,INSR,SLCO1B1,RXRA,ESR1,TNF,RELA,IL1A,IL12A,IL1RL1,NR1H4,ABCC2,NFKB1,PRKCZ,PRKAG1,IL17B,IRAK1,JUN,IL2,NGFR,TGFB2,PRKCE,TNFRSF1B,IL4,PRKCA,ABCB1,IFNG,IL3,MYD88,TNFRSF1A,MAPK8…
Hepatic Cholestasis	DrSong_EGCG target list - 2016-11-25 02:54 PM	1.44	0.0115	#NUM!	JUN,NFKB1
Mouse Embryonic Stem Cell Pluripotency	DrSong_breast cancer -gene list - 2016-11-25 02:49 PM	30.7	0.642	#NUM!	RAF1,LIF,BMP4,JAK1,MAPK1,T,AXIN1,PIK3R1,HRAS,KRAS,FGFR3,MYC,SOX2,MAPK3,PIK3CG,FGFR4,MAP3K7,IRS2,GSK3B,TAB1,ATM,TP53,PIK3C2B,AKT2,RRAS,FGFR1,TYK2,FGFR2,STAT3,MAPK12,TLR9,APC,PIK3R3,DVL2,NANOG,GAB1,PTPN11,IRS1,LEF1,IL6ST,ID2,TCF4,PIK3CA,BMPR2,JAK2,MAPK11,ID1,AKT1,KL,BMPR1A,PIK3C3,SMAD4,AKT3,PIK3R2,CTNNB1,MAP2K1,GRB2,DVL1,ID3,XIAP,MAPK14,WNT3A,PIK3CB,JAK3,TCF7L2,ID4,FZD7,POU5F1
RANK Signaling in Osteoclasts	DrSong_breast cancer -gene list - 2016-11-25 02:49 PM	30.5	0.653	#NUM!	MAP2K4,RAF1,MAP3K11,MAPK1,PIK3R1,TAB2,MAP3K4,FGFR3,IKBKB,IKBKG,FGFR4,MAPK3,PIK3CG,MAP3K7,IRS2,BIRC3,ATM,PIK3C2B,MAP3K14,AKT2,FGFR1,FGFR2,NFKB2,TLR9,MAPK12,GSN,TRAF6,PIK3R3,CBL,GAB1,PTPN11,IRS1,RELA,PIK3CA,PTK2B,MAP3K5,NFKB1,MAPK11,NFATC1,JUN,AKT1,KL,PIK3C3,AKT3,PIK3R2,MAP2K1,PPP3CA,SRC,MAP2K7,CALML5,TNFSF11,GRB2,MAP3K1,MAPK8,MAPK9,IKBKE,TNFRSF11A,XIAP,FOS,TRAF2,MAPK14,NFATC2,MAP3K8,PIK3CB,ELK1,BI…
RANK Signaling in Osteoclasts	DrSong_EGCG target list - 2016-11-25 02:54 PM	1.87	0.0196	#NUM!	JUN,NFKB1
HIF1α Signaling	DrSong_breast cancer -gene list - 2016-11-25 02:49 PM	30.4	0.617	#NUM!	MAPK1,MMP3,PIK3R1,HRAS,MMP13,KRAS,NOS3,LDHB,ARNT,VEGFA,FGFR3,PIK3CG,FGFR4,MAPK3,FIGF,IRS2,APEX1,ATM,TP53,EGLN2,PIK3C2B,AKT2,SLC2A1,RRAS,COPS5,FGFR1,FGFR2,VEGFC,MMP2,TLR9,MAPK12,PIK3R3,EGLN1,GAB1,PTPN11,IRS1,NCOA1,HSP90AA1,MAPK7,VHL,EPO,PIK3CA,MMP7,MMP14,HIF1A,NAA10,MAPK11,SLC2A3,EP300,JUN,AKT1,EDN1,KL,PIK3C3,MMP26,MMP8,AKT3,EGLN3,MMP11,PIK3R2,NOS2,MMP1,MMP28,GRB2,MAPK8,MAPK9,MMP10,MDM2,MAPK14,PIK…
HIF1α Signaling	DrSong_EGCG target list - 2016-11-25 02:54 PM	5.75	0.0427	#NUM!	MMP7,JUN,MMP14,MMP2,HIF1A
ILK Signaling	DrSong_breast cancer -gene list - 2016-11-25 02:49 PM	30.4	0.495	#NUM!	MAP2K4,MAPK1,PPP2CA,DIRAS3,PIK3R1,MUC1,PDPK1,RICTOR,CCND1,PTEN,ITGB3,PTK2,FGFR3,MYC,VEGFA,PARVB,RHOG,RHOB,MAPK3,FGFR4,PIK3CG,ATF4,FIGF,IRS2,GSK3B,ITGB4,TMSB10/TMSB4X,ATM,PIK3C2B,AKT2,CASP3,CFL1,FGFR1,SNAI1,CREB3,FERMT2,VEGFC,FGFR2,NFKB2,MAPK12,TLR9,ATF2,PIK3R3,MYL9,DOCK1,CDH1,PTPN11,GAB1,CDC42,PTPA,RHOA,IRS1,PPP2R2B,LEF1,KRT18,RSU1,ACTN4,TNF,RELA,PIK3CA,FN1,SNAI2,PPP2R2A,BMP2,ILK,HIF1A,NFKB1,EP30…
ILK Signaling	DrSong_EGCG target list - 2016-11-25 02:54 PM	2.31	0.0152	#NUM!	JUN,HIF1A,NFKB1
Acute Myeloid Leukemia Signaling	DrSong_breast cancer -gene list - 2016-11-25 02:49 PM	30.3	0.681	#NUM!	MAP2K4,RAF1,MAPK1,BAD,PIK3R1,HRAS,KRAS,CCND1,MYC,FGFR3,CCNA1,PIM1,MAPK3,FGFR4,PIK3CG,RARA,IRS2,JUP,ATM,PIK3C2B,RPS6KB1,STAT5A,AKT2,RRAS,FGFR1,FGFR2,STAT3,NFKB2,TLR9,PIK3R3,GAB1,PTPN11,IRS1,IDH2,LEF1,MAP2K3,PML,RUNX1,RELA,TCF4,PIK3CA,NFKB1,EIF4EBP1,BRAF,MTOR,AKT1,KL,PIK3C3,RPS6KB2,CEBPA,AKT3,KIT,PIK3R2,STAT5B,MAP2K1,MAP2K7,GRB2,CSF1R,KITLG,PIK3CB,TCF7L2,PIM2
Acute Myeloid Leukemia Signaling	DrSong_EGCG target list - 2016-11-25 02:54 PM	0.821	0.0106	#NUM!	NFKB1
Macropinocytosis Signaling	DrSong_breast cancer -gene list - 2016-11-25 02:49 PM	30.2	0.716	#NUM!	PIK3R1,HRAS,KRAS,ITGB3,FGFR3,PAK1,PIK3CG,FGFR4,INS,IRS2,ITGB4,PRKD3,PRKD1,ATM,PIK3C2B,PRKCQ,RRAS,FGFR1,RAC1,FGFR2,ITGA5,TLR9,PDGFB,MET,PIK3R3,GAB1,PTPN11,CDC42,RHOA,PRKCD,IRS1,PLCG2,CD14,PRKCH,ACTN4,PIK3CA,PDGFA,EGF,NGF,PRKCZ,RAB5A,ARF6,KL,PIK3C3,HGF,PRKCE,PIK3R2,PRKCA,ITGB1,SRC,GRB2,PLCG1,CSF1R,PRKCI,ABI1,CSF1,PIK3CB,PRKCB
Macropinocytosis Signaling	DrSong_EGCG target list - 2016-11-25 02:54 PM	0.881	0.0123	#NUM!	MET
PEDF Signaling	DrSong_breast cancer -gene list - 2016-11-25 02:49 PM	30	0.702	#NUM!	RAF1,MAPK1,PIK3R1,SRF,HRAS,KRAS,ROCK2,FGFR3,IKBKB,IKBKG,SOD2,MAPK3,FGFR4,PIK3CG,IRS2,FASLG,ATM,TP53,PIK3C2B,AKT2,RRAS,FGFR1,RAC1,FGFR2,ZEB1,NFKB2,MAPK12,TLR9,PIK3R3,BCL2L1,GAB1,PTPN11,RHOA,IRS1,CFLAR,RELA,TCF4,PIK3CA,GDNF,BDNF,NFKB1,NGF,MAPK11,FAS,BCL2,AKT1,KL,PIK3C3,AKT3,PIK3R2,CASP8,PPARG,GRB2,SERPINF1,IKBKE,ROCK1,MAPK14,PIK3CB,ELK1
PEDF Signaling	DrSong_EGCG target list - 2016-11-25 02:54 PM	2.03	0.0238	#NUM!	NFKB1,BCL2
Non-Small Cell Lung Cancer Signaling	DrSong_breast cancer -gene list - 2016-11-25 02:49 PM	29.8	0.727	#NUM!	CDKN2A,RAF1,MAPK1,BAD,PIK3R1,HRAS,PDPK1,KRAS,CCND1,FGFR3,RB1,CASP9,MAPK3,FGFR4,PIK3CG,IRS2,ATM,TP53,PIK3C2B,AKT2,RRAS,FGFR1,CDK6,FGFR2,ITPR1,TLR9,PIK3R3,GAB1,PTPN11,IRS1,E2F1,RXRA,PIK3CA,PA2G4,ABL1,CDK4,EGF,AKT1,KL,PIK3C3,RARB,FOXO3,AKT3,ERBB2,PIK3R2,RXRB,MAP2K1,RASSF1,PRKCA,EGFR,FHIT,GRB2,PLCG1,SIN3A,TGFA,PIK3CB
Non-Small Cell Lung Cancer Signaling	DrSong_EGCG target list - 2016-11-25 02:54 PM	0.871	0.012	#NUM!	ERBB2
ATM Signaling	DrSong_breast cancer -gene list - 2016-11-25 02:49 PM	29.5	0.712	#NUM!	MAP2K4,RNF8,TP73,CCNB2,CBX5,SMC1A,PPM1D,ATF4,BRCA1,CDC25A,ATM,TP53,TOPBP1,CREB3,MDC1,ZEB1,MAPK12,CCNB1,ATF2,RNF168,MDM4,BRAT1,CBX1,H2AFX,PPP2R2B,TLK1,CDK2,ABL1,RBBP8,MRE11A,MAPK11,RAD50,CHEK1,EP300,RAD51,JUN,FANCD2,GADD45A,RAD17,CREB1,BID,BLM,CHEK2,CDC25C,ATF1,TRIM28,MAPK8,MAPK9,MDM2,KAT5,CDK1,NBN,MAPK14,RAD9A,CDKN1A,ATR,TP53BP1
ATM Signaling	DrSong_EGCG target list - 2016-11-25 02:54 PM	2.07	0.025	#NUM!	JUN,BLM
UVB-Induced MAPK Signaling	DrSong_breast cancer -gene list - 2016-11-25 02:49 PM	29.3	0.773	#NUM!	MAP2K4,BAD,MAPK1,PIK3R1,FGFR3,PIK3CG,FGFR4,MAPK3,IRS2,PRKD3,PRKD1,ATM,TP53,PIK3C2B,RPS6KB1,PRKCQ,FGFR1,FGFR2,TLR9,MAPK12,PIK3R3,PTPN11,GAB1,PRKCD,IRS1,PRKCH,PIK3CA,RPS6KA3,MAPK11,PRKCZ,EIF4E,EIF4EBP1,MTOR,JUN,AKT1,KL,PIK3C3,PRKCE,PIK3R2,MAP2K1,PRKCA,EGFR,GRB2,MAPK8,MAPK9,RPS6KA5,FOS,MAPK14,PRKCI,PIK3CB,PRKCB
UVB-Induced MAPK Signaling	DrSong_EGCG target list - 2016-11-25 02:54 PM	0.965	0.0152	#NUM!	JUN
Gα12/13 Signaling	DrSong_breast cancer -gene list - 2016-11-25 02:49 PM	29.3	0.577	#NUM!	MAP2K4,RAF1,MAPK1,F2R,PIK3R1,HRAS,ARHGEF1,KRAS,F2,PTK2,ROCK2,FGFR3,IKBKB,IKBKG,LPAR2,PIK3CG,FGFR4,MAPK3,IRS2,GNA13,CDH13,RASA1,ATM,PIK3C2B,AKT2,RRAS,FGFR1,FGFR2,NFKB2,TLR9,MAPK12,MYL9,PIK3R3,CDH2,CDH1,GAB1,CDH5,PTPN11,CDC42,RHOA,IRS1,MAPK7,RELA,PIK3CA,PTK2B,MAP3K5,NFKB1,CDH11,CDH7,JUN,AKT1,F2RL1,KL,CDH3,PIK3C3,AKT3,PIK3R2,CTNNB1,MAP2K1,VAV2,SRC,MAP2K7,PXN,GRB2,GNA12,MAP3K1,MAPK8,MAPK9,IKBKE,ROCK1…
Gα12/13 Signaling	DrSong_EGCG target list - 2016-11-25 02:54 PM	1.66	0.0153	#NUM!	JUN,NFKB1
Estrogen-Dependent Breast Cancer Signaling	DrSong_breast cancer -gene list - 2016-11-25 02:49 PM	28.6	0.714	#NUM!	MAPK1,PIK3R1,HRAS,KRAS,CCND1,HSD17B8,FGFR3,PIK3CG,FGFR4,MAPK3,ATF4,IRS2,HSD17B1,ATM,PIK3C2B,STAT5A,AKT2,RRAS,FGFR1,CREB3,FGFR2,NFKB2,TLR9,ATF2,PIK3R3,GAB1,PTPN11,IRS1,ESR1,HSD17B2,RELA,PIK3CA,TERT,NFKB1,EP300,JUN,AKT1,IGF1,SP1,KL,CYP19A1,PIK3C3,CREB1,IGF1R,AKT3,PIK3R2,STAT5B,EGFR,SRC,GRB2,HSD17B7,FOS,PIK3CB,ELK1,HSD17B14
Estrogen-Dependent Breast Cancer Signaling	DrSong_EGCG target list - 2016-11-25 02:54 PM	3.42	0.037	#NUM!	JUN,TERT,NFKB1
Myc Mediated Apoptosis Signaling	DrSong_breast cancer -gene list - 2016-11-25 02:49 PM	28.4	0.743	#NUM!	CDKN2A,MAP2K4,BAD,PIK3R1,HRAS,KRAS,MYC,YWHAQ,FGFR3,CASP9,PIK3CG,FGFR4,IRS2,FASLG,ATM,TP53,PIK3C2B,AKT2,YWHAG,CASP3,RRAS,FGFR1,YWHAZ,FGFR2,MAPK12,TLR9,PIK3R3,PTPN11,GAB1,IRS1,PIK3CA,PRKCZ,FAS,BCL2,SHC1,AKT1,IGF1,KL,PIK3C3,IGF1R,AKT3,BID,PIK3R2,CASP8,GRB2,APAF1,MAPK8,MAPK9,BAX,FADD,PIK3CB,SFN
Myc Mediated Apoptosis Signaling	DrSong_EGCG target list - 2016-11-25 02:54 PM	2.18	0.0286	#NUM!	FADD,BCL2
FLT3 Signaling in Hematopoietic Progenitor Cells	DrSong_breast cancer -gene list - 2016-11-25 02:49 PM	28.4	0.682	#NUM!	GAB2,RAF1,MAPK1,BAD,PIK3R1,HRAS,PDPK1,KRAS,FGFR3,PIK3CG,FGFR4,MAPK3,ATF4,IRS2,ATM,PIK3C2B,RPS6KB1,STAT6,STAT5A,AKT2,RRAS,FGFR1,CREB3,FGFR2,STAT3,MAPK12,TLR9,ATF2,PIK3R3,RPS6KA6,CBL,GAB1,PTPN11,IRS1,RPS6KA1,PIK3CA,RPS6KA3,MAPK11,EIF4E,EIF4EBP1,EP300,SHC1,MTOR,AKT1,KL,PIK3C3,CREB1,AKT3,RPS6KA2,PIK3R2,STAT5B,STAT1,MAP2K1,GRB2,RPS6KA5,MAPK14,PIK3CB,ELK1
FLT3 Signaling in Hematopoietic Progenitor Cells	DrSong_EGCG target list - 2016-11-25 02:54 PM	0.861	0.0118	#NUM!	STAT1
Role of NFAT in Cardiac Hypertrophy	DrSong_breast cancer -gene list - 2016-11-25 02:49 PM	28.2	0.484	#NUM!	PRKACB,MAP2K4,RAF1,PLCB2,LIF,TGFBR1,MAPK1,CAMK1D,PIK3R1,RACK1,CSNK1A1,HRAS,KRAS,IL6,HDAC6,FGFR3,GNB1,TGFBR2,GNB3,TGFB1,PIK3CG,FGFR4,MAPK3,MAP3K7,IRS2,GSK3B,PRKD3,PRKD1,ATM,PIK3C2B,AKT2,HDAC4,PRKCQ,HDAC8,HDAC2,RRAS,FGFR1,FGFR2,ITPR1,TLR9,MAPK12,PIK3R3,HDAC3,GAB1,PTPN11,PLCG2,PRKCD,IRS1,PRKACA,TGFB3,RCAN3,MAP2K3,PRKCH,IL6ST,PIK3CA,PDIA3,MAPK11,PRKCZ,PRKAG1,EP300,PLCD1,SHC1,AKT1,IGF1,KL,PIK3C3,IGF1R…
Fc Epsilon RI Signaling	DrSong_breast cancer -gene list - 2016-11-25 02:49 PM	28.1	0.588	#NUM!	MAP2K4,RAF1,RAC2,MAPK1,PIK3R1,HRAS,PDPK1,KRAS,FGFR3,MAPK3,FGFR4,PIK3CG,IRS2,PRKD3,PRKD1,ATM,PIK3C2B,AKT2,PRKCQ,RRAS,FGFR1,RAC1,FGFR2,TLR9,MAPK12,RAC3,PIK3R3,SYNJ2,PLA2G6,GAB1,PTPN11,PLCG2,PRKCD,IRS1,SYK,PRKCH,MAP2K3,TNF,FYN,PIK3CA,PLA2G10,INPPL1,MAPK11,PRKCZ,AKT1,KL,PIK3C3,AKT3,PRKCE,PIK3R2,MAP2K1,IL4,PRKCA,VAV2,IL3,MAP2K7,GRB2,MAPK8,MAPK9,PLCG1,IL13,BTK,PRKCI,MAPK14,INPP5J,VAV3,LYN,PIK3CB,CSF2,P…
Role of NANOG in Mammalian Embryonic Stem Cell Pluripotency	DrSong_breast cancer -gene list - 2016-11-25 02:49 PM	28.1	0.582	#NUM!	RAF1,WNT10B,LIF,JAK1,BMP4,MAPK1,T,AXIN1,PIK3R1,HRAS,KRAS,BMPR1B,FGFR3,SOX2,PIK3CG,FGFR4,MAPK3,IRS2,GSK3B,WNT5B,ATM,TP53,PIK3C2B,AKT2,RRAS,WNT9A,FGFR1,TYK2,CDX2,FGFR2,STAT3,TLR9,BMP10,APC,PIK3R3,NANOG,GAB1,PTPN11,IRS1,WNT1,TCL1A,IL6ST,PIK3CA,BMP2,BMPR2,JAK2,WNT2,SHC1,AKT1,KL,BMPR1A,PIK3C3,GATA6,SMAD4,AKT3,PIK3R2,CTNNB1,MAP2K1,GRB2,DVL1,WNT3A,PIK3CB,BMP7,BMP6,JAK3,GATA4,WNT11,POU5F1,SALL4,FZD7,WNT5A
Endometrial Cancer Signaling	DrSong_breast cancer -gene list - 2016-11-25 02:49 PM	27.9	0.766	#NUM!	RAF1,PIK3CA,MAPK1,BAD,AXIN1,PIK3R1,ILK,CTNNA1,HRAS,PDPK1,KRAS,CCND1,MLH1,PTEN,FGFR3,MYC,CTNNA2,AKT1,CASP9,KL,PIK3C3,PIK3CG,FGFR4,MAPK3,FOXO3,AKT3,IRS2,ERBB2,PIK3R2,GSK3B,CTNNB1,MAP2K1,ATM,TP53,PIK3C2B,AKT2,GRB2,RRAS,FGFR1,FGFR2,TLR9,PIK3R3,CDH1,GAB1,PTPN11,IRS1,PIK3CB,LEF1,ELK1
Endometrial Cancer Signaling	DrSong_EGCG target list - 2016-11-25 02:54 PM	0.965	0.0152	#NUM!	ERBB2
Ephrin Receptor Signaling	DrSong_breast cancer -gene list - 2016-11-25 02:49 PM	27.7	0.5	#NUM!	RAF1,RAC2,MAPK1,EPHB2,AXIN1,WASL,RACK1,CXCL12,ACP1,HRAS,LIMK2,KRAS,LIMK1,ROCK2,VEGFA,PTK2,GNB1,EPHB1,ITGA3,PAK1,GNB3,PIK3CG,MAPK3,FIGF,ATF4,GNA13,RASA1,ITGA4,EPHA7,MAP3K14,AKT2,CFL1,RRAS,EPHA1,CRKL,CREB3,SH2D3C,RAC1,VEGFC,ITGA5,STAT3,RAC3,PDGFB,ATF2,SDCBP,PTPN11,CDC42,RHOA,EPHA2,FYN,PTPN13,PDGFA,ABL1,EGF,CRK,JAK2,BCAR1,EP300,SHC1,AKT1,SDC2,EFNB1,CREB1,AKT3,MAP2K1,ITGB1,GRIN2B,SRC,GRIN1,EPHB4,PXN,…
Ephrin Receptor Signaling	DrSong_EGCG target list - 2016-11-25 02:54 PM	0.576	0.00565	#NUM!	GNAO1
AMPK Signaling	DrSong_breast cancer -gene list - 2016-11-25 02:49 PM	27.4	0.481	#NUM!	PRKACB,MAPK1,PRKAB1,PPP2CA,PIK3R1,PDPK1,NOS3,CCND1,ELAVL1,PPM1D,FGFR3,PIK3CG,FGFR4,FASN,INS,TSC2,PRKAA1,MAP3K7,ATF4,IRS2,ATM,RPS6KB1,PFKFB3,PIK3C2B,AKT2,SLC2A1,EEF2,STK11,FGFR1,CHRNA9,CREB3,FGFR2,TLR9,MAPK12,ATF2,PFKM,PIK3R3,GAB1,ADRA2A,PTPN11,SMARCA2,PTPA,IRS1,SIRT1,PPP2R2B,PRKACA,MAP2K3,ACACA,INSR,PBRM1,TSC1,PIK3CA,ULK1,LEP,ARID1A,PPP2R2A,ADIPOQ,CFTR,MAPK11,PRKAG1,SMARCA4,EIF4EBP1,EP300,CCNA2,M…
Thrombopoietin Signaling	DrSong_breast cancer -gene list - 2016-11-25 02:49 PM	27.3	0.754	#NUM!	RAF1,GAB2,PIK3CA,MAPK1,PIK3R1,HRAS,KRAS,JAK2,PRKCZ,FGFR3,MYC,SHC1,JUN,KL,PIK3C3,MAPK3,FGFR4,PIK3CG,PRKCE,IRS2,PIK3R2,STAT5B,STAT1,MAP2K1,PRKD3,PRKD1,PRKCA,ATM,PIK3C2B,STAT5A,PRKCQ,GRB2,RRAS,FGFR1,PLCG1,FGFR2,STAT3,TLR9,PIK3R3,FOS,PRKCI,GAB1,PTPN11,IRS1,PRKCD,PLCG2,PIK3CB,PRKCH,PRKCB
Thrombopoietin Signaling	DrSong_EGCG target list - 2016-11-25 02:54 PM	2.19	0.029	#NUM!	JUN,STAT1
PPAR Signaling	DrSong_breast cancer -gene list - 2016-11-25 02:49 PM	27.3	0.645	#NUM!	PPARA,RAF1,MAPK1,HRAS,KRAS,IL1R2,NR2F1,IKBKB,IKBKG,MAPK3,INS,MAP3K7,TAB1,PDGFRB,TNFRSF11B,MAP3K14,STAT5A,RRAS,MED1,NFKB2,PDGFB,TRAF6,IL18,IL1RN,NCOA1,HSP90AA1,INSR,RXRA,TNF,RELA,IL1A,IL1RL1,PDGFA,NFKB1,EP300,SHC1,HSP90B1,JUN,HSP90AB1,NGFR,PDGFRA,NCOR1,TNFRSF1B,STAT5B,MAP2K1,CITED2,PPARG,SRA1,PPARD,GRB2,TNFRSF1A,IKBKE,IL1R1,FOS,TRAF2,IL1B,PTGS2,NCOR2,NRIP1,PPARGC1A
PPAR Signaling	DrSong_EGCG target list - 2016-11-25 02:54 PM	1.94	0.0215	#NUM!	JUN,NFKB1
Adipogenesis pathway	DrSong_breast cancer -gene list - 2016-11-25 02:49 PM	27.3	0.552	#NUM!	CDKN2A,WNT10B,BMP4,SMAD3,mir-31,FBXW7,RBP1,CTNNBIP1,FGFR3,HDAC6,CTBP1,FOXC2,TGFB1,EZH2,FGFR4,TBL1XR1,KAT2A,TP53,RPS6KB1,KAT7,HDAC4,HDAC2,HDAC8,CDK7,FGFR1,FGFR2,SAP30,ERCC2,HDAC3,KDM1A,SIRT1,RPS6KA1,PER2,TNF,RBBP4,LEP,DDIT3,FGF2,BMP2,SIN3B,CEBPD,RBBP7,mir-155,BMPR2,HIF1A,PAXIP1,KAT2B,AKT1,CDK5,BMPR1A,SETDB1,CLOCK,CEBPA,FABP4,STAT5B,PPARG,ARNTL,TNFRSF1A,TXNIP,HDAC1,XBP1,NFATC4,CEBPB,SIN3A,FGF1,EBF1…
Adipogenesis pathway	DrSong_EGCG target list - 2016-11-25 02:54 PM	1.64	0.0148	#NUM!	HIF1A,KAT2A
Virus Entry via Endocytic Pathways	DrSong_breast cancer -gene list - 2016-11-25 02:49 PM	27.1	0.618	#NUM!	RAC2,PIK3R1,HLA-B,HRAS,KRAS,ITGB3,FGFR3,ITGA3,PIK3CG,FGFR4,CAV1,IRS2,ITGB4,PRKD3,PRKD1,ITGA4,ATM,PIK3C2B,PRKCQ,RRAS,FGFR1,ITGA6,RAC1,ITGA5,FGFR2,TLR9,RAC3,PIK3R3,GAB1,PTPN11,CDC42,ZBTB12,IRS1,PRKCD,PLCG2,TFRC,PRKCH,ITGA1,B2M,FYN,PIK3CA,HLA-A,ABL1,PRKCZ,CD55,FLNA,KL,PIK3C3,PRKCE,PIK3R2,PRKCA,ITGB1,SRC,GRB2,ACTB,ITGA2,PLCG1,ITGAL,FOLR1,PRKCI,PIK3CB,CXADR,PRKCB
Telomerase Signaling	DrSong_breast cancer -gene list - 2016-11-25 02:49 PM	26.9	0.595	#NUM!	RAF1,MAPK1,PPP2CA,PIK3R1,HRAS,PDPK1,KRAS,MYC,FGFR3,HDAC6,RB1,ELF3,ETS2,FGFR4,PIK3CG,MAPK3,IRS2,ELF5,ATM,ETS1,TP53,PIK3C2B,AKT2,IL2RG,HDAC4,HDAC8,HDAC2,RRAS,FGFR1,DKC1,FGFR2,TLR9,ELF1,PIK3R3,HDAC3,GAB1,PTPN11,PTPA,IRS1,E2F1,PPP2R2B,HSP90AA1,PIK3CA,PPP2R2A,TERT,ABL1,EGF,PTGES3,SHC1,HSP90B1,AKT1,SP1,HSP90AB1,IL2,KL,PIK3C3,AKT3,PIK3R2,POT1,MAP2K1,EGFR,GRB2,HDAC1,CDKN1A,PIK3CB,IL2RA
Telomerase Signaling	DrSong_EGCG target list - 2016-11-25 02:54 PM	0.755	0.00901	#NUM!	TERT
Rac Signaling	DrSong_breast cancer -gene list - 2016-11-25 02:49 PM	26.9	0.581	#NUM!	MAP2K4,RAF1,MAP3K11,MAPK1,PIK3R1,HRAS,PIP4K2B,LIMK2,KRAS,PARD6A,LIMK1,FGFR3,PTK2,ITGA3,PAK1,PIK3CG,FGFR4,MAPK3,CYBB,IRS2,ATM,ITGA4,PIK3C2B,RPS6KB1,TIAM1,CFL1,RRAS,FGFR1,RAC1,ITGA5,FGFR2,WASF1,NFKB2,TLR9,PLD1,PIK3R3,PIP5K1A,GAB1,PTPN11,CDC42,PIP5K1C,RHOA,IRS1,PARD3,PIP4K2A,RELA,PIK3CA,PTK2B,NFKB1,IQGAP1,PRKCZ,JUN,KL,PIK3C3,PIK3R2,MAP2K1,ITGB1,MAP2K7,PAK4,GRB2,MAP3K1,ITGA2,MAPK8,PRKCI,PAK2,CD44,PIK…
Rac Signaling	DrSong_EGCG target list - 2016-11-25 02:54 PM	1.73	0.0167	#NUM!	JUN,NFKB1
PPARα/RXRα Activation	DrSong_breast cancer -gene list - 2016-11-25 02:49 PM	26.8	0.489	#NUM!	MAP2K4,PRKACB,PPARA,RAF1,PLCB2,TGFBR1,MAPK1,PRKAB1,CD36,TGFBR3,SMAD3,HRAS,CYP2C9,KRAS,IL6,ADIPOR1,ABCA1,CYP2C19,IL1R2,NR2F1,TGFBR2,IKBKB,IKBKG,TGFB1,MAPK3,FASN,INS,MAP3K7,PRKAA1,SMAD2,MAP3K14,RRAS,MED1,NCOA6,NFKB2,NCOA3,TRAF6,PLCG2,IRS1,TGFB3,PRKACA,HSP90AA1,MAP2K3,INSR,ADIPOR2,RXRA,RELA,PDIA3,IL1RL1,ADIPOQ,BMPR2,JAK2,NFKB1,PRKAG1,EP300,PLCD1,SHC1,HSP90B1,JUN,CHD5,HSP90AB1,CLOCK,TGFB2,SMAD4,NCOR1…
PPARα/RXRα Activation	DrSong_EGCG target list - 2016-11-25 02:54 PM	1.4	0.0109	#NUM!	JUN,NFKB1
Neurotrophin/TRK Signaling	DrSong_breast cancer -gene list - 2016-11-25 02:49 PM	26.7	0.697	#NUM!	MAP2K4,RAF1,NTF4,MAPK1,PIK3R1,HRAS,PDPK1,KRAS,FGFR3,PIK3CG,FGFR4,MAPK3,ATF4,IRS2,ATM,PIK3C2B,RRAS,FGFR1,CREB3,FGFR2,TLR9,ATF2,PIK3R3,GAB1,PTPN11,CDC42,IRS1,MAP2K3,RPS6KA1,PIK3CA,NTF3,KLK3,BDNF,MAP3K5,NGF,EP300,SHC1,JUN,AKT1,KL,NGFR,PIK3C3,CREB1,NTRK1,PIK3R2,MAP2K1,MAP2K7,GRB2,MAPK8,PLCG1,FOS,NTRK2,PIK3CB
Neurotrophin/TRK Signaling	DrSong_EGCG target list - 2016-11-25 02:54 PM	0.881	0.0123	#NUM!	JUN
Cell Cycle: G1/S Checkpoint Regulation	DrSong_breast cancer -gene list - 2016-11-25 02:49 PM	26.6	0.75	#NUM!	CDKN2A,PA2G4,BMI1,SMAD3,CUL1,CDK4,ABL1,E2F3,RBL1,CDKN2B,CCND1,MYC,NRG1,HDAC6,E2F6,RB1,CCND3,TGFB1,TGFB2,SMAD4,GSK3B,E2F2,ATM,CDC25A,TP53,E2F4,RBL2,CCNE2,HDAC4,HDAC2,HDAC8,HDAC1,CDK6,MDM2,SIN3A,SKP2,CCNE1,CCND2,HDAC3,FOXO1,CDKN1A,E2F1,TGFB3,BTRC,ATR,GNL3,CDKN1B,CDK2
IL-2 Signaling	DrSong_breast cancer -gene list - 2016-11-25 02:49 PM	26.6	0.75	#NUM!	SOCS1,RAF1,PIK3CA,CSNK2A1,JAK1,MAPK1,PTK2B,PIK3R1,HRAS,KRAS,FGFR3,SHC1,LCK,AKT1,JUN,KL,IL2,MAPK3,PIK3C3,FGFR4,PIK3CG,AKT3,IRS2,PIK3R2,STAT5B,MAP2K1,ATM,PIK3C2B,STAT5A,IL2RG,AKT2,GRB2,RRAS,FGFR1,MAPK8,FGFR2,TLR9,PIK3R3,CSNK2A2,FOS,PTPN11,GAB1,IRS1,SYK,IL2RA,PIK3CB,ELK1,JAK3
IL-2 Signaling	DrSong_EGCG target list - 2016-11-25 02:54 PM	0.965	0.0152	#NUM!	JUN
Wnt/β-catenin Signaling	DrSong_breast cancer -gene list - 2016-11-25 02:49 PM	26.6	0.497	#NUM!	CDKN2A,CSNK2A1,WNT10B,TGFBR1,PPP2CA,AXIN1,TGFBR3,CSNK1A1,BCL9,CCND1,SOX2,MYC,TGFBR2,WIF1,TGFB1,RARA,MAP3K7,GSK3B,WNT5B,TAB1,SOX4,TP53,AXIN2,GJA1,AKT2,APPL2,WNT9A,CSNK1D,APC,DVL2,CDH2,CDH1,CDH5,PTPA,PPP2R2B,TGFB3,LEF1,SFRP1,WNT1,TCF4,MMP7,SFRP2,FRZB,PPP2R2A,LRP6,ILK,BMPR2,WNT2,EP300,CSNK1E,SOX17,APPL1,JUN,AKT1,CDH3,DKK3,RARB,TGFB2,AKT3,SFRP5,CTNNB1,ACVR1C,SOX5,SRC,SOX7,LRP5,PPARD,DVL1,HDAC1,MDM2,C…
Wnt/β-catenin Signaling	DrSong_EGCG target list - 2016-11-25 02:54 PM	3.67	0.0235	#NUM!	MMP7,JUN,GNAO1,PIN1
ErbB2-ErbB3 Signaling	DrSong_breast cancer -gene list - 2016-11-25 02:49 PM	26.5	0.725	#NUM!	RAF1,BAD,MAPK1,PIK3R1,PDPK1,HRAS,KRAS,CCND1,PTEN,MYC,FGFR3,MAPK3,FGFR4,PIK3CG,IRS2,GSK3B,ATM,STAT5A,PIK3C2B,RRAS,FGFR1,TYK2,FGFR2,STAT3,TLR9,PIK3R3,PTPN11,GAB1,IRS1,ETV4,PIK3CA,NRG2,NRG1,SHC1,JUN,AKT1,SP1,KL,PIK3C3,PIK3R2,ERBB2,STAT5B,MAP2K1,GRB2,ERBB3,FOXO1,PIK3CB,CDKN1B,ELK1,JAK3
ErbB2-ErbB3 Signaling	DrSong_EGCG target list - 2016-11-25 02:54 PM	2.19	0.029	#NUM!	JUN,ERBB2
FGF Signaling	DrSong_breast cancer -gene list - 2016-11-25 02:49 PM	26.4	0.644	#NUM!	RAF1,MAPK1,PIK3R1,HRAS,FGFR3,PIK3CG,FGFR4,MAPK3,ATF4,IRS2,ATM,FGF19,PIK3C2B,AKT2,PTPN6,FGFR1,CRKL,CREB3,RAC1,FGFR2,STAT3,ITPR1,MAPK12,TLR9,ATF2,MET,PIK3R3,GAB1,PTPN11,IRS1,MAP2K3,PIK3CA,FGF2,FGF8,CRK,MAP3K5,MAPK11,EP300,FGF4,AKT1,KL,HGF,PIK3C3,CREB1,AKT3,FGF3,PIK3R2,MAPKAPK2,MAP2K1,PRKCA,GRB2,MAP3K1,MAPK8,PLCG1,RPS6KA5,FGF1,MAPK14,PIK3CB
FGF Signaling	DrSong_EGCG target list - 2016-11-25 02:54 PM	0.821	0.0106	#NUM!	MET
Ceramide Signaling	DrSong_breast cancer -gene list - 2016-11-25 02:49 PM	26.3	0.634	#NUM!	MAP2K4,RAF1,BAD,PPP2CA,PIK3R1,SPHK2,HRAS,KRAS,FGFR3,CTSD,MAPK3,PIK3CG,FGFR4,IRS2,TNFRSF11B,ATM,PIK3C2B,AKT2,RRAS,CNKSR1,FGFR1,FGFR2,NFKB2,TLR9,S1PR3,S1PR4,PIK3R3,GAB1,PTPN11,PTPA,IRS1,PPP2R2B,TNF,RELA,PIK3CA,PPP2R2A,SMPD1,NFKB1,PRKCZ,BCL2,DIABLO,JUN,AKT1,KL,NGFR,PIK3C3,SPHK1,AKT3,PIK3R2,TNFRSF1B,MAP2K1,GRB2,TNFRSF1A,MAP3K1,MAPK8,CERK,FOS,S1PR1,PIK3CB
Ceramide Signaling	DrSong_EGCG target list - 2016-11-25 02:54 PM	3.2	0.0309	#NUM!	JUN,NFKB1,BCL2
Huntington's Disease Signaling	DrSong_breast cancer -gene list - 2016-11-25 02:49 PM	26.3	0.432	#NUM!	SGK1,REST,PIK3R1,HRAS,GNB1,PIK3CG,ATF4,IRS2,PRKD3,PRKD1,CASP10,ATM,TP53,PIK3C2B,AKT2,PRKCQ,CREB3,FGFR2,ITPR1,TLR9,ATF2,HSPA8,GAB1,CAPN1,IRS1,PIK3CA,BDNF,PRKCZ,EP300,TGM2,MTOR,AKT1,JUN,IGF1,KL,PIK3C3,NTRK1,CREB1,IGF1R,PRKCE,NCOR1,PIK3R2,CASP8,EGFR,NEUROD1,GRB2,MAPK8,HIP1,SIN3A,HAP1,NCOR2,PRKCB,MAP2K4,PLCB2,MAPK1,HSPA1A/HSPA1B,RACK1,PDPK1,HSPA5,FGFR3,HDAC6,CTSD,GNB3,CASP9,FGFR4,MAPK3,RASA1,HDAC4,HD…
Huntington's Disease Signaling	DrSong_EGCG target list - 2016-11-25 02:54 PM	0.455	0.00405	#NUM!	JUN
FAK Signaling	DrSong_breast cancer -gene list - 2016-11-25 02:49 PM	26.2	0.616	#NUM!	RAF1,MAPK1,HMMR,PIK3R1,HRAS,PDPK1,TLN1,KRAS,PTEN,PTK2,FGFR3,ITGA3,PAK1,MAPK3,PIK3CG,FGFR4,IRS2,ATM,ITGA4,PIK3C2B,AKT2,RRAS,FGFR1,RAC1,ITGA5,FGFR2,TLR9,PIK3R3,DOCK1,GAB1,PTPN11,CAPN1,PLCG2,IRS1,CAPN2,FYN,PIK3CA,ARHGEF7,EGF,CRK,BCAR1,AKT1,KL,PIK3C3,AKT3,PIK3R2,MAP2K1,EGFR,ITGB1,SRC,PAK4,PXN,GRB2,CSK,ACTB,ITGA2,PLCG1,CAPNS1,PAK2,PIK3CB,CAPN9
Role of BRCA1 in DNA Damage Response	DrSong_breast cancer -gene list - 2016-11-25 02:49 PM	25.9	0.679	#NUM!	FANCF,UIMC1,RBL1,FANCB,RB1,E2F6,BRIP1,BRCA1,E2F2,ATM,TP53,E2F4,RBL2,TOPBP1,MDC1,RFC1,FANCC,SMARCA2,E2F1,FANCA,RFC3,FANCM,PBRM1,FAM175A,ARID1A,BARD1,RBBP8,MRE11A,E2F3,SMARCA4,RAD50,MLH1,CHEK1,RAD51,FANCD2,GADD45A,STAT1,BLM,CHEK2,IFNG,ATF1,ACTB,SMARCE1,PLK1,FANCL,NBN,BRD7,MSH2,CDKN1A,MSH6,BRCA2,ATR,BABAM1
Role of BRCA1 in DNA Damage Response	DrSong_EGCG target list - 2016-11-25 02:54 PM	2.09	0.0256	#NUM!	STAT1,BLM
CD40 Signaling	DrSong_breast cancer -gene list - 2016-11-25 02:49 PM	25.9	0.679	#NUM!	MAP2K4,CD40LG,MAPK1,PIK3R1,FGFR3,IKBKB,IKBKG,PIK3CG,FGFR4,MAPK3,MAP3K7,IRS2,ATM,PIK3C2B,MAP3K14,FGFR1,FGFR2,NFKB2,STAT3,TLR9,MAPK12,PIK3R3,TRAF6,GAB1,CD40,PTPN11,IRS1,MAP2K3,RELA,PIK3CA,ICAM1,NFKB1,MAPK11,TANK,JUN,KL,PIK3C3,PIK3R2,MAPKAPK2,MAP2K1,MAP2K7,ATF1,GRB2,MAPK8,MAPK9,IKBKE,FOS,TRAF2,MAPK14,LTA,PIK3CB,PTGS2,JAK3
CD40 Signaling	DrSong_EGCG target list - 2016-11-25 02:54 PM	2.09	0.0256	#NUM!	JUN,NFKB1
VEGF Signaling	DrSong_breast cancer -gene list - 2016-11-25 02:49 PM	25.8	0.602	#NUM!	RAF1,MAPK1,BAD,PIK3R1,HRAS,KRAS,NOS3,ELAVL1,ARNT,FGFR3,PTK2,VEGFA,ROCK2,PIK3CG,FGFR4,MAPK3,FIGF,IRS2,ATM,PIK3C2B,AKT2,PTPN6,RRAS,FGFR1,VEGFC,FGFR2,TLR9,EIF2S2,PIK3R3,BCL2L1,GAB1,PTPN11,IRS1,PLCG2,ACTN4,PIK3CA,PTK2B,HIF1A,EIF2S1,BCL2,SHC1,AKT1,KL,PIK3C3,FOXO3,AKT3,PIK3R2,MAP2K1,PRKCA,SRC,PXN,FLT1,GRB2,ACTB,FLT4,PLCG1,ROCK1,FOXO1,PIK3CB,KDR,SFN,PRKCB
VEGF Signaling	DrSong_EGCG target list - 2016-11-25 02:54 PM	1.81	0.0183	#NUM!	HIF1A,BCL2
Gαq Signaling	DrSong_breast cancer -gene list - 2016-11-25 02:49 PM	25.5	0.5	#NUM!	RAF1,PLD2,PLCB2,MAPK1,GRK2,DIRAS3,PIK3R1,RACK1,GNB1,ROCK2,FGFR3,IKBKB,IKBKG,RHOG,GNB3,RHOB,PIK3CG,FGFR4,MAPK3,IRS2,GSK3B,PRKD3,PRKD1,ATM,PIK3C2B,AKT2,PRKCQ,GRM1,FGFR1,FGFR2,RGS4,ITPR1,NFKB2,TLR9,PLD1,PIK3R3,GAB1,PTPN11,RHOA,PLCG2,PRKCD,IRS1,PRKCH,AGTR1,RELA,PIK3CA,PTK2B,NFKB1,CHRM1,PRKCZ,NFATC1,HMOX1,AKT1,KL,PIK3C3,GPLD1,RHOU,AKT3,PRKCE,PIK3R2,MAP2K1,PPP3CA,PRKCA,HTR2A,CALML5,GNAS,GRB2,RHOC,CSK,R…
Gαq Signaling	DrSong_EGCG target list - 2016-11-25 02:54 PM	2.51	0.0179	#NUM!	RGS7,RGS4,NFKB1
Actin Cytoskeleton Signaling	DrSong_breast cancer -gene list - 2016-11-25 02:49 PM	25.3	0.434	#NUM!	RAC2,RAF1,PFN1,MAPK1,F2R,PIK3R1,WASL,HRAS,PIP4K2B,TLN1,LIMK2,KRAS,ARHGEF1,SLC9A1,F2,LIMK1,FGFR3,PTK2,ROCK2,ITGA3,PAK1,EZR,FGFR4,MAPK3,PIK3CG,INS,IRS2,GNA13,TMSB10/TMSB4X,MATK,FGF19,ITGA4,ATM,PIK3C2B,TIAM1,CFL1,RRAS,FGFR1,CRKL,RAC1,FGFR2,ITGA5,WASF1,TLR9,GSN,RAC3,TTN,PDGFB,APC,PIK3R3,MYL9,DOCK1,PIP5K1A,PTPN11,GAB1,PIP5K1C,CDC42,IRS1,RHOA,CD14,ACTN4,PIP4K2A,PIK3CA,FN1,PDGFA,FGF2,ARHGEF7,FGF8,TRIO,E…
PKCθ Signaling in T Lymphocytes	DrSong_breast cancer -gene list - 2016-11-25 02:49 PM	25.2	0.538	#NUM!	MAP2K4,RAC2,MAP3K11,MAPK1,TRD,CD4,PIK3R1,HLA-B,HRAS,KRAS,MAP3K4,HLA-DQB1,FGFR3,IKBKB,CD28,LCK,IKBKG,PIK3CG,FGFR4,MAPK3,MAP3K7,IRS2,ATM,PIK3C2B,MAP3K14,PRKCQ,RRAS,FGFR1,RAC1,FGFR2,NFKB2,TRG,TLR9,RAC3,PIK3R3,CD3G,GAB1,PTPN11,IRS1,PLCG2,RELA,FYN,PIK3CA,HLA-A,HLA-DQA1,MAP3K5,NFKB1,NFATC1,NFAT5,JUN,HLA-DRB1,IL2,KL,PIK3C3,PIK3R2,PPP3CA,CAMK2B,VAV2,GRB2,MAP3K1,MAPK8,PLCG1,IKBKE,NFATC4,FOS,CD80,BCL10,VAV…
PKCθ Signaling in T Lymphocytes	DrSong_EGCG target list - 2016-11-25 02:54 PM	1.63	0.0147	#NUM!	JUN,NFKB1
IL-17A Signaling in Airway Cells	DrSong_breast cancer -gene list - 2016-11-25 02:49 PM	25.2	0.675	#NUM!	MAP2K4,RELA,PIK3CA,JAK1,MAPK1,PIK3R1,JAK2,IL6,NFKB1,MAPK11,PTEN,FGFR3,CXCL3,IKBKB,IKBKG,AKT1,KL,PIK3C3,FGFR4,PIK3CG,MAPK3,MAP3K7,AKT3,CXCL1,IRS2,PIK3R2,GSK3B,MAP2K1,ATM,PIK3C2B,AKT2,GRB2,FGFR1,TYK2,MAPK8,MAPK9,FGFR2,IKBKE,NFKB2,STAT3,TLR9,MAPK12,IL17A,PIK3R3,TRAF6,IL19,MAPK14,GAB1,PTPN11,IRS1,PIK3CB,JAK3
IL-17A Signaling in Airway Cells	DrSong_EGCG target list - 2016-11-25 02:54 PM	0.891	0.0127	#NUM!	NFKB1
T Cell Receptor Signaling	DrSong_breast cancer -gene list - 2016-11-25 02:49 PM	24.8	0.578	#NUM!	MAP2K4,RAF1,MAPK1,CD4,PIK3R1,HRAS,KRAS,FGFR3,CD28,IKBKB,LCK,IKBKG,MAPK3,FGFR4,PIK3CG,IRS2,RASA1,ATM,PIK3C2B,PRKCQ,RRAS,FGFR1,RAC1,FGFR2,BMX,NFKB2,TLR9,PIK3R3,CD3G,CBL,GAB1,PTPN11,IRS1,RELA,FYN,PIK3CA,NFKB1,CTLA4,NFATC1,JUN,NFAT5,KL,PIK3C3,PIK3R2,MAP2K1,PPP3CA,VAV2,CALML5,PTPN7,GRB2,CSK,MAP3K1,MAPK8,PLCG1,IKBKE,NFATC4,BTK,FOS,BCL10,VAV3,NFATC2,PIK3CB,ELK1
T Cell Receptor Signaling	DrSong_EGCG target list - 2016-11-25 02:54 PM	1.78	0.0175	#NUM!	JUN,NFKB1
Thrombin Signaling	DrSong_breast cancer -gene list - 2016-11-25 02:49 PM	24.5	0.448	#NUM!	RAF1,PLCB2,MAPK1,F2R,CAMK1D,PIK3R1,DIRAS3,RACK1,HRAS,PDPK1,ARHGEF1,KRAS,GATA2,F2,FGFR3,ROCK2,PTK2,GNB1,IKBKB,RHOG,GNB3,RHOB,FGFR4,MAPK3,PIK3CG,IRS2,GNA13,PRKD3,PRKD1,ATM,PIK3C2B,RPS6KB1,AKT2,PRKCQ,RRAS,FGFR1,TBP,FGFR2,ITPR1,NFKB2,TLR9,MAPK12,MYL9,PIK3R3,GAB1,PTPN11,IRS1,PRKCD,RHOA,PLCG2,PRKCH,RELA,PIK3CA,GATA1,PDIA3,EGF,MYLK,NFKB1,MAPK11,PRKCZ,PLCD1,SHC1,AKT1,KL,PIK3C3,CREB1,RHOU,AKT3,PRKCE,GATA6…
Thrombin Signaling	DrSong_EGCG target list - 2016-11-25 02:54 PM	1.29	0.00957	#NUM!	GNAO1,NFKB1
PAK Signaling	DrSong_breast cancer -gene list - 2016-11-25 02:49 PM	24.5	0.594	#NUM!	MAP2K4,RAF1,MAPK1,PIK3R1,WASL,HRAS,LIMK2,KRAS,LIMK1,PTK2,FGFR3,ITGA3,PAK1,MAPK3,PIK3CG,FGFR4,IRS2,ATM,PDGFRB,ITGA4,PIK3C2B,CASP3,CFL1,RRAS,FGFR1,RAC1,ITGA5,FGFR2,TLR9,MAPK12,PDGFB,PIK3R3,MYL9,GAB1,PTPN11,CDC42,IRS1,TNF,PIK3CA,PTK2B,PDGFA,ARHGEF7,MYLK,SHC1,KL,PIK3C3,PDGFRA,PIK3R2,MAP2K1,ITGB1,PAK4,PXN,GRB2,ITGA2,MAPK8,MAPK9,EPHA3,GIT1,PAK2,PIK3CB
CXCR4 Signaling	DrSong_breast cancer -gene list - 2016-11-25 02:49 PM	24.4	0.485	#NUM!	MAP2K4,RAF1,PLCB2,MAPK1,PIK3R1,CD4,DIRAS3,RACK1,CXCL12,HRAS,KRAS,FGFR3,ROCK2,PTK2,GNB1,PAK1,RHOG,GNB3,RHOB,PIK3CG,FGFR4,MAPK3,IRS2,GNA13,PRKD3,PRKD1,ATM,PIK3C2B,AKT2,PRKCQ,RRAS,FGFR1,RAC1,FGFR2,ITPR1,TLR9,MAPK12,MYL9,PIK3R3,DOCK1,GAB1,PTPN11,RHOA,PRKCD,IRS1,PRKCH,ELMO1,PIK3CA,CRK,BCAR1,PRKCZ,JUN,AKT1,KL,PIK3C3,RHOU,AKT3,PRKCE,PIK3R2,MAP2K1,PRKCA,SRC,PAK4,PXN,GNAS,CXCR4,GRB2,RHOC,GNA12,EGR1,MAPK8,…
CXCR4 Signaling	DrSong_EGCG target list - 2016-11-25 02:54 PM	1.44	0.0116	#NUM!	JUN,GNAO1
VEGF Family Ligand-Receptor Interactions	DrSong_breast cancer -gene list - 2016-11-25 02:49 PM	24.1	0.625	#NUM!	RAF1,MAPK1,PIK3R1,HRAS,KRAS,NOS3,VEGFA,FGFR3,PIK3CG,FGFR4,MAPK3,FIGF,IRS2,PRKD3,PRKD1,ATM,PIK3C2B,AKT2,PRKCQ,RRAS,FGFR1,FGFR2,VEGFC,TLR9,PIK3R3,PLA2G6,GAB1,PTPN11,PRKCD,IRS1,PLCG2,PRKCH,NRP1,PIK3CA,PLA2G10,PRKCZ,SHC1,AKT1,KL,PIK3C3,AKT3,PRKCE,PIK3R2,MAP2K1,PRKCA,FLT1,NRP2,GRB2,FLT4,PLCG1,FOS,PRKCI,PIK3CB,KDR,PRKCB
ErbB4 Signaling	DrSong_breast cancer -gene list - 2016-11-25 02:49 PM	24	0.681	#NUM!	RAF1,ADAM17,PIK3CA,NRG2,MAPK1,PIK3R1,HRAS,PDPK1,NCSTN,PSEN2,KRAS,PRKCZ,NRG1,FGFR3,SHC1,AKT1,KL,PIK3C3,ERBB4,MAPK3,FGFR4,PIK3CG,PRKCE,IRS2,PIK3R2,MAP2K1,PRKD3,PRKD1,PRKCA,ATM,PIK3C2B,PRKCQ,YAP1,GRB2,RRAS,FGFR1,PLCG1,FGFR2,TLR9,PIK3R3,PRKCI,GAB1,PTPN11,PLCG2,IRS1,PRKCD,PIK3CB,PRKCH,PRKCB
Signaling by Rho Family GTPases	DrSong_breast cancer -gene list - 2016-11-25 02:49 PM	24	0.413	#NUM!	MAP2K4,RAF1,MAP3K11,MAPK1,SEPT9,DIRAS3,PIK3R1,RACK1,WASL,PIP4K2B,LIMK2,ARHGEF1,PARD6A,SLC9A1,CLIP1,LIMK1,ROCK2,PTK2,FGFR3,STMN1,GNB1,ITGA3,PAK1,GNB3,RHOG,RHOB,MAPK3,FGFR4,PIK3CG,EZR,CYBB,IRS2,GNA13,CDH13,ITGA4,ATM,PIK3C2B,CFL1,FGFR1,RAC1,FGFR2,ITGA5,WASF1,NFKB2,MAPK12,TLR9,PLD1,PIK3R3,MYL9,PIP5K1A,CDH1,CDH2,PTPN11,CDH5,GAB1,CDC42,PIP5K1C,RHOA,IRS1,PARD3,PIP4K2A,RELA,PIK3CA,PTK2B,ARHGEF7,WASF3,MYL…
Signaling by Rho Family GTPases	DrSong_EGCG target list - 2016-11-25 02:54 PM	2.04	0.012	#NUM!	JUN,GNAO1,NFKB1
Lymphotoxin β Receptor Signaling	DrSong_breast cancer -gene list - 2016-11-25 02:49 PM	24	0.701	#NUM!	RELA,PIK3CA,MAPK1,PIK3R1,PDPK1,NFKB1,EP300,FGFR3,DIABLO,IKBKB,IKBKG,CASP9,AKT1,KL,MAPK3,FGFR4,PIK3CG,PIK3C3,TRAF4,AKT3,CXCL1,IRS2,PIK3R2,ATM,MAP3K14,PIK3C2B,AKT2,VCAM1,CASP3,GRB2,FGFR1,RELB,APAF1,FGFR2,IKBKE,NFKB2,TLR9,TRAF6,PIK3R3,BCL2L1,TRAF2,PTPN11,GAB1,IRS1,LTA,PIK3CB,BIRC2
Lymphotoxin β Receptor Signaling	DrSong_EGCG target list - 2016-11-25 02:54 PM	0.946	0.0145	#NUM!	NFKB1
Melanoma Signaling	DrSong_breast cancer -gene list - 2016-11-25 02:49 PM	23.9	0.764	#NUM!	CDKN2A,RAF1,PIK3CA,BAD,MAPK1,PIK3R1,CDK4,HRAS,KRAS,CCND1,PTEN,BRAF,FGFR3,RB1,AKT1,KL,MAPK3,PIK3C3,FGFR4,PIK3CG,AKT3,IRS2,PIK3R2,MAP2K1,ATM,TP53,PIK3C2B,AKT2,GRB2,RRAS,FGFR1,FGFR2,MDM2,TLR9,PIK3R3,CDH1,PTPN11,GAB1,IRS1,CDKN1A,E2F1,PIK3CB
CD28 Signaling in T Helper Cells	DrSong_breast cancer -gene list - 2016-11-25 02:49 PM	23.8	0.527	#NUM!	MAP2K4,TRD,CD4,PIK3R1,HLA-B,PDPK1,HLA-DQB1,FGFR3,CD28,IKBKB,LCK,PAK1,IKBKG,PIK3CG,FGFR4,IRS2,ATM,PIK3C2B,AKT2,PTPN6,PRKCQ,FGFR1,RAC1,FGFR2,ITPR1,NFKB2,TRG,TLR9,MAPK12,PIK3R3,CD3G,GAB1,PTPN11,CDC42,IRS1,SYK,RELA,FYN,PIK3CA,HLA-A,HLA-DQA1,NFKB1,CTLA4,NFATC1,HLA-DRB1,JUN,AKT1,NFAT5,IL2,KL,PIK3C3,AKT3,PIK3R2,MAP2K1,PPP3CA,CALML5,GRB2,CSK,MAP3K1,MAPK8,MAPK9,PLCG1,IKBKE,NFATC4,FOS,CD80,BCL10,NFATC2,PIK…
CD28 Signaling in T Helper Cells	DrSong_EGCG target list - 2016-11-25 02:54 PM	1.63	0.0147	#NUM!	JUN,NFKB1
Induction of Apoptosis by HIV1	DrSong_breast cancer -gene list - 2016-11-25 02:49 PM	23.8	0.733	#NUM!	MAP2K4,RELA,MAP3K5,NFKB1,FAS,DFFA,BCL2,DIABLO,IKBKB,TRADD,IKBKG,CASP9,BBC3,NGFR,BID,CASP8,TNFRSF1B,BIRC3,FASLG,TNFRSF11B,TP53,NAIP,MAP3K14,MAP2K7,CASP3,CXCR4,TNFRSF1A,APAF1,MAPK8,MAPK9,IKBKE,BAX,NFKB2,MAPK12,XIAP,BAK1,FADD,BCL2L1,TRAF2,RIPK1,DFFB,SLC25A5,TNF,BIRC2
Induction of Apoptosis by HIV1	DrSong_EGCG target list - 2016-11-25 02:54 PM	3.81	0.05	#NUM!	FADD,NFKB1,BCL2
IL-4 Signaling	DrSong_breast cancer -gene list - 2016-11-25 02:49 PM	23.7	0.618	#NUM!	SOCS1,JAK1,PIK3R1,HLA-B,HRAS,KRAS,HLA-DQB1,FGFR3,PIK3CG,FGFR4,IRS2,ATM,PIK3C2B,RPS6KB1,STAT6,PTPN6,IL4R,AKT2,IL2RG,RRAS,FGFR1,TYK2,FGFR2,HMGA1,TLR9,SYNJ2,PIK3R3,GAB1,PTPN11,IRS1,NR3C2,PIK3CA,HLA-A,HLA-DQA1,INPPL1,JAK2,NR3C1,NFATC1,SHC1,MTOR,HLA-DRB1,AKT1,NFAT5,KL,PIK3C3,RPS6KB2,AKT3,PIK3R2,IL4,GRB2,NFATC4,INPP5J,NFATC2,PIK3CB,JAK3
Paxillin Signaling	DrSong_breast cancer -gene list - 2016-11-25 02:49 PM	23.6	0.558	#NUM!	MAP2K4,MAPK1,ARF1,PIK3R1,HRAS,TLN1,KRAS,ITGB3,PTK2,FGFR3,PAK1,ITGA3,ITGA9,FGFR4,PIK3CG,ITGAV,IRS2,ITGB4,ITGA4,ATM,PIK3C2B,RRAS,FGFR1,RAC1,ITGA6,ITGA5,FGFR2,TLR9,MAPK12,PIK3R3,DOCK1,GAB1,PTPN11,CDC42,IRS1,ITGA1,ACTN4,PIK3CA,PTK2B,ARHGEF7,CRK,PTPN12,MAPK11,BCAR1,ARF6,KL,PIK3C3,PIK3R2,ITGB1,SRC,PARVA,PAK4,PXN,GRB2,CSK,ACTB,ITGA2,MAPK8,MAPK9,ITGAL,MAPK14,PAK2,PIK3CB
GM-CSF Signaling	DrSong_breast cancer -gene list - 2016-11-25 02:49 PM	23.6	0.671	#NUM!	RUNX1,RAF1,PIK3CA,MAPK1,PIK3R1,RACK1,HRAS,KRAS,JAK2,CCND1,FGFR3,SHC1,AKT1,KL,PIM1,PIK3C3,MAPK3,FGFR4,PIK3CG,CISH,AKT3,IRS2,PIK3R2,STAT5B,STAT1,MAP2K1,PPP3CA,CAMK2B,ATM,ETS1,PIK3C2B,AKT2,GRB2,RRAS,FGFR1,FGFR2,STAT3,TLR9,PIK3R3,BCL2L1,GAB1,PTPN11,IRS1,LYN,PIK3CB,ELK1,CSF2,BCL2A1,PRKCB
GM-CSF Signaling	DrSong_EGCG target list - 2016-11-25 02:54 PM	0.918	0.0135	#NUM!	STAT1
TGF-β Signaling	DrSong_breast cancer -gene list - 2016-11-25 02:49 PM	23.4	0.621	#NUM!	MAP2K4,RAF1,INHA,NODAL,BMP4,TGFBR1,MAPK1,SMAD3,SKI,HRAS,KRAS,BMPR1B,TGFBR2,RUNX2,TGFB1,MAPK3,MAP3K7,SERPINE1,TAB1,SMAD2,RRAS,PITX2,MAPK12,INHBB,TRAF6,IRF7,AMH,CDC42,TGFB3,MAP2K3,SMURF2,PMEPA1,BMP2,BMPR2,MAPK11,SMURF1,BCL2,EP300,JUN,BMPR1A,TGFB2,SMAD4,VDR,MAP2K1,ACVR1C,RUNX3,GRB2,HDAC1,MAPK8,SMAD7,MAPK9,FOS,MAPK14,BMP7
TGF-β Signaling	DrSong_EGCG target list - 2016-11-25 02:54 PM	2	0.023	#NUM!	JUN,BCL2
Breast Cancer Regulation by Stathmin1	DrSong_breast cancer -gene list - 2016-11-25 02:49 PM	23.2	0.438	#NUM!	PRKACB,TUBA1B,RAF1,PLCB2,MAPK1,CAMK1D,PPP2CA,PIK3R1,RACK1,HRAS,KRAS,LIMK2,ARHGEF1,TUBB,LIMK1,FGFR3,ROCK2,GNB1,STMN1,E2F6,PAK1,GNB3,FGFR4,MAPK3,PIK3CG,IRS2,GNA13,PRKD3,E2F2,PRKD1,ATM,TP53,PIK3C2B,PPP1R14C,E2F4,TUBB3,CCNE2,PRKCQ,RRAS,FGFR1,RAC1,FGFR2,ITPR1,TLR9,PIK3R3,GAB1,PTPN11,PTPA,CDC42,IRS1,PRKCD,RHOA,PPP2R2B,E2F1,PRKACA,PRKCH,CDK2,PIK3CA,PPP2R2A,ARHGEF7,E2F3,PRKCZ,PRKAG1,SHC1,KL,PIK3C3,RB1CC1…
Role of NFAT in Regulation of the Immune Response	DrSong_breast cancer -gene list - 2016-11-25 02:49 PM	23.2	0.454	#NUM!	FCGR2C,RAF1,PLCB2,MAPK1,TRD,PIK3R1,CD4,HLA-B,RACK1,CSNK1A1,HRAS,KRAS,HLA-DQB1,FGFR3,GNB1,IKBKB,CD28,LCK,IKBKG,GNB3,PIK3CG,FGFR4,MAPK3,XPO1,IRS2,GSK3B,GNA13,ATM,PIK3C2B,AKT2,PRKCQ,RRAS,FGFR1,CSNK1D,FGFR2,ITPR1,NFKB2,TRG,TLR9,ATF2,PIK3R3,CD3G,GAB1,PTPN11,PLCG2,IRS1,SYK,RCAN3,FYN,RELA,PIK3CA,HLA-A,HLA-DQA1,FCGR2B,NFKB1,NFATC1,CSNK1E,JUN,AKT1,NFAT5,HLA-DRB1,KL,PIK3C3,AKT3,PIK3R2,MAP2K1,FCGR3A/FCGR3B,…
Role of NFAT in Regulation of the Immune Response	DrSong_EGCG target list - 2016-11-25 02:54 PM	2.35	0.0157	#NUM!	JUN,GNAO1,NFKB1
Angiopoietin Signaling	DrSong_breast cancer -gene list - 2016-11-25 02:49 PM	23.1	0.649	#NUM!	RELA,PIK3CA,ANGPT2,BAD,PIK3R1,HRAS,KRAS,CRK,NOS3,NFKB1,FGFR3,PTK2,IKBKB,PAK1,IKBKG,CASP9,AKT1,KL,PIK3C3,FGFR4,PIK3CG,GRB7,AKT3,IRS2,PIK3R2,STAT5B,RASA1,TEK,ATM,PIK3C2B,STAT5A,PAK4,AKT2,ANGPT1,DOK2,GRB2,RRAS,FGFR1,FGFR2,IKBKE,NFKB2,TLR9,BIRC5,PIK3R3,FOXO1,PTPN11,GAB1,IRS1,PAK2,PIK3CB
Angiopoietin Signaling	DrSong_EGCG target list - 2016-11-25 02:54 PM	0.891	0.0127	#NUM!	NFKB1
Docosahexaenoic Acid (DHA) Signaling	DrSong_breast cancer -gene list - 2016-11-25 02:49 PM	23	0.769	#NUM!	PIK3CA,BAD,PIK3R1,PDPK1,BCL2,FGFR3,AKT1,CASP9,KL,FGFR4,PIK3CG,PIK3C3,BID,AKT3,IRS2,GSK3B,PIK3R2,ATM,PIK3C2B,ALOX15,AKT2,CASP3,GRB2,FGFR1,SERPINF1,APAF1,FGFR2,BAX,TLR9,APP,PIK3R3,BCL2L1,FOXO1,PTPN11,GAB1,IRS1,BIK,IL1B,PIK3CB,BCL2A1
Docosahexaenoic Acid (DHA) Signaling	DrSong_EGCG target list - 2016-11-25 02:54 PM	1.02	0.0172	#NUM!	BCL2
PI3K Signaling in B Lymphocytes	DrSong_breast cancer -gene list - 2016-11-25 02:49 PM	23	0.523	#NUM!	RAF1,PLCB2,MAPK1,PIK3R1,HRAS,PDPK1,KRAS,PTEN,IKBKB,IKBKG,PIK3CG,MAPK3,ATF4,IRS2,IL4R,AKT2,C3,ATF3,RRAS,RAC1,NFKB2,ITPR1,ATF2,CBL,CD40,IRS1,PLCG2,SYK,RELA,FYN,PIK3CA,ATF5,PDIA3,ABL1,NFKB1,FCGR2B,PRKCZ,NFATC1,PLCD1,JUN,AKT1,NFAT5,FOXO3,CREB1,AKT3,PIK3R2,MAP2K1,PPP3CA,CAMK2B,IL4,VAV2,CALML5,ATF1,PLCG1,IKBKE,NFATC4,BTK,TLR4,FOS,PRKCI,BCL10,VAV3,LYN,NFATC2,PIK3CB,ELK1,PRKCB
PI3K Signaling in B Lymphocytes	DrSong_EGCG target list - 2016-11-25 02:54 PM	1.65	0.015	#NUM!	JUN,NFKB1
eNOS Signaling	DrSong_breast cancer -gene list - 2016-11-25 02:49 PM	22.9	0.484	#NUM!	PRKACB,PRKAB1,PIK3R1,HSPA1A/HSPA1B,PDPK1,HSPA5,NOS3,VEGFA,FGFR3,CCNA1,CASP9,LPAR2,PIK3CG,FGFR4,CAV1,PRKAA1,FIGF,IRS2,PRKD3,PRKD1,ATM,PIK3C2B,AKT2,AQP5,PRKCQ,CASP3,FGFR1,CHRNA9,HSPA9,AQP1,VEGFC,FGFR2,ITPR1,TLR9,HSPA8,PIK3R3,GAB1,PTPN11,PLCG2,PRKCD,IRS1,PRKACA,HSP90AA1,PRKCH,ESR1,ESR2,PIK3CA,PRKAG1,PRKCZ,CCNA2,AQP3,HSP90B1,AKT1,HSP90AB1,KL,STUB1,PIK3C3,AKT3,PRKCE,PIK3R2,CASP8,PRKCA,CALML5,GNAS,FLT1…
Role of IL-17A in Arthritis	DrSong_breast cancer -gene list - 2016-11-25 02:49 PM	22.8	0.687	#NUM!	MAP2K4,RELA,PIK3CA,MAPK1,PIK3R1,MMP13,CCL5,NFKB1,MAPK11,FGFR3,CXCL3,CCL2,KL,MAPK3,FGFR4,PIK3CG,PIK3C3,CXCL1,IRS2,PIK3R2,NOS2,MAPKAPK2,MAP2K1,MMP1,ATM,CXCL8,PIK3C2B,GRB2,FGFR1,MAPK8,MAPK9,FGFR2,NFKB2,MAPK12,TLR9,IL17A,ATF2,PIK3R3,MAPK14,PTPN11,GAB1,IRS1,PIK3CB,MAP2K3,PTGS2,RPS6KA1
Role of IL-17A in Arthritis	DrSong_EGCG target list - 2016-11-25 02:54 PM	0.946	0.0145	#NUM!	NFKB1
Protein Kinase A Signaling	DrSong_breast cancer -gene list - 2016-11-25 02:49 PM	22.7	0.346	#NUM!	RAF1,SHH,TGFBR1,AKAP9,ACP1,NOS3,NTN1,GNB1,DUSP3,PTPRO,ATF4,GNA13,PRKD3,EYA2,APEX1,PRKD1,PTPRG,YWHAG,PRKCQ,PPP1R1B,CREB3,PTCH1,YWHAZ,NFKB2,ITPR1,ANAPC7,PTPN3,ATF2,MYL9,HIST1H1A,AKAP13,PLCG2,PTPRB,PRKACA,DUSP4,PTPRA,AKAP12,TCF4,PTPN2,PTK2B,PDIA3,PTPN13,PTPN9,DUSP6,DUSP22,PTPN12,PRKCZ,DUSP2,EP300,PLCD1,DUSP5,HHAT,PTPRJ,NGFR,CREB1,PRKCE,PDE4D,CTNNB1,PPP3CA,CAMK2B,PTPN7,CALML5,PTPRK,PLCG1,IHH,PTGS2,SF…
Protein Kinase A Signaling	DrSong_EGCG target list - 2016-11-25 02:54 PM	0.296	0.00249	#NUM!	NFKB1
Reelin Signaling in Neurons	DrSong_breast cancer -gene list - 2016-11-25 02:49 PM	22.7	0.598	#NUM!	MAP2K4,MAP3K11,PIK3R1,ARHGEF1,ITGB3,FGFR3,LCK,ITGA3,CNR2,PIK3CG,FGFR4,IRS2,GSK3B,ITGA4,ATM,PIK3C2B,FGFR1,CRKL,ITGA6,FGFR2,ITGA5,TLR9,VLDLR,MAPK12,PIK3R3,GAB1,PTPN11,IRS1,MAPT,ITGA1,FYN,APOE,PIK3CA,YES1,AKT1,CDK5,KL,PIK3C3,ARHGEF2,PIK3R2,ITGB1,SRC,MAP2K7,GRB2,ITGA2,MAPK8,MAPK9,RELN,ITGAL,FRK,APP,ARHGEF5,LYN,PIK3CB,PAFAH1B3
Reelin Signaling in Neurons	DrSong_EGCG target list - 2016-11-25 02:54 PM	0.83	0.0109	#NUM!	MAPT
GNRH Signaling	DrSong_breast cancer -gene list - 2016-11-25 02:49 PM	22.7	0.519	#NUM!	MAP2K4,PRKACB,RAF1,PLCB2,MAP3K11,MAPK1,HRAS,GNRH2,KRAS,MAP3K4,PTK2,PAK1,MAPK3,MAP3K7,ATF4,PRKD3,PRKD1,MAP3K14,PRKCQ,RRAS,CREB3,RAC1,ITPR1,NFKB2,MAPK12,ATF2,CDC42,PRKCD,PRKACA,GNRH1,PRKCH,MAP2K3,MAPK7,GNRHR,RELA,EGF,MAP3K5,NFKB1,MAPK11,PRKCZ,PRKAG1,EP300,JUN,CREB1,PRKCE,MAP2K1,CAMK2B,EGFR,PRKCA,SRC,MAP2K7,PAK4,GNAS,GRB2,EGR1,MAP3K1,MAPK8,MAPK9,FOS,MAPK14,PRKCI,PAK2,PRKAG2,MAP3K8,DNM1L,ELK1,PRKCB
GNRH Signaling	DrSong_EGCG target list - 2016-11-25 02:54 PM	1.64	0.0148	#NUM!	JUN,NFKB1
Cyclins and Cell Cycle Regulation	DrSong_breast cancer -gene list - 2016-11-25 02:49 PM	22.7	0.641	#NUM!	CDKN2A,RAF1,PPP2CA,CCNB2,CCND1,HDAC6,RB1,E2F6,CCNA1,CCND3,TGFB1,GSK3B,E2F2,CDC25A,ATM,TP53,E2F4,CCNE2,HDAC4,HDAC2,HDAC8,CDK7,WEE1,CDK6,SKP2,CCNB1,CCND2,HDAC3,PTPA,PPP2R2B,E2F1,TGFB3,CDK2,PA2G4,PPP2R2A,CUL1,CDK4,ABL1,E2F3,CDKN2B,CCNA2,TGFB2,HDAC1,CDK1,SIN3A,CCNE1,CDKN1A,ATR,BTRC,CDKN1B
TR/RXR Activation	DrSong_breast cancer -gene list - 2016-11-25 02:49 PM	22.7	0.582	#NUM!	AKR1C3,PIK3R1,FGFR3,FASN,FGFR4,PIK3CG,IRS2,TBL1XR1,ATM,PIK3C2B,AKT2,SLC2A1,MED1,FGFR1,FGFR2,NCOA6,THRA,TLR9,NCOA3,PIK3R3,F10,HDAC3,PTPN11,GAB1,IRS1,DIO1,NCOA1,ACACA,FGA,THRB,RXRA,PIK3CA,TRH,HIF1A,EP300,MTOR,AKT1,NCOA2,KL,PIK3C3,AKT3,NCOR1,PIK3R2,RXRB,AKR1C1/AKR1C2,UCP2,GRB2,MDM2,PFKP,GH1,THRSP,ENO1,HP,SREBF1,PIK3CB,NCOR2,PPARGC1A
TR/RXR Activation	DrSong_EGCG target list - 2016-11-25 02:54 PM	1.84	0.019	#NUM!	HIF1A,THRB
SAPK/JNK Signaling	DrSong_breast cancer -gene list - 2016-11-25 02:49 PM	22.7	0.567	#NUM!	MAP2K4,RAC2,MAP3K11,TRD,PIK3R1,HRAS,KRAS,MAP3K4,FGFR3,GNB1,LCK,GNB3,FGFR4,PIK3CG,MAP3K7,IRS2,GNA13,TAB1,ATM,TP53,PIK3C2B,RRAS,FGFR1,CRKL,RAC1,FGFR2,TRG,MAPK12,TLR9,RAC3,ATF2,PIK3R3,GAB1,PTPN11,CDC42,IRS1,DUSP4,PIK3CA,CRK,MAP3K5,NFATC1,SHC1,TRADD,JUN,GADD45A,KL,PIK3C3,PIK3R2,MAP2K7,GRB2,GNA12,MAP3K1,MAPK8,MAPK9,FADD,TRAF2,RIPK1,PIK3CB,ELK1
SAPK/JNK Signaling	DrSong_EGCG target list - 2016-11-25 02:54 PM	1.84	0.019	#NUM!	FADD,JUN
Glioma Invasiveness Signaling	DrSong_breast cancer -gene list - 2016-11-25 02:49 PM	22.7	0.671	#NUM!	PIK3CA,F2R,MAPK1,DIRAS3,HMMR,PIK3R1,VTN,HRAS,KRAS,ITGB3,FGFR3,PTK2,RHOG,RHOB,TIMP1,KL,MAPK3,PIK3C3,FGFR4,PIK3CG,RHOU,ITGAV,IRS2,PIK3R2,ATM,TIMP2,PIK3C2B,TIMP3,GRB2,RRAS,RHOC,FGFR1,PLAUR,FGFR2,MMP2,TLR9,PIK3R3,PLG,TIMP4,PTPN11,GAB1,IRS1,RHOA,CD44,PIK3CB,PLAU,MMP9
Glioma Invasiveness Signaling	DrSong_EGCG target list - 2016-11-25 02:54 PM	0.935	0.0141	#NUM!	MMP2
Renal Cell Carcinoma Signaling	DrSong_breast cancer -gene list - 2016-11-25 02:49 PM	22.6	0.63	#NUM!	RAF1,PIK3CA,MAPK1,PIK3R1,HRAS,CRK,KRAS,HIF1A,EP300,ARNT,VEGFA,FGFR3,PAK1,AKT1,JUN,KL,TGFB1,HGF,PIK3C3,FGFR4,PIK3CG,MAPK3,EGLN3,AKT3,IRS2,PIK3R2,MAP2K1,ATM,ETS1,PIK3C2B,PAK4,AKT2,SLC2A1,GRB2,RRAS,FGFR1,RAC1,FGFR2,TLR9,PDGFB,PIK3R3,MET,FOS,PTPN11,GAB1,CDC42,IRS1,PAK2,TGFA,PIK3CB,VHL
Renal Cell Carcinoma Signaling	DrSong_EGCG target list - 2016-11-25 02:54 PM	3.39	0.0361	#NUM!	MET,JUN,HIF1A
Fcγ Receptor-mediated Phagocytosis in Macrophages and Monocytes	DrSong_breast cancer -gene list - 2016-11-25 02:49 PM	22.4	0.591	#NUM!	GAB2,RAC2,PLD2,MAPK1,PIK3R1,TLN1,PTEN,PAK1,EZR,PIK3CG,MAPK3,PRKD3,PRKD1,RPS6KB1,AKT2,PRKCQ,RAC1,RAC3,PLD1,PIK3R3,PLA2G6,DOCK1,PIP5K1A,CBL,CDC42,PRKCD,SYK,PRKCH,FYN,PTK2B,CRK,PRKCZ,HMOX1,YES1,ARF6,AKT1,GPLD1,RPS6KB2,AKT3,PRKCE,PIK3R2,VASP,FCGR3A/FCGR3B,PRKCA,VAV2,SRC,PXN,FCGR2A,ACTB,PLCG1,PRKCI,VAV3,LYN,CSF2,PRKCB
Role of JAK1 and JAK3 in γc Cytokine Signaling	DrSong_breast cancer -gene list - 2016-11-25 02:49 PM	22.3	0.662	#NUM!	SOCS1,SOCS3,PIK3CA,JAK1,MAPK1,PTK2B,PIK3R1,HRAS,KRAS,JAK2,FGFR3,SHC1,KL,IL2,MAPK3,PIK3C3,FGFR4,PIK3CG,IRS2,PIK3R2,STAT1,STAT5B,IL4,ATM,IL21,STAT6,PIK3C2B,STAT5A,IL2RG,IL4R,FES,GRB2,RRAS,FGFR1,IL15,FGFR2,STAT3,TLR9,IL7,PIK3R3,PTPN11,GAB1,IRS1,SYK,IL2RA,PIK3CB,JAK3
Role of JAK1 and JAK3 in γc Cytokine Signaling	DrSong_EGCG target list - 2016-11-25 02:54 PM	0.935	0.0141	#NUM!	STAT1
Cardiac Hypertrophy Signaling	DrSong_breast cancer -gene list - 2016-11-25 02:49 PM	22.2	0.409	#NUM!	MAP2K4,PRKACB,RAF1,PLCB2,MAP3K11,TGFBR1,MAPK1,DIRAS3,PIK3R1,RACK1,SRF,HRAS,KRAS,MAP3K4,IL6,FGFR3,ROCK2,GNB1,TGFBR2,RHOG,GNB3,RHOB,TGFB1,MAPK3,FGFR4,PIK3CG,MAP3K7,IRS2,GSK3B,GNA13,TAB1,ATM,PIK3C2B,MAP3K14,RPS6KB1,RRAS,FGFR1,IL6R,FGFR2,TLR9,MAPK12,ATF2,MYL9,PIK3R3,GAB1,ADRA2A,PTPN11,IRS1,PLCG2,RHOA,PRKACA,TGFB3,MAP2K3,RPS6KA1,HSPB1,PIK3CA,PDIA3,MAP3K5,MAPK11,PRKAG1,EIF4E,EP300,PLCD1,MTOR,JUN,AKT1,I…
Cardiac Hypertrophy Signaling	DrSong_EGCG target list - 2016-11-25 02:54 PM	1.17	0.0082	#NUM!	JUN,GNAO1
Cell Cycle: G2/M DNA Damage Checkpoint Regulation	DrSong_breast cancer -gene list - 2016-11-25 02:49 PM	22.1	0.776	#NUM!	CDKN2A,CUL1,ABL1,CCNB2,PRKCZ,EP300,PPM1D,CHEK1,CDC25B,YWHAQ,KAT2B,GADD45A,TOP2A,BRCA1,HIPK2,CHEK2,ATM,TP53,PRKDC,CDC25C,CKS2,YWHAG,CDK7,WEE1,YWHAZ,PLK1,MDM2,AURKA,CDK1,CCNB1,SKP2,MDM4,CDKN1A,CKS1B,BTRC,ATR,RPS6KA1,SFN
iCOS-iCOSL Signaling in T Helper Cells	DrSong_breast cancer -gene list - 2016-11-25 02:49 PM	22	0.525	#NUM!	GAB2,CD40LG,TRD,BAD,CD4,PIK3R1,HLA-B,PDPK1,HLA-DQB1,PTEN,FGFR3,IKBKB,CD28,IKBKG,LCK,PIK3CG,FGFR4,IRS2,ATM,PIK3C2B,AKT2,IL2RG,PRKCQ,FGFR1,RAC1,FGFR2,ITPR1,NFKB2,TRG,TLR9,PIK3R3,CD3G,GAB1,CD40,PTPN11,IRS1,RELA,PIK3CA,HLA-A,HLA-DQA1,NFKB1,NFATC1,SHC1,HLA-DRB1,AKT1,NFAT5,KL,IL2,PIK3C3,AKT3,PIK3R2,PPP3CA,CAMK2B,CALML5,GRB2,CSK,PLCG1,IKBKE,NFATC4,CD80,ICOS,NFATC2,PIK3CB,IL2RA
iCOS-iCOSL Signaling in T Helper Cells	DrSong_EGCG target list - 2016-11-25 02:54 PM	0.702	0.00787	#NUM!	NFKB1
P2Y Purigenic Receptor Signaling Pathway	DrSong_breast cancer -gene list - 2016-11-25 02:49 PM	22	0.508	#NUM!	PRKACB,RAF1,PLCB2,MAPK1,PIK3R1,RACK1,HRAS,KRAS,ITGB3,MYC,FGFR3,GNB1,GNB3,FGFR4,PIK3CG,MAPK3,ATF4,IRS2,PRKD3,PRKD1,ATM,PIK3C2B,AKT2,PRKCQ,RRAS,FGFR1,CREB3,FGFR2,NFKB2,TLR9,ATF2,PIK3R3,GAB1,PTPN11,PLCG2,PRKCD,IRS1,PRKACA,PRKCH,RELA,PIK3CA,PDIA3,NFKB1,PRKCZ,PRKAG1,EP300,PLCD1,AKT1,JUN,KL,PIK3C3,CREB1,PRKCE,AKT3,PIK3R2,MAP2K1,PRKCA,GRB2,PLCG1,P2RY2,FOS,PRKCI,P2RY6,PRKAG2,P2RY12,PIK3CB,PRKCB
P2Y Purigenic Receptor Signaling Pathway	DrSong_EGCG target list - 2016-11-25 02:54 PM	1.6	0.0141	#NUM!	JUN,NFKB1
Granulocyte Adhesion and Diapedesis	DrSong_breast cancer -gene list - 2016-11-25 02:49 PM	21.9	0.452	#NUM!	MMP3,CXCL12,MMP13,CLDN7,SDC4,CXCL9,CLDN6,ITGB3,CXCL10,IL1R2,CXCL3,ITGA3,CXCL13,EZR,CXCL14,CXCL1,TNFRSF11B,ITGA4,CXCL8,SELE,HRH2,ITGA6,ITGA5,THY1,MMP2,CSF3,C5,IL18,CCL4,CDH5,SELP,CLDN12,IL1RN,ITGA1,CCL18,CX3CL1,TNF,HSPB1,CD99,IL1A,MMP7,ICAM1,IL1RL1,MMP14,CCL22,CCL14,CCL5,CCL3,HRH3,CCL2,CLDN4,SDC2,CXCR2,NGFR,MMP26,MMP8,MMP11,TNFRSF1B,MMP1,ITGB1,VCAM1,SDC1,MMP28,CXCR4,TNFRSF1A,ITGA2,MMP10,IL1R1,ITGA…
Granulocyte Adhesion and Diapedesis	DrSong_EGCG target list - 2016-11-25 02:54 PM	2.43	0.0168	#NUM!	MMP7,MMP14,MMP2
Death Receptor Signaling	DrSong_breast cancer -gene list - 2016-11-25 02:49 PM	21.8	0.587	#NUM!	MAP2K4,HSPB2,PARP2,DFFA,LIMK1,IKBKB,IKBKG,CASP9,BIRC3,FASLG,CASP10,TNFRSF21,MAP3K14,CASP3,TNFRSF10B,LMNA,TBK1,NFKB2,ARHGDIB,CASP2,TNFRSF25,CFLAR,TNF,HSPB1,RELA,TNFSF10,MAP3K5,NFKB1,FAS,BCL2,DIABLO,TANK,TRADD,TNFSF12,BID,CASP8,TNFRSF1B,TNFRSF10A,NAIP,MAP2K7,TNFRSF1A,ACTB,PARP4,APAF1,MAPK8,IKBKE,XIAP,PARP1,ROCK1,FADD,TRAF2,RIPK1,DFFB,BIRC2
Death Receptor Signaling	DrSong_EGCG target list - 2016-11-25 02:54 PM	3.26	0.0326	#NUM!	FADD,NFKB1,BCL2
Sertoli Cell-Sertoli Cell Junction Signaling	DrSong_breast cancer -gene list - 2016-11-25 02:49 PM	21.7	0.449	#NUM!	MAP2K4,PRKACB,TUBA1B,RAF1,MAP3K11,MAPK1,AXIN1,TGFBR3,HRAS,AFDN,KRAS,CLDN7,MAP3K4,CLDN6,NOS3,TUBB,OCLN,PTEN,CTNNA2,ITGA3,KEAP1,MAPK3,MAP3K7,GSK3B,JUP,ITGA4,MAP3K14,AKT2,TUBB3,RRAS,RAC1,ITGA5,MAPK12,ATF2,CDH1,CLDN12,CDC42,TGFB3,PRKACA,MAP2K3,ACTN4,TNF,NECTIN3,ILK,CTNNA1,MAP3K5,MAPK11,BCAR1,PRKAG1,AKT1,JUN,CLDN4,AKT3,NECTIN1,NOS2,CTNNB1,MAP2K1,ITGB1,SRC,TUBB1,MAP2K7,TJP1,TNFRSF1A,ACTB,MAP3K1,ITGA2,T…
Sertoli Cell-Sertoli Cell Junction Signaling	DrSong_EGCG target list - 2016-11-25 02:54 PM	0.557	0.00538	#NUM!	JUN
UVA-Induced MAPK Signaling	DrSong_breast cancer -gene list - 2016-11-25 02:49 PM	21.5	0.559	#NUM!	MAP2K4,PLCB2,MAPK1,PIK3R1,PARP2,HRAS,KRAS,FGFR3,CASP9,PIK3CG,FGFR4,MAPK3,IRS2,ATM,TP53,PIK3C2B,RPS6KB1,CASP3,RRAS,FGFR1,FGFR2,TLR9,MAPK12,PIK3R3,BCL2L1,RPS6KA6,GAB1,PTPN11,IRS1,PLCG2,RPS6KA1,PIK3CA,PDIA3,RPS6KA3,SMPD1,MAPK11,PLCD1,MTOR,JUN,KL,PIK3C3,RPS6KB2,PIK3R2,RPS6KA2,STAT1,PRKCA,EGFR,GRB2,PARP4,MAPK8,MAPK9,PLCG1,RPS6KA5,PARP1,FOS,MAPK14,PIK3CB
UVA-Induced MAPK Signaling	DrSong_EGCG target list - 2016-11-25 02:54 PM	1.86	0.0194	#NUM!	JUN,STAT1
T Helper Cell Differentiation	DrSong_breast cancer -gene list - 2016-11-25 02:49 PM	21.5	0.644	#NUM!	IL6ST,CD40LG,IL12A,TGFBR1,TRD,HLA-A,HLA-B,HLA-DQA1,FOXP3,HLA-DQB1,IL6,TBX21,BCL6,TGFBR2,CD28,HLA-DRB1,TGFB1,IL2,NGFR,IL17F,STAT1,TNFRSF1B,IL4,TNFRSF11B,IL21,STAT6,IFNG,IL2RG,IL4R,IL10,TNFRSF1A,IL6R,IL12RB2,STAT3,TRG,RORC,IL13,IL17A,IL18,CD80,CD40,IL23R,IL12B,ICOS,IL2RA,GATA3,TNF
T Helper Cell Differentiation	DrSong_EGCG target list - 2016-11-25 02:54 PM	0.918	0.0135	#NUM!	STAT1
Regulation of IL-2 Expression in Activated and Anergic T Lymphocytes	DrSong_breast cancer -gene list - 2016-11-25 02:49 PM	21.3	0.62	#NUM!	MAP2K4,RAF1,FYN,RELA,TGFBR1,MAPK1,SMAD3,HRAS,KRAS,NFKB1,NFATC1,TGFBR2,CD28,IKBKB,IKBKG,NFAT5,JUN,TGFB1,IL2,MAPK3,TGFB2,SMAD4,MAP2K1,PPP3CA,VAV2,SMAD2,CALML5,MAP2K7,GRB2,RRAS,MAP3K1,MAPK8,RAC1,TOB1,MAPK9,PLCG1,IKBKE,NFATC4,NFKB2,MAPK12,CD3G,FOS,CD80,BCL10,VAV3,PLCG2,TGFB3,NFATC2,ELK1
Regulation of IL-2 Expression in Activated and Anergic T Lymphocytes	DrSong_EGCG target list - 2016-11-25 02:54 PM	2.06	0.0247	#NUM!	JUN,NFKB1
mTOR Signaling	DrSong_breast cancer -gene list - 2016-11-25 02:49 PM	21.2	0.427	#NUM!	PLD2,MAPK1,PRKAB1,PPP2CA,DIRAS3,PIK3R1,HRAS,PDPK1,KRAS,RICTOR,VEGFA,FGFR3,RHOG,RHOB,EIF3D,PIK3CG,FGFR4,MAPK3,INS,TSC2,PRKAA1,FIGF,IRS2,PRKD3,PRKD1,ATM,PIK3C2B,RPS6KB1,AKT2,PRKCQ,RRAS,STK11,FGFR1,RAC1,FGFR2,VEGFC,EIF3E,TLR9,PLD1,PIK3R3,RPS6,RPS6KA6,GAB1,PTPN11,PTPA,RHOA,PRKCD,IRS1,PPP2R2B,PRKCH,INSR,RPS6KA1,TSC1,PIK3CA,ULK1,PPP2R2A,RPS6KA3,HIF1A,EIF4G1,PRKCZ,PRKAG1,EIF4E,EIF4EBP1,HMOX1,MTOR,AKT1,K…
mTOR Signaling	DrSong_EGCG target list - 2016-11-25 02:54 PM	0.522	0.00488	#NUM!	HIF1A
Natural Killer Cell Signaling	DrSong_breast cancer -gene list - 2016-11-25 02:49 PM	21.2	0.516	#NUM!	RAF1,RAC2,MAPK1,PIK3R1,HRAS,KRAS,FGFR3,PAK1,LCK,MAPK3,FGFR4,PIK3CG,IRS2,PRKD3,PRKD1,ATM,PIK3C2B,KIR2DS4 (includes others),AKT2,PTPN6,PRKCQ,RRAS,FGFR1,RAC1,FGFR2,TLR9,LILRB1,RAC3,PIK3R3,SYNJ2,GAB1,PTPN11,PLCG2,PRKCD,IRS1,SYK,PRKCH,FYN,PIK3CA,INPPL1,PRKCZ,SHC1,AKT1,KL,PIK3C3,AKT3,PRKCE,PIK3R2,MAP2K1,FCGR3A/FCGR3B,PRKCA,VAV2,PAK4,KLRC4-KLRK1/KLRK1,FCGR2A,GRB2,PLCG1,PRKCI,INPP5J,VAV3,PAK2,PIK3CB,PRKCB
Cholecystokinin/Gastrin-mediated Signaling	DrSong_breast cancer -gene list - 2016-11-25 02:49 PM	20.9	0.554	#NUM!	MAP2K4,RAF1,PLCB2,MAPK1,DIRAS3,SRF,HRAS,KRAS,ROCK2,PTK2,RHOG,RHOB,MAPK3,GNA13,PRKD3,PRKD1,PRKCQ,RRAS,ITPR1,MAPK12,ATF2,IL18,IL1RN,RHOA,PRKCD,PRKCH,MAP2K3,MAPK7,TNF,IL1A,PTK2B,BCAR1,PRKCZ,SHC1,JUN,RHOU,PRKCE,MAP2K1,EGFR,PRKCA,SRC,PXN,RHOC,GRB2,GNA12,MAPK8,MAPK9,GH1,ROCK1,FOS,MAPK14,PRKCI,IL1B,PTGS2,ELK1,PRKCB
Cholecystokinin/Gastrin-mediated Signaling	DrSong_EGCG target list - 2016-11-25 02:54 PM	0.773	0.00943	#NUM!	JUN
Cancer Drug Resistance By Drug Efflux	DrSong_breast cancer -gene list - 2016-11-25 02:49 PM	20.8	0.755	#NUM!	RAF1,mir-130,PIK3CA,mir-181,MAPK1,ABCC2,PIK3R1,HRAS,KRAS,ABCC10,mir-298,NFKB1,PTEN,BRAF,AKT1,MAPK3,ABCC1,PIK3CG,FOXO3,YBX1,AKT3,PIK3R2,mir-328,MAP2K1,mir-154,TP53,ABCB1,AKT2,RRAS,ABCG2,MDM2,mir-27,PIK3R3,FOXO1,mir-133,PIK3CB,PTGS2
Cancer Drug Resistance By Drug Efflux	DrSong_EGCG target list - 2016-11-25 02:54 PM	1.03	0.0179	#NUM!	NFKB1
Insulin Receptor Signaling	DrSong_breast cancer -gene list - 2016-11-25 02:49 PM	20.7	0.482	#NUM!	PRKACB,RAF1,SOCS3,JAK1,MAPK1,BAD,SGK1,PIK3R1,HRAS,PDPK1,KRAS,PTEN,FGFR3,PIK3CG,FGFR4,MAPK3,INS,TSC2,IRS2,GSK3B,ATM,RPS6KB1,PPP1R14C,PIK3C2B,AKT2,RRAS,CRKL,FGFR1,FGFR2,TLR9,PIK3R3,SYNJ2,CBL,GAB1,PTPN11,IRS1,PRKACA,INSR,TSC1,FYN,PIK3CA,TRIP10,CRK,INPPL1,JAK2,STXBP4,PRKAG1,EIF4E,PRKCZ,EIF4EBP1,SHC1,MTOR,AKT1,KL,PIK3C3,FOXO3,PTPN1,RPS6KB2,AKT3,PIK3R2,MAP2K1,GRB2,MAPK8,PRKCI,FOXO1,INPP5J,PRKAG2,PIK3CB
G-Protein Coupled Receptor Signaling	DrSong_breast cancer -gene list - 2016-11-25 02:49 PM	20.5	0.378	#NUM!	HCAR3,RAF1,PIK3R1,HRAS,KRAS,LAMTOR3,PIK3CG,ATF4,ADORA2B,IRS2,APEX1,ATM,PIK3C2B,AKT2,RRAS,CREB3,FGFR2,STAT3,NFKB2,TLR9,ATF2,GRM7,S1PR3,GAB1,IRS1,PRKACA,DUSP4,RPS6KA1,PTGER2,AGTR2,FYN,PIK3CA,PTK2B,DUSP6,HRH3,EP300,AKT1,CXCR2,KL,PIK3C3,CREB1,PRKCE,PDE4D,PIK3R2,CAMK2B,HTR2A,GRB2,RGS16,CRHR1,VIPR1,PTH1R,S1PR1,P2RY12,MAP3K8,ADORA2A,PRKCB,PRKACB,PLCB2,GRK2,MAPK1,LHCGR,PDPK1,FGFR3,IKBKB,IKBKG,FGFR4,MAPK3…
G-Protein Coupled Receptor Signaling	DrSong_EGCG target list - 2016-11-25 02:54 PM	2.87	0.0144	#NUM!	GNAO1,RGS7,RGS4,NFKB1
Ephrin A Signaling	DrSong_breast cancer -gene list - 2016-11-25 02:49 PM	20.3	0.683	#NUM!	FYN,PIK3CA,PIK3R1,BCAR1,LIMK1,FGFR3,ROCK2,PTK2,PAK1,KL,FGFR4,NGFR,PIK3CG,PIK3C3,IRS2,PIK3R2,ATM,VAV2,EPHA7,PIK3C2B,CFL1,GRB2,EPHA1,FGFR1,RAC1,FGFR2,EPHA3,TLR9,ROCK1,PIK3R3,EPHA10,PTPN11,GAB1,CDC42,VAV3,IRS1,RHOA,ADAM10,EPHA5,PIK3CB,EPHA2
Gap Junction Signaling	DrSong_breast cancer -gene list - 2016-11-25 02:49 PM	20.2	0.446	#NUM!	PRKACB,TUBA1B,RAF1,PLCB2,BGLAP,MAPK1,PIK3R1,CSNK1A1,HRAS,KRAS,TUBB,FGFR3,PIK3CG,FGFR4,MAPK3,CAV1,IRS2,PRKD3,PRKD1,ATM,PIK3C2B,TUBB3,AKT2,PRKCQ,RRAS,FGFR1,CSNK1D,FGFR2,ITPR1,TLR9,PIK3R3,GAB1,PTPN11,PLCG2,PRKCD,IRS1,PRKACA,PRKCH,MAPK7,NPR2,PIK3CA,PDIA3,EGF,PRKAG1,PRKCZ,PLCD1,CSNK1E,AKT1,SP1,KL,PIK3C3,AKT3,PRKCE,PIK3R2,CTNNB1,MAP2K1,PPP3CA,EGFR,HTR2A,PRKCA,SRC,TUBB1,GNAS,GRB2,ACTB,TUBA4A,PLCG1,PRKG1…
CNTF Signaling	DrSong_breast cancer -gene list - 2016-11-25 02:49 PM	20.1	0.667	#NUM!	IL6ST,RAF1,PIK3CA,JAK1,MAPK1,PIK3R1,RPS6KA3,HRAS,KRAS,JAK2,FGFR3,MTOR,AKT1,KL,MAPK3,FGFR4,PIK3CG,PIK3C3,RPS6KB2,IRS2,RPS6KA2,PIK3R2,STAT1,MAP2K1,ATM,RPS6KB1,PIK3C2B,GRB2,RRAS,FGFR1,TYK2,FGFR2,RPS6KA5,STAT3,TLR9,PIK3R3,RPS6KA6,PTPN11,GAB1,IRS1,PIK3CB,RPS6KA1
CNTF Signaling	DrSong_EGCG target list - 2016-11-25 02:54 PM	0.984	0.0159	#NUM!	STAT1
Melanocyte Development and Pigmentation Signaling	DrSong_breast cancer -gene list - 2016-11-25 02:49 PM	20	0.558	#NUM!	PRKACB,RAF1,MAPK1,PIK3R1,HRAS,KRAS,FGFR3,PIK3CG,FGFR4,MAPK3,ATF4,IRS2,ATM,PIK3C2B,RPS6KB1,PTPN6,RRAS,FGFR1,CREB3,FGFR2,TLR9,ATF2,PIK3R3,RPS6KA6,GAB1,PTPN11,IRS1,PLCG2,PRKACA,RPS6KA1,PIK3CA,RPS6KA3,CRK,PRKAG1,BCL2,EP300,SHC1,KL,PIK3C3,CREB1,RPS6KB2,KIT,PIK3R2,RPS6KA2,MAP2K1,SRC,GNAS,GRB2,PLCG1,RPS6KA5,KITLG,PRKAG2,PIK3CB
Melanocyte Development and Pigmentation Signaling	DrSong_EGCG target list - 2016-11-25 02:54 PM	0.808	0.0103	#NUM!	BCL2
Bladder Cancer Signaling	DrSong_breast cancer -gene list - 2016-11-25 02:49 PM	19.7	0.575	#NUM!	CDKN2A,RAF1,MMP3,MAPK1,MMP13,HRAS,KRAS,CCND1,MYC,FGFR3,VEGFA,RB1,MAPK3,FIGF,FGF19,TP53,CXCL8,DAPK1,RRAS,VEGFC,MMP2,CDH1,E2F1,MMP7,PA2G4,FGF2,MMP14,FGF8,CDK4,ABL1,EGF,FGF4,THBS1,MMP26,MMP8,MMP11,FGF3,ERBB2,MAP2K1,MMP1,EGFR,RASSF1,MMP28,MMP10,MDM2,RPS6KA5,SIN3A,FGF1,CDKN1A,MMP9
Bladder Cancer Signaling	DrSong_EGCG target list - 2016-11-25 02:54 PM	4.81	0.046	#NUM!	MMP7,MMP14,MMP2,ERBB2
phagosome formation	DrSong_breast cancer -gene list - 2016-11-25 02:49 PM	19.6	0.5	#NUM!	FCGR2C,PLCB2,VTN,DIRAS3,PIK3R1,PLA2R1,FGFR3,ITGA3,RHOG,RHOB,FGFR4,PIK3CG,IRS2,PRKD3,PRKD1,ATM,ITGA4,PIK3C2B,PRKCQ,FGFR1,FGFR2,ITGA5,TLR9,TLR2,PIK3R3,MARCKS,GAB1,PTPN11,RHOA,PLCG2,PRKCD,IRS1,SYK,PRKCH,PIK3CA,FN1,PDIA3,INPPL1,FCGR2B,PRKCZ,PLCD1,MBL2,KL,PIK3C3,RHOU,PRKCE,TLR3,PIK3R2,FCGR3A/FCGR3B,PRKCA,ITGB1,MRC2,FCGR2A,GRB2,RHOC,ITGA2,PLCG1,TLR4,PRKCI,PIK3CB,PRKCB
p38 MAPK Signaling	DrSong_breast cancer -gene list - 2016-11-25 02:49 PM	19.2	0.504	#NUM!	MAP2K4,TGFBR1,HSPB2,TAB2,SRF,MYC,TGFBR2,IL1R2,TGFB1,MAP3K7,ATF4,FASLG,TAB1,TP53,RPS6KB1,CREB3,MAPK12,ATF2,TRAF6,PLA2G6,IL18,RPS6KA6,IL1RN,DUSP1,MAPT,TGFB3,MAP2K3,RPS6KA1,TNF,HSPB1,IL1A,DDIT3,IL1RL1,PLA2G10,RPS6KA3,MAP3K5,MAPK11,FAS,EP300,IRAK1,CDC25B,TRADD,CREB1,TGFB2,RPS6KB2,RPS6KA2,EEF2K,STAT1,TNFRSF1B,MAPKAPK2,ATF1,TNFRSF1A,RPS6KA5,IL1R1,FADD,TRAF2,MAPK14,IL1B,ELK1
p38 MAPK Signaling	DrSong_EGCG target list - 2016-11-25 02:54 PM	2.96	0.0256	#NUM!	FADD,MAPT,STAT1
IL-9 Signaling	DrSong_breast cancer -gene list - 2016-11-25 02:49 PM	19.2	0.756	#NUM!	SOCS3,RELA,PIK3CA,JAK1,PIK3R1,NFKB1,FGFR3,KL,PIK3C3,FGFR4,PIK3CG,CISH,SOCS2,IRS2,PIK3R2,STAT1,STAT5B,ATM,STAT5A,PIK3C2B,IL2RG,GRB2,FGFR1,FGFR2,STAT3,NFKB2,TLR9,PIK3R3,PTPN11,GAB1,IRS1,PIK3CB,JAK3,TNF
IL-9 Signaling	DrSong_EGCG target list - 2016-11-25 02:54 PM	2.56	0.0444	#NUM!	STAT1,NFKB1
Factors Promoting Cardiogenesis in Vertebrates	DrSong_breast cancer -gene list - 2016-11-25 02:49 PM	19.1	0.554	#NUM!	NODAL,BMP4,TGFBR1,AXIN1,TGFBR3,BMPR1B,TGFBR2,TGFB1,MAP3K7,GSK3B,PRKD3,PRKD1,SMAD2,CCNE2,PRKCQ,APC,BMP10,ATF2,PRKCD,TGFB3,LEF1,PRKCH,CDK2,TCF4,BMP2,LRP6,BMPR2,NOG,PRKCZ,BMPR1A,TGFB2,SMAD4,PRKCE,CTNNB1,ACVR1C,PRKCA,LRP5,DVL1,NPPB,CCNE1,MAPK14,PRKCI,BMP7,DKK1,BMP6,TCF7L2,GATA4,WNT11,LRP1,PRKCB,FZD7
Endothelin-1 Signaling	DrSong_breast cancer -gene list - 2016-11-25 02:49 PM	18.8	0.417	#NUM!	RAF1,PLD2,PLCB2,MAPK1,PIK3R1,PLA2R1,HRAS,KRAS,NOS3,PLA2G7,MYC,FGFR3,CASP9,PIK3CG,FGFR4,MAPK3,IRS2,GNA13,PRKD3,PRKD1,ATM,CASP10,PIK3C2B,PRKCQ,CASP3,RRAS,FGFR1,FGFR2,ITPR1,TLR9,MAPK12,PLD1,PIK3R3,PLA2G6,GAB1,PTPN11,CASP2,PLCG2,PRKCD,IRS1,PRKCH,MAPK7,PTGER2,PIK3CA,PDIA3,PLA2G10,MAPK11,PRKCZ,PLCD1,BRAF,SHC1,HMOX1,JUN,EDN1,KL,PIK3C3,GPLD1,PRKCE,PIK3R2,CASP8,NOS2,PRKCA,SRC,GNAS,EDNRB,GRB2,GNA12,MAPK8,M…
Endothelin-1 Signaling	DrSong_EGCG target list - 2016-11-25 02:54 PM	1.32	0.0099	#NUM!	JUN,GNAO1
Nitric Oxide Signaling in the Cardiovascular System	DrSong_breast cancer -gene list - 2016-11-25 02:49 PM	18.6	0.504	#NUM!	PRKACB,MAPK1,PIK3R1,NOS3,VEGFA,FGFR3,PIK3CG,FGFR4,MAPK3,PRKAA1,CAV1,FIGF,IRS2,PRKD3,PRKD1,ATM,PIK3C2B,AKT2,PRKCQ,FGFR1,FGFR2,VEGFC,ITPR1,TLR9,PIK3R3,GAB1,PTPN11,PRKCD,IRS1,PRKACA,HSP90AA1,PRKCH,PIK3CA,CHRM1,PRKCZ,PRKAG1,HSP90B1,AKT1,HSP90AB1,KL,PIK3C3,AKT3,PRKCE,PIK3R2,MAP2K1,PRKCA,CALML5,FLT1,GRB2,FLT4,PRKG1,PRKCI,PRKAG2,PDE5A,PIK3CB,KDR,PRKCB
GDNF Family Ligand-Receptor Interactions	DrSong_breast cancer -gene list - 2016-11-25 02:49 PM	18.5	0.592	#NUM!	MAP2K4,RAF1,PIK3CA,GDNF,MAPK1,PIK3R1,HRAS,KRAS,FGFR3,SHC1,JUN,KL,MAPK3,PIK3C3,FGFR4,PIK3CG,CREB1,DOK7,IRS2,PIK3R2,RET,RASA1,MAP2K1,ATM,PIK3C2B,DOK2,GRB2,RRAS,FGFR1,MAPK8,RAC1,MAPK9,PLCG1,FGFR2,ITPR1,MAPK12,TLR9,PIK3R3,FOS,PTPN11,GAB1,CDC42,IRS1,PLCG2,PIK3CB
GDNF Family Ligand-Receptor Interactions	DrSong_EGCG target list - 2016-11-25 02:54 PM	0.891	0.0127	#NUM!	JUN
BMP signaling pathway	DrSong_breast cancer -gene list - 2016-11-25 02:49 PM	18.5	0.592	#NUM!	MAP2K4,PRKACB,RAF1,RELA,MAGED1,BMP4,MAPK1,BMP2,BMPR2,HRAS,KRAS,BMPR1B,NFKB1,MAPK11,PRKAG1,NOG,SMURF1,JUN,RUNX2,BMPR1A,MAPK3,CREB1,MAP3K7,SMAD4,MAP2K1,TAB1,FST,GRB2,RRAS,MAPK8,SMAD7,MAPK9,GREM1,NFKB2,MAPK12,PITX2,XIAP,BMP10,ATF2,SOSTDC1,MAPK14,PRKACA,PRKAG2,BMP7,BMP6
BMP signaling pathway	DrSong_EGCG target list - 2016-11-25 02:54 PM	2.1	0.026	#NUM!	JUN,NFKB1
Clathrin-mediated Endocytosis Signaling	DrSong_breast cancer -gene list - 2016-11-25 02:49 PM	18.4	0.406	#NUM!	CSNK2A1,APOB,EPS15,F2R,EPHB2,PIK3R1,WASL,SH3GLB1,SH3GL2,F2,ITGB3,FGFR3,VEGFA,PON1,PIK3CG,FGFR4,INS,AMPH,FIGF,IRS2,ITGB4,SH3KBP1,ATM,FGF19,MYO6,PIK3C2B,FGFR1,USP9X,RAC1,FGFR2,ITGA5,VEGFC,TLR9,PDGFB,HSPA8,PIK3R3,MET,ARRB2,CBL,GAB1,PTPN11,CDC42,PIP5K1C,IRS1,TFRC,CTTN,APOD,APOE,PIK3CA,PDGFA,FGF2,FGF8,NUMB,EGF,FGF4,ARF6,RAB5A,ARRB1,IGF1,KL,PIK3C3,DAB2,S100A8,SERPINA1,PIK3R2,FGF3,PPP3CA,ITGB1,SRC,GRB2,…
Clathrin-mediated Endocytosis Signaling	DrSong_EGCG target list - 2016-11-25 02:54 PM	1.33	0.01	#NUM!	MET,ALB
Neuropathic Pain Signaling In Dorsal Horn Neurons	DrSong_breast cancer -gene list - 2016-11-25 02:49 PM	18.4	0.5	#NUM!	PRKACB,PLCB2,MAPK1,CAMK1D,PIK3R1,FGFR3,PIK3CG,FGFR4,MAPK3,IRS2,PRKD3,PRKD1,ATM,PIK3C2B,PRKCQ,GRM1,FGFR1,FGFR2,ITPR1,TLR9,PIK3R3,GRM7,PTPN11,GAB1,PLCG2,PRKCD,IRS1,PRKACA,PRKCH,PIK3CA,KCNN4,BDNF,PDIA3,TAC1,PRKCZ,PRKAG1,PLCD1,TACR1,KL,PIK3C3,CREB1,PRKCE,PIK3R2,PRKCA,CAMK2B,GRIN1,GRIN2B,SRC,GRB2,PLCG1,FOS,NTRK2,PRKCI,PRKAG2,PIK3CB,ELK1,PRKCB
IL-10 Signaling	DrSong_breast cancer -gene list - 2016-11-25 02:49 PM	18.3	0.618	#NUM!	MAP2K4,SOCS3,FCGR2C,RELA,IL1A,CCR5,JAK1,MAPK1,IL1RL1,IL6,FCGR2B,NFKB1,MAPK11,IL1R2,IKBKB,HMOX1,IKBKG,JUN,SP1,MAP3K7,TAB1,MAP3K14,IL4R,FCGR2A,IL10,TYK2,MAPK8,IKBKE,STAT3,IL1R1,NFKB2,MAPK12,TRAF6,FOS,IL18,MAPK14,IL1RN,CD14,IL1B,MAP2K3,ELK1,TNF
IL-10 Signaling	DrSong_EGCG target list - 2016-11-25 02:54 PM	2.16	0.0278	#NUM!	JUN,NFKB1
ERK5 Signaling	DrSong_breast cancer -gene list - 2016-11-25 02:49 PM	18.1	0.635	#NUM!	IL6ST,LIF,BAD,SGK1,RPS6KA3,EGF,HRAS,KRAS,NGF,PRKCZ,EP300,MYC,YWHAQ,AKT1,FOXO3,CREB1,NTRK1,RPS6KB2,ATF4,FOSL1,RPS6KA2,GNA13,EGFR,SRC,RPS6KB1,YWHAG,RRAS,GNA12,CREB3,YWHAZ,RPS6KA5,ATF2,FOS,RPS6KA6,PTPN11,GAB1,MAP3K8,MAPK7,RPS6KA1,SFN
Altered T Cell and B Cell Signaling in Rheumatoid Arthritis	DrSong_breast cancer -gene list - 2016-11-25 02:49 PM	17.9	0.544	#NUM!	RELA,CD40LG,IL1A,IL12A,TRD,HLA-A,HLA-B,HLA-DQA1,HLA-DQB1,IL6,NFKB1,FAS,TNFRSF17,CD28,HLA-DRB1,CXCL13,TGFB1,IL2,TLR3,IL23A,FASLG,TNFSF13B,IL4,IL21,MAP3K14,IFNG,TNFSF11,SPP1,IL10,RELB,IL15,TRG,NFKB2,TLR9,IL17A,TLR2,TLR4,IL18,CD80,CD40,CSF1,IL1RN,IL12B,LTA,TNFSF13,CCL21,IL1B,CSF2,TNF
Altered T Cell and B Cell Signaling in Rheumatoid Arthritis	DrSong_EGCG target list - 2016-11-25 02:54 PM	0.838	0.0111	#NUM!	NFKB1
Oncostatin M Signaling	DrSong_breast cancer -gene list - 2016-11-25 02:49 PM	17.7	0.824	#NUM!	IL6ST,MT2A,RAF1,JAK1,MAPK1,MMP3,HRAS,MMP13,KRAS,JAK2,SHC1,MAPK3,OSM,STAT1,STAT5B,MAP2K1,MMP1,TIMP3,STAT5A,EPAS1,RRAS,GRB2,TYK2,STAT3,PLAU,CHI3L1,ELK1,JAK3
Oncostatin M Signaling	DrSong_EGCG target list - 2016-11-25 02:54 PM	1.24	0.0294	#NUM!	STAT1
MSP-RON Signaling Pathway	DrSong_breast cancer -gene list - 2016-11-25 02:49 PM	17.5	0.644	#NUM!	PIK3CA,IL12A,KLK3,PIK3R1,MST1,JAK2,CCR2,PRKCZ,FGFR3,CCL2,KL,PIK3CG,FGFR4,PIK3C3,IRS2,RPS6KA2,PIK3R2,NOS2,ATM,IFNG,PIK3C2B,IL3,GRB2,FGFR1,ACTB,FGFR2,TLR9,TLR2,PIK3R3,TLR4,PTPN11,GAB1,CSF1,IL12B,IRS1,PIK3CB,MST1R,TNF
PXR/RXR Activation	DrSong_breast cancer -gene list - 2016-11-25 02:49 PM	17.3	0.615	#NUM!	PRKACB,PPARA,SCD,RELA,ABCC2,CYP2C9,IL6,NR3C1,PRKAG1,CYP2C19,CYP1A2,AKT1,ALDH1A1,GSTM2,NR1I2,FOXO3,INS,AKT3,GSTA1,IGFBP1,SLCO1B3,GSTA2,GSTM1,ABCB1,AKT2,UGT1A1,SULT2A1,FOXO1,CYP3A4,NCOA1,PRKACA,PRKAG2,CYP2B6,INSR,RXRA,ABCC3,TNF,UGT1A7 (includes others),CYP2C8,PPARGC1A
TNFR1 Signaling	DrSong_breast cancer -gene list - 2016-11-25 02:49 PM	17.3	0.694	#NUM!	MAP2K4,RELA,NFKB1,TANK,TRADD,IKBKB,IKBKG,PAK1,MADD,JUN,CASP9,BID,CASP8,BIRC3,NAIP,MAP3K14,PAK4,CASP3,TNFRSF1A,MAP3K1,MAPK8,APAF1,IKBKE,NFKB2,XIAP,FADD,FOS,TRAF2,RIPK1,CDC42,CASP2,PAK2,TNF,BIRC2
TNFR1 Signaling	DrSong_EGCG target list - 2016-11-25 02:54 PM	4.07	0.0612	#NUM!	FADD,JUN,NFKB1
CCR3 Signaling in Eosinophils	DrSong_breast cancer -gene list - 2016-11-25 02:49 PM	17.2	0.462	#NUM!	RAF1,PLCB2,MAPK1,PIK3R1,RACK1,HRAS,LIMK2,KRAS,LIMK1,ROCK2,FGFR3,GNB1,PAK1,GNB3,MAPK3,PIK3CG,FGFR4,IRS2,PRKD3,PRKD1,ATM,PIK3C2B,PRKCQ,CFL1,RRAS,FGFR1,RAC1,FGFR2,ITPR1,MAPK12,TLR9,PIK3R3,PLA2G6,GAB1,PTPN11,RHOA,PRKCD,IRS1,PRKCH,PIK3CA,PLA2G10,MYLK,MAPK11,PRKCZ,KL,PIK3C3,PRKCE,PIK3R2,MAP2K1,PRKCA,PAK4,CALML5,GNAS,GRB2,ROCK1,MAPK14,PRKCI,PAK2,PIK3CB,PRKCB
UVC-Induced MAPK Signaling	DrSong_breast cancer -gene list - 2016-11-25 02:49 PM	17	0.738	#NUM!	MAP2K4,RAF1,MAPK1,HRAS,SMPD1,KRAS,MAPK11,PRKCZ,BRAF,JUN,MAPK3,PRKCE,MAP2K1,PRKD3,PRKD1,PRKCA,EGFR,TP53,SRC,PRKCQ,RRAS,MAPK8,MAPK9,MAPK12,FOS,MAPK14,PRKCI,PRKCD,ATR,PRKCH,PRKCB
UVC-Induced MAPK Signaling	DrSong_EGCG target list - 2016-11-25 02:54 PM	1.15	0.0238	#NUM!	JUN
Agrin Interactions at Neuromuscular Junction	DrSong_breast cancer -gene list - 2016-11-25 02:49 PM	17	0.594	#NUM!	MAP2K4,RAC2,NRG2,PKLR,MAPK1,ARHGEF7,HRAS,KRAS,ITGB3,NRG1,PTK2,PAK1,ITGA3,JUN,MAPK3,ERBB4,UTRN,ERBB2,ITGA4,EGFR,ITGB1,SRC,PXN,PAK4,RRAS,ACTB,ITGA2,DVL1,RAC1,MAPK8,ITGA6,MAPK9,ITGA5,ERBB3,MAPK12,RAC3,ITGAL,CDC42,PAK2,ITGA1,CTTN
Agrin Interactions at Neuromuscular Junction	DrSong_EGCG target list - 2016-11-25 02:54 PM	2.18	0.0286	#NUM!	JUN,ERBB2
Role of PKR in Interferon Induction and Antiviral Response	DrSong_breast cancer -gene list - 2016-11-25 02:49 PM	16.8	0.75	#NUM!	RELA,TAB2,IFNB1,NFKB1,EIF2S1,RNASEL,IKBKB,IKBKG,CASP9,AKT1,MAP3K7,BID,TLR3,CASP8,STAT1,TP53,IFNG,CASP3,TNFRSF1A,APAF1,IKBKE,NFKB2,IRF1,ATF2,TRAF6,FADD,TRAF2,MAPK14,MAP2K3,TNF
Role of PKR in Interferon Induction and Antiviral Response	DrSong_EGCG target list - 2016-11-25 02:54 PM	4.34	0.075	#NUM!	FADD,STAT1,NFKB1
Thyroid Cancer Signaling	DrSong_breast cancer -gene list - 2016-11-25 02:49 PM	16.8	0.75	#NUM!	TCF4,NTF3,MAPK1,GDNF,NTF4,KLK3,BDNF,HRAS,KRAS,NGF,CCND1,MYC,BRAF,CXCL10,SHC1,MAPK3,NTRK1,CXCL1,CTNNB1,RET,RXRB,MAP2K1,TP53,PPARG,RRAS,CDH1,NTRK2,LEF1,RXRA,TCF7L2
FcγRIIB Signaling in B Lymphocytes	DrSong_breast cancer -gene list - 2016-11-25 02:49 PM	16.7	0.66	#NUM!	MAP2K4,PIK3CA,PIK3R1,PDPK1,HRAS,KRAS,FCGR2B,FGFR3,SHC1,AKT1,KL,FGFR4,PIK3CG,PIK3C3,IRS2,PIK3R2,ATM,PIK3C2B,RRAS,GRB2,FGFR1,MAPK8,FGFR2,MAPK9,MAPK12,TLR9,BTK,PIK3R3,PTPN11,GAB1,SYK,IRS1,PLCG2,LYN,PIK3CB
Phospholipase C Signaling	DrSong_breast cancer -gene list - 2016-11-25 02:49 PM	16.7	0.367	#NUM!	FCGR2C,RAF1,PLD2,PLCB2,MAPK1,TRD,DIRAS3,RACK1,HRAS,ARHGEF1,KRAS,HDAC6,GNB1,LCK,ITGA3,RHOG,GNB3,RHOB,MAPK3,ATF4,GNA13,PRKD3,PRKD1,ITGA4,HDAC4,PRKCQ,HDAC8,HDAC2,RRAS,CREB3,RAC1,ITGA5,ITPR1,NFKB2,TRG,PLD1,ATF2,MYL9,MARCKS,PLA2G6,CD3G,HDAC3,RHOA,PLCG2,PRKCD,SYK,PRKCH,PEBP1,FYN,RELA,PLA2G10,ARHGEF7,RPS6KA3,FCGR2B,NFKB1,PRKCZ,NFATC1,EP300,TGM2,SHC1,HMOX1,NFAT5,CREB1,GPLD1,RHOU,PRKCE,ARHGEF2,MAP2K1,PPP3…
Phospholipase C Signaling	DrSong_EGCG target list - 2016-11-25 02:54 PM	0.458	0.00408	#NUM!	NFKB1
Atherosclerosis Signaling	DrSong_breast cancer -gene list - 2016-11-25 02:49 PM	16.3	0.457	#NUM!	CD40LG,APOB,MMP3,CD36,PLA2R1,CXCL12,MMP13,IL6,PLA2G7,PON1,TGFB1,ITGA4,CXCL8,SELE,NFKB2,PDGFB,TPSAB1/TPSB2,PLA2G6,IL18,ALOX15B,SELP,CD40,IL1RN,ALOX5,TNF,COL3A1,APOD,APOE,RELA,IL1A,ICAM1,PDGFA,PLA2G10,ALOX12,CCR2,NFKB1,TNFRSF12A,COL1A2,CCL2,TNFSF12,SERPINA1,S100A8,COL18A1,MMP1,IFNG,ALOX15,VCAM1,CXCR4,F3,TNFRSF14,GLG1,COL1A1,APOA1,CSF1,IL1B,CLU,MMP9,PAFAH1B3
Atherosclerosis Signaling	DrSong_EGCG target list - 2016-11-25 02:54 PM	1.68	0.0156	#NUM!	ALB,NFKB1
Inhibition of Angiogenesis by TSP1	DrSong_breast cancer -gene list - 2016-11-25 02:49 PM	16.3	0.794	#NUM!	MAP2K4,FYN,TGFBR1,MAPK1,CD36,NOS3,MAPK11,VEGFA,TGFBR2,CD47,AKT1,JUN,SDC2,TGFB1,THBS1,AKT3,TP53,HSPG2,AKT2,SDC1,CASP3,MAPK8,MAPK9,MAPK12,MAPK14,KDR,MMP9
Inhibition of Angiogenesis by TSP1	DrSong_EGCG target list - 2016-11-25 02:54 PM	1.18	0.0256	#NUM!	JUN
Epithelial Adherens Junction Signaling	DrSong_breast cancer -gene list - 2016-11-25 02:49 PM	16.2	0.432	#NUM!	TUBA1B,TGFBR1,TGFBR3,WASL,HRAS,AFDN,KRAS,TUBB,CLIP1,PTEN,TGFBR2,CTNNA2,KEAP1,JUP,TUBB3,AKT2,NOTCH3,RRAS,FGFR1,SNAI1,RAC1,WASF1,PTPRM,APC,MET,MYL9,CDH1,CDH2,CDC42,RHOA,LEF1,ACTN4,PARD3,NOTCH1,TCF4,SNAI2,NECTIN3,CTNNA1,EGF,BMPR2,CRK,IQGAP1,YES1,NOTCH2,AKT1,HGF,TGFB2,AKT3,NECTIN1,CTNNB1,ACVR1C,EGFR,VAV2,TUBB1,SRC,ACTB,TUBA4A,FGF1,NOTCH4,FER,MAGI2,TCF7L2,CTNND1
Epithelial Adherens Junction Signaling	DrSong_EGCG target list - 2016-11-25 02:54 PM	0.643	0.00676	#NUM!	MET
fMLP Signaling in Neutrophils	DrSong_breast cancer -gene list - 2016-11-25 02:49 PM	16.1	0.463	#NUM!	RAF1,PLCB2,MAPK1,PIK3R1,RACK1,HRAS,KRAS,FGFR3,GNB1,GNB3,MAPK3,PIK3CG,FGFR4,CYBB,IRS2,PRKD3,PRKD1,ATM,PIK3C2B,PRKCQ,RRAS,FGFR1,RAC1,FGFR2,NFKB2,ITPR1,TLR9,PIK3R3,GAB1,PTPN11,CDC42,PRKCD,IRS1,PRKCH,RELA,PIK3CA,NFKB1,PRKCZ,NFATC1,NFAT5,KL,PIK3C3,PRKCE,PIK3R2,MAP2K1,PPP3CA,PRKCA,CALML5,GNAS,GRB2,NFATC4,PRKCI,NFATC2,PIK3CB,ELK1,PRKCB
fMLP Signaling in Neutrophils	DrSong_EGCG target list - 2016-11-25 02:54 PM	0.699	0.00781	#NUM!	NFKB1
Estrogen-mediated S-phase Entry	DrSong_breast cancer -gene list - 2016-11-25 02:49 PM	16.1	0.917	#NUM!	CCNE2,E2F4,CDK4,RBL1,E2F3,CCND1,CDK1,SKP2,MYC,E2F6,RB1,CCNA2,CCNE1,CCNA1,CDKN1A,E2F1,CDKN1B,ESR2,ESR1,E2F2,CDK2,CDC25A
Sphingosine-1-phosphate Signaling	DrSong_breast cancer -gene list - 2016-11-25 02:49 PM	15.9	0.459	#NUM!	PLCB2,MAPK1,DIRAS3,PIK3R1,FGFR3,PTK2,RHOG,CASP9,RHOB,PIK3CG,FGFR4,MAPK3,IRS2,GNA13,PDGFRB,ATM,CASP10,PIK3C2B,AKT2,CASP3,FGFR1,RAC1,FGFR2,TLR9,PDGFB,ASAH1,S1PR3,S1PR4,PIK3R3,GAB1,PTPN11,RHOA,IRS1,PLCG2,CASP2,PIK3CA,PTK2B,PDGFA,PDIA3,SMPD1,PLCD1,AKT1,KL,PIK3C3,PDGFRA,SPHK1,RHOU,AKT3,PIK3R2,CASP8,GRB2,RHOC,GNA12,PLCG1,S1PR1,PIK3CB
Pyridoxal 5'-phosphate Salvage Pathway	DrSong_breast cancer -gene list - 2016-11-25 02:49 PM	15.8	0.594	#NUM!	MAP2K4,MAPK1,SGK1,CDK4,CSNK1A1,LIMK2,TTK,LIMK1,IRAK1,BRAF,PAK1,CDK8,CDK5,PIM1,MAPK3,PRPF4B,PRKAA1,PRKCE,HIPK1,MAP2K1,DAPK1,AKT2,PRKCQ,CDK7,CDK6,CSNK1D,MAPK8,MAPK9,PLK1,CDK1,PRKCD,PAK2,MAP3K8,MAP2K3,PRKCH,MAPK7,NEK2,CDK2
Pyridoxal 5'-phosphate Salvage Pathway	DrSong_EGCG target list - 2016-11-25 02:54 PM	0.918	0.0135	#NUM!	DYRK1A
3-phosphoinositide Biosynthesis	DrSong_breast cancer -gene list - 2016-11-25 02:49 PM	15.3	0.387	#NUM!	SOCS3,PTPN23,PIK3R1,ACP1,PIP4K2B,ACP5,PTEN,FGFR3,CD28,LCK,PTPRO,PDCD1,PIK3CG,FGFR4,PPP1R13B,IRS2,RASA1,ATM,PDGFRB,CDC25A,PIK3C2B,PTPN6,PPP1R1B,FGFR1,FGFR2,PAWR,FIG4,TLR9,PTPRM,PIK3R3,PIP5K1A,GAB1,PTPN11,PTPA,DUSP1,PIP5K1C,IRS1,PIP4K2A,SIRPA,NUDT1,FYN,PIK3CA,PTPN2,PTPN13,PTPN12,DUSP2,CDC25B,NRG1,SET,DUSP5,PTPRJ,KL,PIK3C3,ERBB4,PTPN1,PDGFRA,KIT,PPM1F,PIK3R2,ERBB2,ALPL,PPP3CA,EGFR,PPFIA1,CDC25C,PTPN…
3-phosphoinositide Biosynthesis	DrSong_EGCG target list - 2016-11-25 02:54 PM	0.532	0.00503	#NUM!	ERBB2
Amyotrophic Lateral Sclerosis Signaling	DrSong_breast cancer -gene list - 2016-11-25 02:49 PM	15.3	0.468	#NUM!	PIK3R1,FGFR3,VEGFA,PAK1,CASP9,PIK3CG,FGFR4,FIGF,IRS2,BIRC3,ATM,TP53,PIK3C2B,CASP3,FGFR1,RAC1,FGFR2,VEGFC,TLR9,PIK3R3,BCL2L1,GAB1,PTPN11,IRS1,CAPN1,CAPN2,PIK3CA,GDNF,NEFL,GPX1,BCL2,RAB5A,IGF1,KL,PIK3C3,AKT3,BID,PIK3R2,PPP3CA,NAIP,GRIN2B,GRIN1,GRB2,APAF1,SOD1,BAX,XIAP,CAPNS1,CAT,CAPN9,PIK3CB,BIRC2
Amyotrophic Lateral Sclerosis Signaling	DrSong_EGCG target list - 2016-11-25 02:54 PM	0.724	0.00833	#NUM!	BCL2
Role of JAK family kinases in IL-6-type Cytokine Signaling	DrSong_breast cancer -gene list - 2016-11-25 02:49 PM	15.2	0.88	#NUM!	IL6ST,MAP2K4,STAT5A,SOCS1,SOCS3,JAK1,MAPK1,TYK2,IL6R,MAPK8,MAPK9,STAT3,JAK2,IL6,MAPK12,MAPK11,MAPK14,PTPN11,MAPK3,OSM,STAT5B,STAT1
Role of JAK family kinases in IL-6-type Cytokine Signaling	DrSong_EGCG target list - 2016-11-25 02:54 PM	1.37	0.04	#NUM!	STAT1
FXR/RXR Activation	DrSong_breast cancer -gene list - 2016-11-25 02:49 PM	15.2	0.444	#NUM!	PPARA,MAP2K4,APOB,VTN,PON1,NR1I2,RARA,FGFR4,FASN,INS,SLCO1B3,FGF19,MLXIPL,AKT2,C3,VLDLR,MAPK12,SULT2A1,IL18,IL1RN,FOXA2,PLTP,SLCO1B1,FGA,RXRA,TNF,APOD,APOE,IL1A,APOH,PKLR,FOXA1,NR1H4,ABCC2,HPR,AKT1,CYP19A1,SAA1,AKT3,SERPINA1,GC,AGT,PPARG,SDC1,AHSG,SERPINF1,MAPK8,MAPK9,APOA1,FOXO1,SREBF1,FBP1,NR5A2,IL1B,CLU,PPARGC1A
FXR/RXR Activation	DrSong_EGCG target list - 2016-11-25 02:54 PM	0.673	0.0073	#NUM!	ALB
G Beta Gamma Signaling	DrSong_breast cancer -gene list - 2016-11-25 02:49 PM	15.1	0.511	#NUM!	PRKACB,RAF1,MAPK1,CAV2,RACK1,PDPK1,HRAS,KRAS,PRKCZ,PRKAG1,GNB1,SHC1,PAK1,AKT1,GNB3,MAPK3,PIK3CG,CAV1,PRKCE,AKT3,GNA13,PRKD3,PRKD1,EGFR,PRKCA,SRC,AKT2,GNAS,PRKCQ,GRB2,RRAS,GNA12,PLCG1,HBEGF,KCNJ3,BTK,PRKCI,CDC42,PRKCD,PLCG2,PRKACA,PRKAG2,PRKCH,KCNJ6,PRKCB
G Beta Gamma Signaling	DrSong_EGCG target list - 2016-11-25 02:54 PM	0.804	0.0102	#NUM!	GNAO1
Leptin Signaling in Obesity	DrSong_breast cancer -gene list - 2016-11-25 02:49 PM	15.1	0.518	#NUM!	PRKACB,SOCS3,PIK3CA,PLCB2,LEP,MAPK1,PDIA3,LEPR,PIK3R1,GHSR,JAK2,PRKAG1,PLCD1,FGFR3,AKT1,KL,MAPK3,PIK3C3,FGFR4,PIK3CG,INS,AKT3,IRS2,PIK3R2,MAP2K1,GHRL,ATM,PIK3C2B,AKT2,GRB2,FGFR1,PLCG1,FGFR2,STAT3,TLR9,PIK3R3,FOXO1,PTPN11,GAB1,IRS1,PLCG2,PRKACA,PRKAG2,PIK3CB
Role of JAK2 in Hormone-like Cytokine Signaling	DrSong_breast cancer -gene list - 2016-11-25 02:49 PM	15	0.765	#NUM!	EPO,SOCS1,SOCS3,JAK1,PRL,JAK2,SHC1,PTPN1,SOCS2,IRS2,PRLR,STAT5B,STAT1,STAT5A,PTPN6,EPOR,TYK2,SOCS4,STAT3,GH1,GHR,PTPN11,SH2B3,IRS1,SOCS7,SIRPA
Role of JAK2 in Hormone-like Cytokine Signaling	DrSong_EGCG target list - 2016-11-25 02:54 PM	1.24	0.0294	#NUM!	STAT1
CREB Signaling in Neurons	DrSong_breast cancer -gene list - 2016-11-25 02:49 PM	15	0.386	#NUM!	PRKACB,RAF1,PLCB2,MAPK1,PIK3R1,RACK1,HRAS,KRAS,GNB1,FGFR3,GNB3,PIK3CG,FGFR4,MAPK3,ATF4,IRS2,GNA13,PRKD3,PRKD1,ATM,PIK3C2B,AKT2,PRKCQ,RRAS,GRM1,FGFR1,CREB3,TBP,FGFR2,ITPR1,TLR9,ATF2,PIK3R3,GRM7,GAB1,PTPN11,PLCG2,PRKCD,IRS1,PRKACA,PRKCH,RPS6KA1,PIK3CA,PDIA3,PRKCZ,PRKAG1,EP300,PLCD1,SHC1,AKT1,KL,PIK3C3,CREB1,PRKCE,AKT3,PIK3R2,MAP2K1,CAMK2B,PRKCA,GRIN2B,GRIN1,CALML5,GNAS,GRB2,GNA12,PLCG1,PRKCI,PRKAG2…
CREB Signaling in Neurons	DrSong_EGCG target list - 2016-11-25 02:54 PM	0.546	0.00521	#NUM!	GNAO1
Role of IL-17F in Allergic Inflammatory Airway Diseases	DrSong_breast cancer -gene list - 2016-11-25 02:49 PM	15	0.682	#NUM!	RELA,RAF1,MAPK1,RPS6KA3,MMP13,IL6,NFKB1,EP300,CXCL10,IGF1,CCL2,MAPK3,CREB1,ATF4,CXCL1,RPS6KA2,IL17F,MAP2K1,CXCL8,CREB3,RPS6KA5,NFKB2,ATF2,TRAF6,RPS6KA6,CCL4,IL1B,RPS6KA1,CSF2,IL11
Role of IL-17F in Allergic Inflammatory Airway Diseases	DrSong_EGCG target list - 2016-11-25 02:54 PM	1.13	0.0227	#NUM!	NFKB1
LXR/RXR Activation	DrSong_breast cancer -gene list - 2016-11-25 02:49 PM	14.7	0.446	#NUM!	APOB,CD36,VTN,IL6,ABCA1,IL1R2,PON1,FASN,TNFRSF11B,MLXIPL,C3,NFKB2,IL18,IL1RN,CD14,ACACA,PLTP,RXRA,FGA,TNF,APOD,RELA,SCD,APOE,IL1A,APOH,IL1RL1,NR1H4,NFKB1,HPR,CCL2,SAA1,NGFR,SERPINA1,NCOR1,S100A8,TLR3,TNFRSF1B,RXRB,GC,NOS2,AGT,TNFRSF1A,AHSG,SERPINF1,IL1R1,TLR4,APOA1,SREBF1,IL1B,PTGS2,NCOR2,CLU,MMP9
LXR/RXR Activation	DrSong_EGCG target list - 2016-11-25 02:54 PM	1.68	0.0156	#NUM!	ALB,NFKB1
TREM1 Signaling	DrSong_breast cancer -gene list - 2016-11-25 02:49 PM	14.4	0.533	#NUM!	RELA,ICAM1,MAPK1,IL1RL1,CIITA,JAK2,IL6,FCGR2B,CCL3,NFKB1,IRAK1,CXCL3,AKT1,CCL2,MAPK3,AKT3,TLR3,STAT5B,ITGB1,STAT5A,CXCL8,AKT2,MYD88,IL10,GRB2,PLCG1,ITGA5,STAT3,NFKB2,TLR9,TLR2,TLR4,NOD2,IL18,MPO,CD40,PLCG2,IL1B,CSF2,TNF
TREM1 Signaling	DrSong_EGCG target list - 2016-11-25 02:54 PM	0.907	0.0132	#NUM!	NFKB1
Regulation of Cellular Mechanics by Calpain Protease	DrSong_breast cancer -gene list - 2016-11-25 02:49 PM	14.3	0.596	#NUM!	MAPK1,CDK4,EGF,HRAS,KRAS,TLN1,CCND1,PTK2,RB1,CCNA2,ITGA3,CCNA1,EZR,MAPK3,CAST,ITGA4,EGFR,ITGB1,SRC,PXN,RRAS,GRB2,ITGA2,CDK6,ITGA5,CDK1,CCNE1,CAPNS1,CAPN1,CAPN9,CAPN2,CDKN1B,ACTN4,CDK2
April Mediated Signaling	DrSong_breast cancer -gene list - 2016-11-25 02:49 PM	14.2	0.711	#NUM!	MAP2K4,RELA,MAP3K14,MAP2K7,MAPK1,MAP3K1,MAPK8,MAPK9,IKBKE,NFKB2,NFATC4,MAPK12,NFKB1,MAPK11,NFATC1,TNFRSF17,TRAF6,FOS,IKBKB,TRAF2,IKBKG,MAPK14,JUN,NFAT5,TNFSF13,NFATC2,ELK1
April Mediated Signaling	DrSong_EGCG target list - 2016-11-25 02:54 PM	2.7	0.0526	#NUM!	JUN,NFKB1
CD27 Signaling in Lymphocytes	DrSong_breast cancer -gene list - 2016-11-25 02:49 PM	14	0.615	#NUM!	MAP2K4,RELA,MAP3K11,MAP3K5,MAP3K4,NFKB1,IKBKB,IKBKG,SIVA1,JUN,CASP9,MAP3K7,BID,CASP8,CD27,MAP2K1,MAP3K14,MAP2K7,CASP3,MAP3K1,APAF1,MAPK8,MAPK9,IKBKE,NFKB2,MAPK12,BCL2L1,FOS,TRAF2,CD70,MAP2K3,MAP3K8
CD27 Signaling in Lymphocytes	DrSong_EGCG target list - 2016-11-25 02:54 PM	2.43	0.0385	#NUM!	JUN,NFKB1
Role of CHK Proteins in Cell Cycle Checkpoint Control	DrSong_breast cancer -gene list - 2016-11-25 02:49 PM	14	0.6	#NUM!	PPP2R2A,PPP2CA,MRE11A,E2F3,RAD50,CHEK1,E2F6,RAD17,HUS1,BRCA1,CHEK2,E2F2,CDC25A,ATM,TP53,CDC25C,E2F4,MDC1,RFC1,PLK1,CDK1,NBN,PCNA,PTPA,RAD9A,PPP2R2B,CDKN1A,E2F1,TLK1,CLSPN,ATR,CDK2,RFC3
LPS/IL-1 Mediated Inhibition of RXR Function	DrSong_breast cancer -gene list - 2016-11-25 02:49 PM	13.9	0.353	#NUM!	MAP2K4,PPARA,CYP2C9,ABCA1,CYP2C19,SULT1A2,IL1R2,GSTM2,ALDH1A1,NR1I2,RARA,MAP3K7,CHST11,XPO1,FABP1,GSTA1,FABP7,SLCO1B3,TNFRSF11B,GSTM3,SLCO1A2,SULT2A1,TRAF6,IL18,SULT1E1,IL1RN,NCOA1,CD14,CYP2B6,PLTP,RXRA,NDST1,TNF,GSTP1,APOE,GAL3ST2,IL1A,IL1RL1,NR1H4,ABCC2,GSTT1,SOD3,IRAK1,JUN,ALDH1A3,NGFR,FABP4,ACSL4,PPARGC1B,FABP5,FABP3,TNFRSF1B,ABCB1,GSTA2,GSTM1,MAP2K7,MYD88,TNFRSF1A,MGMT,MAP3K1,MAPK8,MAPK9,IL1…
LPS/IL-1 Mediated Inhibition of RXR Function	DrSong_EGCG target list - 2016-11-25 02:54 PM	0.487	0.00442	#NUM!	JUN
Corticotropin Releasing Hormone Signaling	DrSong_breast cancer -gene list - 2016-11-25 02:49 PM	13.9	0.45	#NUM!	PRKACB,SHH,RAF1,GLI2,MAPK1,NOS3,VEGFA,MAPK3,ATF4,KRT1,PRKD3,FASLG,PRKD1,PRKCQ,CREB3,PTCH1,ITPR1,MAPK12,ATF2,PLCG2,PRKCD,PRKACA,PRKCH,NPR2,CRHR2,BDNF,MAPK11,PRKAG1,PRKCZ,EP300,BRAF,JUN,CREB1,PRKCE,NOS2,MAP2K1,PRKCA,CALML5,GNAS,PLCG1,CRHR1,FOS,MAPK14,PRKCI,PRKAG2,NR4A1,PTGS2,ELK1,GLI1,PRKCB
Corticotropin Releasing Hormone Signaling	DrSong_EGCG target list - 2016-11-25 02:54 PM	1.73	0.0165	#NUM!	JUN,GNAO1
Superpathway of Inositol Phosphate Compounds	DrSong_breast cancer -gene list - 2016-11-25 02:49 PM	13.8	0.35	#NUM!	SOCS3,PLCB2,PTPN23,PIK3R1,ACP1,PIP4K2B,ACP5,PTEN,FGFR3,CD28,LCK,PDCD1,PTPRO,PIK3CG,PPP1R13B,FGFR4,IRS2,RASA1,ATM,CDC25A,PDGFRB,PIK3C2B,PTPN6,PPP1R1B,FGFR1,FGFR2,PAWR,FIG4,TLR9,PTPRM,PIK3R3,SYNJ2,PIP5K1A,GAB1,PTPN11,PIP5K1C,PTPA,DUSP1,PLCG2,IRS1,PIP4K2A,SIRPA,NUDT1,FYN,PIK3CA,PTPN2,PTPN13,INPPL1,PTPN12,DUSP2,NRG1,PLCD1,CDC25B,SET,DUSP5,PTPRJ,KL,PIK3C3,ERBB4,PTPN1,PDGFRA,KIT,PPM1F,PIK3R2,ERBB2,ALPL…
Superpathway of Inositol Phosphate Compounds	DrSong_EGCG target list - 2016-11-25 02:54 PM	0.452	0.00402	#NUM!	ERBB2
IL-15 Production	DrSong_breast cancer -gene list - 2016-11-25 02:49 PM	13.8	0.815	#NUM!	RELA,MAP3K11,TWF1,JAK1,PTK2B,TYK2,IL15,IFNB1,IL6,JAK2,NFKB2,NFKB1,FRK,IRF1,PRKCZ,PTK2,PRKCI,PTK6,MST1R,STAT1,JAK3,PTK7
IL-15 Production	DrSong_EGCG target list - 2016-11-25 02:54 PM	3	0.0741	#NUM!	STAT1,NFKB1
Agranulocyte Adhesion and Diapedesis	DrSong_breast cancer -gene list - 2016-11-25 02:49 PM	13.8	0.37	#NUM!	MMP3,CXCL12,MMP13,CLDN7,SDC4,CXCL9,CLDN6,CXCL10,CXCL3,ITGA3,CXCL13,EZR,CXCL14,CXCL1,ITGA4,CXCL8,SELE,ITGA6,ITGA5,MMP2,C5,MYL9,IL18,CCL4,CDH5,CLDN12,SELP,IL1RN,ITGA1,CCL18,CD34,CX3CL1,TNF,CD99,MMP7,IL1A,FN1,ICAM1,MMP14,CCL14,CCL22,CCL5,CCL3,CLDN4,CCL2,CXCR2,MMP26,MMP8,PODXL,MMP11,MMP1,ITGB1,VCAM1,MMP28,CXCR4,TNFRSF1A,ACTB,ITGA2,MMP10,IL1R1,GLG1,CLDN5,CLDN1,CLDN16,CCL21,IL1B,CLDN2,CXCL2,MMP9,MSN
Agranulocyte Adhesion and Diapedesis	DrSong_EGCG target list - 2016-11-25 02:54 PM	2.36	0.0158	#NUM!	MMP7,MMP14,MMP2
Aldosterone Signaling in Epithelial Cells	DrSong_breast cancer -gene list - 2016-11-25 02:49 PM	13.6	0.386	#NUM!	RAF1,PLCB2,CRYAB,MAPK1,SGK1,HSPB2,PIK3R1,HSPA1A/HSPA1B,PDPK1,PIP4K2B,KRAS,HSPA5,SLC9A1,FGFR3,FGFR4,PIK3CG,MAPK3,IRS2,PRKD3,PRKD1,ATM,PIK3C2B,PRKCQ,FGFR1,HSPA9,FGFR2,ITPR1,TLR9,HSPA8,PIK3R3,PIP5K1A,GAB1,PTPN11,DUSP1,PIP5K1C,PLCG2,PRKCD,IRS1,HSP90AA1,PRKCH,NR3C2,DNAJB6,PIP4K2A,HSPB1,PIK3CA,PDIA3,HSPB8,DNAJC13,PRKCZ,PLCD1,HSP90B1,HSP90AB1,KL,PIK3C3,PRKCE,PIK3R2,MAP2K1,PRKCA,GRB2,PLCG1,DNAJC1,PRKCI,P…
CCR5 Signaling in Macrophages	DrSong_breast cancer -gene list - 2016-11-25 02:49 PM	13.4	0.536	#NUM!	MAP2K4,CCR5,TRD,MAPK1,PTK2B,CD4,RACK1,CCL5,CCL3,MAPK11,PRKCZ,FAS,GNB1,JUN,GNB3,PRKCE,PRKD3,FASLG,PRKD1,PRKCA,CALML5,GNAS,PRKCQ,MAPK8,MAPK9,PLCG1,TRG,MAPK12,CD3G,FOS,PRKCI,MAPK14,CCL4,PRKCD,PLCG2,PRKCH,PRKCB
CCR5 Signaling in Macrophages	DrSong_EGCG target list - 2016-11-25 02:54 PM	0.918	0.0135	#NUM!	JUN
Communication between Innate and Adaptive Immune Cells	DrSong_breast cancer -gene list - 2016-11-25 02:49 PM	13.4	0.483	#NUM!	B2M,CD40LG,IL1A,IL12A,TRD,HLA-A,CD4,HLA-B,IFNB1,CCL5,IL6,CCL3,TNFRSF17,CXCL10,HLA-G,CD28,HLA-DRB1,IL2,TLR3,TNFSF13B,IL4,IFNG,CXCL8,IL3,IL10,IL15,TRG,TLR9,TLR2,TLR4,IL18,CCL4,CD80,CD40,IL1RN,IL12B,TNFSF13,IL1B,IGHA1,CSF2,TNF,CCR7,HLA-E
B Cell Activating Factor Signaling	DrSong_breast cancer -gene list - 2016-11-25 02:49 PM	13.4	0.675	#NUM!	MAP2K4,RELA,MAPK1,NFKB1,MAPK11,NFATC1,TNFRSF17,IKBKB,IKBKG,NFAT5,JUN,TNFSF13B,MAP3K14,MAP2K7,MAP3K1,MAPK8,MAPK9,IKBKE,NFATC4,NFKB2,MAPK12,TRAF6,FOS,TRAF2,MAPK14,NFATC2,ELK1
B Cell Activating Factor Signaling	DrSong_EGCG target list - 2016-11-25 02:54 PM	2.66	0.05	#NUM!	JUN,NFKB1
Antiproliferative Role of TOB in T Cell Signaling	DrSong_breast cancer -gene list - 2016-11-25 02:49 PM	13.1	0.808	#NUM!	SMAD2,CCNE2,TGFBR1,MAPK1,SMAD3,CUL1,TOB1,SKP2,TGFBR2,CCNA2,RB1,CCNE1,CCNA1,TGFB1,IL2,TGFB3,TGFB2,SMAD4,CDKN1B,RPS6KA1,CDK2
Antiproliferative Role of TOB in T Cell Signaling	DrSong_EGCG target list - 2016-11-25 02:54 PM	1.35	0.0385	#NUM!	PABPC1
Differential Regulation of Cytokine Production in Macrophages and T Helper Cells by IL-17A and IL-17F	DrSong_breast cancer -gene list - 2016-11-25 02:49 PM	13	0.944	#NUM!	IL3,IL12A,IL10,IL6,CCL5,IL13,CCL3,CSF3,IL17A,CCL4,CCL2,IL12B,IL1B,CXCL1,CSF2,IL17F,TNF
Toll-like Receptor Signaling	DrSong_breast cancer -gene list - 2016-11-25 02:49 PM	13	0.514	#NUM!	MAP2K4,PPARA,RELA,IL1A,IL12A,MAPK1,IL1RL1,TAB2,NFKB1,MAPK11,IRAK1,IKBKB,IKBKG,JUN,TRAF4,MAP3K7,TLR3,TAB1,MAP3K14,MYD88,MAP3K1,MAPK8,NFKB2,MAPK12,TLR9,TRAF6,TLR2,TLR4,FOS,IL18,MAPK14,IL12B,IL1RN,CD14,IL1B,MAP2K3,ELK1,TNF
Toll-like Receptor Signaling	DrSong_EGCG target list - 2016-11-25 02:54 PM	2.13	0.027	#NUM!	JUN,NFKB1
iNOS Signaling	DrSong_breast cancer -gene list - 2016-11-25 02:49 PM	12.9	0.636	#NUM!	RELA,JAK1,MAPK1,JAK2,NFKB1,MAPK11,IRAK1,IKBKB,IKBKG,JUN,NOS2,STAT1,TAB1,IFNG,CALML5,MYD88,TYK2,IKBKE,HMGA1,NFKB2,MAPK12,IRF1,TRAF6,FOS,TLR4,MAPK14,CD14,JAK3
iNOS Signaling	DrSong_EGCG target list - 2016-11-25 02:54 PM	4.13	0.0638	#NUM!	JUN,STAT1,NFKB1
Hypoxia Signaling in the Cardiovascular System	DrSong_breast cancer -gene list - 2016-11-25 02:49 PM	12.8	0.538	#NUM!	EPO,UBE2N,UBE2V2,HIF1A,NOS3,EP300,ARNT,PTEN,VEGFA,HSP90B1,JUN,AKT1,HSP90AB1,UBE2B,EDN1,SUMO1,UBE2V1,CREB1,ATF4,ATM,TP53,UBE2Q1,COPS5,NQO1,CREB3,BIRC6,CSNK1D,MDM2,ATF2,HIF1AN,HSP90AA1,UBE2D3,VHL,UBE2C,UBE2I
Hypoxia Signaling in the Cardiovascular System	DrSong_EGCG target list - 2016-11-25 02:54 PM	2.24	0.0308	#NUM!	JUN,HIF1A
Inhibition of Matrix Metalloproteases	DrSong_breast cancer -gene list - 2016-11-25 02:49 PM	12.7	0.667	#NUM!	MMP21,MMP7,ADAM17,MMP3,MMP14,RECK,MMP13,TIMP1,SDC2,MMP8,MMP26,MMP11,MMP1,TIMP2,HSPG2,TIMP3,SDC1,MMP28,MMP10,MMP2,TFPI2,TIMP4,ADAM12,ADAM10,LRP1,MMP9
Inhibition of Matrix Metalloproteases	DrSong_EGCG target list - 2016-11-25 02:54 PM	4.34	0.075	#NUM!	MMP7,MMP14,MMP2
TNFR2 Signaling	DrSong_breast cancer -gene list - 2016-11-25 02:49 PM	12.7	0.759	#NUM!	MAP2K4,NAIP,RELA,MAP3K14,MAP3K1,MAPK8,TBK1,IKBKE,NFKB2,NFKB1,XIAP,TANK,IKBKB,FOS,TRAF2,IKBKG,JUN,LTA,TNFRSF1B,TNF,BIRC3,BIRC2
TNFR2 Signaling	DrSong_EGCG target list - 2016-11-25 02:54 PM	2.94	0.069	#NUM!	JUN,NFKB1
Role of MAPK Signaling in the Pathogenesis of Influenza	DrSong_breast cancer -gene list - 2016-11-25 02:49 PM	12.7	0.514	#NUM!	MAP2K4,RAF1,MAPK1,PLA2G10,PLA2R1,IFNB1,HRAS,KRAS,MAP3K5,CCL5,PLA2G7,MAPK11,BCL2,CXCL10,AKT1,CCL2,MAPK3,AKT3,MAP2K1,PRKCA,IFNG,MAP2K7,AKT2,CASP3,RRAS,MAPK8,MAPK9,BAX,MAPK12,RABGEF1,ATF2,PLA2G6,MAPK14,MAP2K3,PTGS2,TNF,PAFAH1B3
Role of MAPK Signaling in the Pathogenesis of Influenza	DrSong_EGCG target list - 2016-11-25 02:54 PM	0.912	0.0133	#NUM!	BCL2
Role of PI3K/AKT Signaling in the Pathogenesis of Influenza	DrSong_breast cancer -gene list - 2016-11-25 02:49 PM	12.5	0.5	#NUM!	RELA,PIK3CA,CCR5,MAPK1,PIK3R1,IFNB1,CRK,CCL5,NFKB1,MLH1,FGFR3,CASP9,AKT1,KL,MAPK3,PIK3CG,FGFR4,PIK3C3,AKT3,IRS2,GSK3B,PIK3R2,MAP2K1,ATM,PIK3C2B,IFNG,AKT2,GRB2,FGFR1,CRKL,FGFR2,NFKB2,TLR9,PIK3R3,PTPN11,GAB1,IRS1,PIK3CB
Role of PI3K/AKT Signaling in the Pathogenesis of Influenza	DrSong_EGCG target list - 2016-11-25 02:54 PM	0.896	0.0128	#NUM!	NFKB1
Role of p14/p19ARF in Tumor Suppression	DrSong_breast cancer -gene list - 2016-11-25 02:49 PM	12.2	0.628	#NUM!	CDKN2A,NPM1,PIK3CA,PIK3R1,FGFR3,RB1,KL,PIK3C3,FGFR4,PIK3CG,IRS2,PIK3R2,ATM,TP53,PIK3C2B,GRB2,FGFR1,RAC1,FGFR2,MDM2,TLR9,PIK3R3,GAB1,PTPN11,IRS1,E2F1,PIK3CB
Differential Regulation of Cytokine Production in Intestinal Epithelial Cells by IL-17A and IL-17F	DrSong_breast cancer -gene list - 2016-11-25 02:49 PM	12.2	0.826	#NUM!	IFNG,IL3,IL1A,IL12A,IL10,LCN2,CCL5,IL13,CCL3,CSF3,IL17A,CCL4,CCL2,IL12B,IL1B,CXCL1,IL17F,CSF2,TNF
GADD45 Signaling	DrSong_breast cancer -gene list - 2016-11-25 02:49 PM	12.1	0.895	#NUM!	TP53,CCNE2,CDK4,MAP3K4,CCND1,CDK1,CCNB1,CCNE1,PCNA,CCND2,GADD45A,CCND3,CDKN1A,ATR,BRCA1,CDK2,ATM
DNA damage-induced 14-3-3σ Signaling	DrSong_breast cancer -gene list - 2016-11-25 02:49 PM	12.1	0.895	#NUM!	TP53,CCNE2,AKT2,CCNB2,CDK1,CCNB1,CCNE1,AKT1,RAD9A,RAD17,HUS1,AKT3,ATR,SFN,BRCA1,CDK2,ATM
Chemokine Signaling	DrSong_breast cancer -gene list - 2016-11-25 02:49 PM	12.1	0.507	#NUM!	RAF1,PLCB2,CCR5,CAMK1D,MAPK1,PTK2B,CXCL12,HRAS,KRAS,LIMK2,CCL5,MAPK11,LIMK1,PTK2,ROCK2,JUN,CCL2,MAPK3,PIK3CG,MAP2K1,CAMK2B,PRKCA,SRC,CALML5,CFL1,CXCR4,RRAS,MAPK8,PLCG1,MAPK12,FOS,MAPK14,CCL4,PLCG2,RHOA,PRKCB
Chemokine Signaling	DrSong_EGCG target list - 2016-11-25 02:54 PM	0.912	0.0133	#NUM!	JUN
CTLA4 Signaling in Cytotoxic T Lymphocytes	DrSong_breast cancer -gene list - 2016-11-25 02:49 PM	12.1	0.444	#NUM!	B2M,FYN,PIK3CA,TRD,HLA-A,PPP2CA,PPP2R2A,PIK3R1,HLA-B,JAK2,CTLA4,FGFR3,CD28,LCK,AKT1,KL,PIK3C3,FGFR4,PIK3CG,AKT3,IRS2,PIK3R2,ATM,PIK3C2B,AKT2,PTPN6,GRB2,FGFR1,PLCG1,FGFR2,TRG,TLR9,PIK3R3,CD3G,CD80,PTPN11,GAB1,PTPA,ZBTB12,SYK,IRS1,PPP2R2B,PIK3CB,PTPN22
Crosstalk between Dendritic Cells and Natural Killer Cells	DrSong_breast cancer -gene list - 2016-11-25 02:49 PM	11.9	0.461	#NUM!	RELA,CD40LG,IL12A,HLA-A,HLA-B,IFNB1,TNFSF10,TLN1,IL6,NFKB1,FAS,HLA-G,CD28,HLA-DRB1,IL2,TLR3,TNFRSF1B,MICA,FASLG,IL4,CAMK2B,IFNG,IL3,IL2RG,KLRC4-KLRK1/KLRK1,ACTB,IL15,NFKB2,TLR9,ITGAL,TLR4,IL18,CD80,CD40,IL12B,FSCN1,LTA,CSF2,TNF,HLA-E,CCR7
Crosstalk between Dendritic Cells and Natural Killer Cells	DrSong_EGCG target list - 2016-11-25 02:54 PM	0.838	0.0111	#NUM!	NFKB1
Salvage Pathways of Pyrimidine Ribonucleotides	DrSong_breast cancer -gene list - 2016-11-25 02:49 PM	11.8	0.452	#NUM!	MAP2K4,NME1,MAPK1,SGK1,CDK4,CSNK1A1,LIMK2,TTK,CDA,LIMK1,APOBEC3A,IRAK1,BRAF,PAK1,CDK8,CDK5,PIM1,PRPF4B,MAPK3,PRKAA1,PRKCE,HIPK1,MAP2K1,AKT2,DAPK1,PRKCQ,CDK7,CDK6,CSNK1D,MAPK8,MAPK9,PLK1,CDK1,APOBEC3G,PRKCD,PAK2,MAP3K8,MAP2K3,PRKCH,MAPK7,NEK2,CDK2
Salvage Pathways of Pyrimidine Ribonucleotides	DrSong_EGCG target list - 2016-11-25 02:54 PM	0.758	0.00909	#NUM!	DYRK1A
Tight Junction Signaling	DrSong_breast cancer -gene list - 2016-11-25 02:49 PM	11.8	0.365	#NUM!	PRKACB,TGFBR1,PPP2CA,AFDN,CLDN7,CLDN6,PARD6A,PTEN,OCLN,TGFBR2,TGFB1,SAFB,TNFRSF11B,AKT2,TIAM1,HSF1,RAC1,NFKB2,MYL9,CLDN12,PTPA,CDC42,RHOA,PPP2R2B,TGFB3,PRKACA,TNF,RELA,PPP2R2A,NECTIN3,CTNNA1,CDK4,MYLK,NFKB1,PRKCZ,PRKAG1,SMURF1,JUN,AKT1,CLDN4,NGFR,TGFB2,CEBPA,AKT3,NECTIN1,ARHGEF2,CTNNB1,TNFRSF1B,VASP,TNFRSF1A,TJP1,ACTB,FOS,F11R,CLDN5,PRKCI,CLDN1,CLDN16,PRKAG2,CLDN2,MAGI2
Tight Junction Signaling	DrSong_EGCG target list - 2016-11-25 02:54 PM	1.47	0.012	#NUM!	JUN,NFKB1
Amyloid Processing	DrSong_breast cancer -gene list - 2016-11-25 02:49 PM	11.5	0.569	#NUM!	PRKACB,CSNK2A1,MAPK1,CSNK1A1,NCSTN,PSEN2,MAPK11,PRKAG1,CSNK1E,AKT1,CDK5,MAPK3,AKT3,PRKCE,GSK3B,AKT2,CSNK1D,MAPK12,APP,CSNK2A2,MAPK14,CAPNS1,CAPN1,MAPT,PRKACA,PRKAG2,CAPN9,CAPN2,BACE2
Amyloid Processing	DrSong_EGCG target list - 2016-11-25 02:54 PM	2.43	0.0385	#NUM!	MAPT,BACE1
TWEAK Signaling	DrSong_breast cancer -gene list - 2016-11-25 02:49 PM	11.5	0.676	#NUM!	NAIP,RELA,MAP3K14,CASP3,APAF1,IKBKE,NFKB2,NFKB1,XIAP,TNFRSF12A,FADD,IKBKB,TRADD,TRAF2,IKBKG,RIPK1,CASP9,TNFSF12,TNFRSF25,BID,CASP8,BIRC3,BIRC2
TWEAK Signaling	DrSong_EGCG target list - 2016-11-25 02:54 PM	2.8	0.0588	#NUM!	FADD,NFKB1
Systemic Lupus Erythematosus Signaling	DrSong_breast cancer -gene list - 2016-11-25 02:49 PM	11.5	0.329	#NUM!	FCGR2C,CD40LG,MAPK1,TRD,PIK3R1,HLA-B,HRAS,KRAS,IL6,FGFR3,CD28,LCK,FGFR4,PIK3CG,MAPK3,PRPF4B,IRS2,TNFSF13B,ATM,PIK3C2B,AKT2,PTPN6,RRAS,FGFR1,IL6R,FGFR2,TRG,TLR9,C5,PIK3R3,CD3G,IL18,CBL,GAB1,CD40,PTPN11,IL1RN,PLCG2,IRS1,LSM1,TNF,HLA-E,PIK3CA,IL1A,HLA-A,FCGR2B,NFATC1,HLA-G,MTOR,NFAT5,AKT1,JUN,IL2,KL,PIK3C3,EFTUD2,AKT3,PIK3R2,PRPF31,FCGR3A/FCGR3B,FCGR2A,GRB2,IL10,PLCG1,NFATC4,FOS,PRPF18,CD80,SNRNP200…
Systemic Lupus Erythematosus Signaling	DrSong_EGCG target list - 2016-11-25 02:54 PM	0.482	0.00437	#NUM!	JUN
Regulation of eIF4 and p70S6K Signaling	DrSong_breast cancer -gene list - 2016-11-25 02:49 PM	11.5	0.369	#NUM!	RAF1,MAPK1,PPP2CA,PIK3R1,HRAS,PDPK1,KRAS,FGFR3,ITGA3,EIF3D,PIK3CG,MAPK3,FGFR4,IRS2,AGO1,ATM,ITGA4,PIK3C2B,RPS6KB1,AKT2,RRAS,FGFR1,FGFR2,ITGA5,EIF3E,TLR9,MAPK12,EIF2S2,RPS6,PIK3R3,GAB1,PTPN11,PTPA,IRS1,PPP2R2B,PIK3CA,PPP2R2A,EIF2S1,EIF4G1,MAPK11,EIF4E,PRKCZ,EIF4EBP1,SHC1,MTOR,AKT1,KL,PIK3C3,AKT3,PIK3R2,MAP2K1,ITGB1,EIF3H,GRB2,ITGA2,AGO2,MAPK14,PIK3CB
Regulation of eIF4 and p70S6K Signaling	DrSong_EGCG target list - 2016-11-25 02:54 PM	0.611	0.00621	#NUM!	PABPC1
Melatonin Signaling	DrSong_breast cancer -gene list - 2016-11-25 02:49 PM	11.3	0.493	#NUM!	MAP2K4,PRKACB,RAF1,PLCB2,MTNR1A,MAPK1,PDIA3,GNRH2,PRKAG1,PRKCZ,PLCD1,BRAF,RORA,MAPK3,PRKCE,MAP2K1,PRKD3,PRKD1,CAMK2B,PRKCA,CALML5,MAP2K7,PRKCQ,PLCG1,RORC,MTNR1B,PRKCI,PRKCD,PLCG2,GNRH1,PRKACA,PRKAG2,MAP2K3,PRKCH,PRKCB
Melatonin Signaling	DrSong_EGCG target list - 2016-11-25 02:54 PM	0.902	0.013	#NUM!	GNAO1
Antiproliferative Role of Somatostatin Receptor 2	DrSong_breast cancer -gene list - 2016-11-25 02:49 PM	11.2	0.48	#NUM!	PIK3CA,MAPK1,PIK3R1,RACK1,HRAS,KRAS,FGFR3,GNB1,BRAF,GNB3,KL,MAPK3,PIK3CG,FGFR4,PIK3C3,IRS2,PIK3R2,MAP2K1,ATM,SRC,PIK3C2B,PTPN6,RRAS,GRB2,FGFR1,FGFR2,TLR9,PIK3R3,PTPN11,GAB1,IRS1,CDKN1A,PIK3CB,CDKN1B,ELK1,NPR2
IL-17A Signaling in Fibroblasts	DrSong_breast cancer -gene list - 2016-11-25 02:49 PM	11.1	0.657	#NUM!	RELA,MAPK1,LCN2,CEBPD,IKBKE,IL6,NFKB2,CEBPB,NFKB1,MAPK12,MAPK11,IL17A,TRAF6,IKBKB,FOS,IKBKG,MAPK14,JUN,CCL2,MAPK3,MAP3K7,GSK3B,MMP1
IL-17A Signaling in Fibroblasts	DrSong_EGCG target list - 2016-11-25 02:54 PM	2.77	0.0571	#NUM!	JUN,NFKB1
IL-17A Signaling in Gastric Cells	DrSong_breast cancer -gene list - 2016-11-25 02:49 PM	11	0.76	#NUM!	MAP2K4,RELA,CXCL8,MAPK1,MAPK8,MAPK9,CCL5,NFKB1,MAPK12,MAPK11,IL17A,CXCL10,FOS,MAPK14,JUN,MAPK3,CXCL1,TNF,EGFR
IL-17A Signaling in Gastric Cells	DrSong_EGCG target list - 2016-11-25 02:54 PM	3.07	0.08	#NUM!	JUN,NFKB1
PCP pathway	DrSong_breast cancer -gene list - 2016-11-25 02:49 PM	10.9	0.508	#NUM!	MAP2K4,PFN1,WNT10B,CTHRC1,SDC4,WNT2,ROCK2,ROR2,JUN,SDC2,EFNB1,PFN2,WNT5B,SDC1,VANGL1,WNT9A,DVL1,DAAM1,MAPK8,RAC1,MAPK9,MAPK12,ATF2,ROCK1,DVL2,WNT3A,RHOA,WNT1,WNT11,HSPB1,FZD7,WNT5A
PCP pathway	DrSong_EGCG target list - 2016-11-25 02:54 PM	0.984	0.0159	#NUM!	JUN
4-1BB Signaling in T Lymphocytes	DrSong_breast cancer -gene list - 2016-11-25 02:49 PM	10.6	0.677	#NUM!	MAP2K4,RELA,MAP3K14,TNFRSF9,MAPK1,MAPK8,MAPK9,IKBKE,NFKB2,MAP3K5,NFKB1,MAPK12,MAPK11,ATF2,IKBKB,TRAF2,IKBKG,JUN,MAPK14,MAPK3,MAP2K1
4-1BB Signaling in T Lymphocytes	DrSong_EGCG target list - 2016-11-25 02:54 PM	2.88	0.0645	#NUM!	JUN,NFKB1
IL-22 Signaling	DrSong_breast cancer -gene list - 2016-11-25 02:49 PM	10.3	0.75	#NUM!	MAP2K4,STAT5A,SOCS3,AKT2,JAK1,MAPK1,TYK2,MAPK8,MAPK9,STAT3,MAPK12,MAPK11,AKT1,MAPK14,MAPK3,AKT3,STAT5B,STAT1
IL-22 Signaling	DrSong_EGCG target list - 2016-11-25 02:54 PM	1.39	0.0417	#NUM!	STAT1
Relaxin Signaling	DrSong_breast cancer -gene list - 2016-11-25 02:49 PM	10.2	0.36	#NUM!	PRKACB,MAPK1,PIK3R1,RACK1,NOS3,FGFR3,VEGFA,GNB1,GNB3,PIK3CG,FGFR4,MAPK3,IRS2,GNA13,APEX1,ATM,PIK3C2B,AKT2,FGFR1,FGFR2,NFKB2,TLR9,PIK3R3,GAB1,PTPN11,IRS1,PRKACA,NPR2,RELA,PIK3CA,NFKB1,PRKCZ,PRKAG1,BRAF,JUN,AKT1,KL,PIK3C3,CREB1,AKT3,PDE4D,PIK3R2,NOS2,MAP2K1,GNAS,PDE9A,GRB2,GNA12,FOS,PRKAG2,PDE5A,PIK3CB,ELK1,MMP9
Relaxin Signaling	DrSong_EGCG target list - 2016-11-25 02:54 PM	2.57	0.0188	#NUM!	JUN,GNAO1,NFKB1
Ephrin B Signaling	DrSong_breast cancer -gene list - 2016-11-25 02:49 PM	10.2	0.466	#NUM!	RAC2,MAPK1,AXIN1,EPHB2,RACK1,CXCL12,HRAS,ACP1,LIMK1,GNB1,ROCK2,PTK2,PAK1,EPHB1,GNB3,EFNB1,MAPK3,GNA13,CTNNB1,VAV2,EPHB4,PXN,GNAS,CFL1,CXCR4,GNA12,RAC1,RAC3,ROCK1,CBL,ABI1,CDC42,VAV3,RHOA
Ephrin B Signaling	DrSong_EGCG target list - 2016-11-25 02:54 PM	0.912	0.0133	#NUM!	GNAO1
Semaphorin Signaling in Neurons	DrSong_breast cancer -gene list - 2016-11-25 02:49 PM	10.1	0.528	#NUM!	DPYSL2,FYN,MAPK1,DIRAS3,LIMK2,LIMK1,ROCK2,PTK2,PAK1,RHOG,CDK5,RHOB,MAPK3,RHOU,PLXNB1,ITGB1,PAK4,FES,CFL1,RHOC,RAC1,MET,ROCK1,SEMA3A,SEMA4D,RHOA,PAK2,NRP1
Semaphorin Signaling in Neurons	DrSong_EGCG target list - 2016-11-25 02:54 PM	1.06	0.0189	#NUM!	MET
Caveolar-mediated Endocytosis Signaling	DrSong_breast cancer -gene list - 2016-11-25 02:49 PM	9.85	0.465	#NUM!	B2M,FYN,HLA-A,HLA-B,ABL1,EGF,ITGB3,ITGA3,CD55,RAB5A,FLNA,ITGA9,PTPN1,INS,ITGAV,CAV1,ITGB4,PRKCA,ITGA4,EGFR,ITGB1,SRC,ACTB,ITGA2,ITGA6,FLOT1,ITGA5,ITGAL,FLOT2,ZBTB12,ITGA1,INSR,PTRF
Caveolar-mediated Endocytosis Signaling	DrSong_EGCG target list - 2016-11-25 02:54 PM	0.923	0.0137	#NUM!	ALB
DNA Double-Strand Break Repair by Non-Homologous End Joining	DrSong_breast cancer -gene list - 2016-11-25 02:49 PM	9.79	0.929	#NUM!	PRKDC,LIG4,MRE11A,XRCC4,RAD50,PARP1,XRCC1,NBN,WRN,XRCC6,XRCC5,ATM,LIG3
Role of Oct4 in Mammalian Embryonic Stem Cell Pluripotency	DrSong_breast cancer -gene list - 2016-11-25 02:49 PM	9.45	0.543	#NUM!	KDM5B,REST,FOXA1,BMI1,SH3GLB1,IGF2BP1,NR2F1,SOX2,RB1,FGF4,PHB,ETS2,RARA,BRCA1,RXRB,TP53,SPP1,CDX2,PARP1,WWP2,NANOG,FOXA2,NR5A2,POU5F1,SALL4
Calcium-induced T Lymphocyte Apoptosis	DrSong_breast cancer -gene list - 2016-11-25 02:49 PM	9.44	0.47	#NUM!	TRD,HLA-A,CD4,HLA-B,HLA-DQA1,HLA-DQB1,PRKCZ,EP300,LCK,HLA-DRB1,PRKCE,PRKD3,PRKD1,PPP3CA,PRKCA,ORAI1,CALML5,PRKCQ,HDAC2,HDAC1,PLCG1,ITPR1,TRG,CD3G,PRKCI,PRKCD,NR4A1,NFATC2,CAPN2,PRKCH,PRKCB
Tumoricidal Function of Hepatic Natural Killer Cells	DrSong_breast cancer -gene list - 2016-11-25 02:49 PM	9.13	0.708	#NUM!	ENDOG,ICAM1,CASP3,GZMB,APAF1,BAX,ITGAL,DFFA,FAS,FADD,CASP9,BID,DFFB,LYVE1,CASP8,FASLG,AIFM1
Tumoricidal Function of Hepatic Natural Killer Cells	DrSong_EGCG target list - 2016-11-25 02:54 PM	1.39	0.0417	#NUM!	FADD
Role of Cytokines in Mediating Communication between Immune Cells	DrSong_breast cancer -gene list - 2016-11-25 02:49 PM	9.07	0.5	#NUM!	IL1A,IL12A,IL32,IFNB1,IL6,TGFB1,IL2,IL23A,IL17F,IL4,IL21,CXCL8,IFNG,IL3,IL10,IL15,IL27,CSF3,IL13,IL24,IL17A,IL18,IL1RN,IL12B,IL1B,CSF2,TNF
RhoGDI Signaling	DrSong_breast cancer -gene list - 2016-11-25 02:49 PM	9.05	0.329	#NUM!	DIRAS3,WASL,RACK1,PIP4K2B,ARHGEF1,LIMK2,LIMK1,ROCK2,GNB1,ITGA3,PAK1,RHOG,GNB3,RHOB,EZR,GNA13,DLC1,CDH13,ITGA4,CFL1,RAC1,ITGA5,WASF1,ARHGDIB,MYL9,CDH2,PIP5K1A,CDH1,CDH5,CDC42,PIP5K1C,RHOA,ESR1,ESR2,PIP4K2A,ARHGEF7,CDH11,EP300,CDH7,CDH3,RHOU,ARHGEF2,PRKCA,ITGB1,SRC,PAK4,GNAS,RHOC,ACTB,GNA12,ITGA2,ROCK1,ARHGEF5,PAK2,CD44,ARHGDIA,MSN
RhoGDI Signaling	DrSong_EGCG target list - 2016-11-25 02:54 PM	0.571	0.00559	#NUM!	GNAO1
IL-1 Signaling	DrSong_breast cancer -gene list - 2016-11-25 02:49 PM	8.91	0.407	#NUM!	MAP2K4,PRKACB,RELA,IL1A,MAPK1,TAB2,RACK1,NFKB1,MAPK11,PRKAG1,IRAK1,GNB1,IKBKB,IKBKG,GNB3,JUN,MAP3K7,GNA13,TAB1,MAP3K14,MAP2K7,GNAS,MYD88,GNA12,MAP3K1,MAPK8,MAPK9,IKBKE,IL1R1,NFKB2,MAPK12,TRAF6,FOS,MAPK14,PRKACA,PRKAG2,MAP2K3
IL-1 Signaling	DrSong_EGCG target list - 2016-11-25 02:54 PM	3.24	0.0319	#NUM!	JUN,GNAO1,NFKB1
Androgen Signaling	DrSong_breast cancer -gene list - 2016-11-25 02:49 PM	8.87	0.378	#NUM!	PRKACB,RELA,MAPK1,SMAD3,RACK1,NFKB1,CCND1,PRKCZ,PRKAG1,EP300,GNB1,SHC1,AR,KAT2B,JUN,GNB3,NCOA2,MAPK3,PRKCE,GNA13,PRKD3,PRKD1,PRKCA,SRC,CALML5,PRKCQ,KAT7,GNAS,SHBG,GNA12,CDK7,TBP,NFKB2,ERCC2,PRKCI,PRKCD,NCOA1,PRKACA,PRKAG2,HSP90AA1,PRKCH,PRKCB
Androgen Signaling	DrSong_EGCG target list - 2016-11-25 02:54 PM	4.35	0.0351	#NUM!	JUN,AR,GNAO1,NFKB1
Mitotic Roles of Polo-Like Kinase	DrSong_breast cancer -gene list - 2016-11-25 02:49 PM	8.73	0.455	#NUM!	FZR1,CDC20,PLK3,PPP2R2A,PPP2CA,PTTG1,CCNB2,ANAPC1,SMC1A,CDC25B,HSP90B1,PLK4,HSP90AB1,TGFB1,RAD21,CHEK2,CDC25A,CDC25C,WEE1,PRC1,PLK1,ANAPC7,CDK1,CCNB1,PTPA,CAPN1,PPP2R2B,HSP90AA1,FBXO5,CDC27
Neuroprotective Role of THOP1 in Alzheimer's Disease	DrSong_breast cancer -gene list - 2016-11-25 02:49 PM	8.52	0.55	#NUM!	MME,PRKACB,IFNG,HLA-A,HLA-B,NTS,TAC1,GNRH2,PRKAG1,APP,PLG,HLA-G,NFYA,MAPT,CREB1,GNRH1,PRKACA,PRKAG2,MMP9,ACE,HLA-E,AGT
Neuroprotective Role of THOP1 in Alzheimer's Disease	DrSong_EGCG target list - 2016-11-25 02:54 PM	1.11	0.0217	#NUM!	MAPT
Granzyme B Signaling	DrSong_breast cancer -gene list - 2016-11-25 02:49 PM	8.31	0.812	#NUM!	ENDOG,PRKDC,CASP9,CASP3,NUMA1,GZMB,APAF1,DFFB,BID,CASP8,LMNB1,DFFA,PARP1
Antioxidant Action of Vitamin C	DrSong_breast cancer -gene list - 2016-11-25 02:49 PM	8.3	0.379	#NUM!	MAP2K4,RELA,PLCB2,PLD2,MAPK1,PDIA3,PLA2G10,PLA2R1,JAK2,NFKB1,PLA2G7,MAPK11,SLC2A3,PLCD1,IKBKB,HMOX1,IKBKG,MAPK3,GPLD1,TXN,STAT5B,STAT5A,SLC2A1,MAPK8,MAPK9,PLCG1,IKBKE,NFKB2,MAPK12,PLD1,TXNRD1,GSTO1,PLA2G6,MAPK14,PLCG2,CSF2,GSTO2,TNF,PAFAH1B3
Antioxidant Action of Vitamin C	DrSong_EGCG target list - 2016-11-25 02:54 PM	0.762	0.00917	#NUM!	NFKB1
CDK5 Signaling	DrSong_breast cancer -gene list - 2016-11-25 02:49 PM	8.3	0.384	#NUM!	PRKACB,RAF1,MAPK1,BDNF,PPP2CA,PPP2R2A,ABL1,HRAS,KRAS,NGF,MAPK11,PRKAG1,ITGA3,CDK5,MAPK3,NGFR,MAP2K1,ITGB1,PPP1R14C,GNAS,RRAS,PPP1R1B,EGR1,CABLES1,ITGA2,ITGA6,MAPK8,MAPK9,MAPK12,NTRK2,MAPK14,PTPA,MAPT,CAPN1,PPP2R2B,PRKACA,PRKAG2,MAPK7
CDK5 Signaling	DrSong_EGCG target list - 2016-11-25 02:54 PM	0.785	0.00971	#NUM!	MAPT
Cytotoxic T Lymphocyte-mediated Apoptosis of Target Cells	DrSong_breast cancer -gene list - 2016-11-25 02:49 PM	8.19	0.594	#NUM!	B2M,CASP3,TRD,GZMB,HLA-A,HLA-B,APAF1,TRG,DFFA,FAS,BCL2,FADD,CD3G,CASP9,ZBTB12,BID,DFFB,CASP8,FASLG
Cytotoxic T Lymphocyte-mediated Apoptosis of Target Cells	DrSong_EGCG target list - 2016-11-25 02:54 PM	2.85	0.0625	#NUM!	FADD,BCL2
Activation of IRF by Cytosolic Pattern Recognition Receptors	DrSong_breast cancer -gene list - 2016-11-25 02:49 PM	8.11	0.452	#NUM!	MAP2K4,RELA,PPIB,IL10,MAPK8,IFNB1,MAPK9,TBK1,IKBKE,NFKB2,IL6,MAPK12,NFKB1,ISG15,ATF2,TRAF6,FADD,TANK,IKBKB,IRF7,IKBKG,RIPK1,JUN,CD40,LTA,PIN1,STAT1,TNF
Activation of IRF by Cytosolic Pattern Recognition Receptors	DrSong_EGCG target list - 2016-11-25 02:54 PM	7.14	0.0806	#NUM!	FADD,JUN,PIN1,STAT1,NFKB1
Circadian Rhythm Signaling	DrSong_breast cancer -gene list - 2016-11-25 02:49 PM	7.88	0.576	#NUM!	GRIN1,GRIN2B,PER1,ARNTL,BHLHE41,CRY2,CREB3,CSNK1D,VIP,ATF2,EP300,PER3,CSNK1E,NR1D1,BHLHE40,CREB1,CLOCK,ATF4,PER2
Regulation of Actin-based Motility by Rho	DrSong_breast cancer -gene list - 2016-11-25 02:49 PM	7.72	0.385	#NUM!	RAC2,PFN1,DIRAS3,WASL,PIP4K2B,MYLK,LIMK1,ITGA3,PAK1,RHOG,RHOB,RHOU,PFN2,ITGA4,ITGB1,PAK4,CFL1,RHOC,ACTB,ITGA2,RAC1,ITGA5,WASF1,GSN,RAC3,MYL9,ROCK1,WIPF1,PIP5K1A,PIP5K1C,CDC42,RHOA,PAK2,ARHGDIA,PIP4K2A
Wnt/Ca+ pathway	DrSong_breast cancer -gene list - 2016-11-25 02:49 PM	7.69	0.456	#NUM!	RELA,PLCB2,PDIA3,AXIN1,NFKB1,NFATC1,EP300,PLCD1,NFAT5,CREB1,ATF4,GSK3B,WNT5B,PPP3CA,PRKCA,DVL1,CREB3,PLCG1,NFATC4,NFKB2,ATF2,DVL2,PLCG2,NFATC2,FZD7,WNT5A
Wnt/Ca+ pathway	DrSong_EGCG target list - 2016-11-25 02:54 PM	1	0.0167	#NUM!	NFKB1
cAMP-mediated signaling	DrSong_breast cancer -gene list - 2016-11-25 02:49 PM	7.56	0.29	#NUM!	PRKACB,RAF1,HCAR3,MAPK1,CAMK1D,GRK2,AKAP9,LHCGR,AKAP3,LAMTOR3,CNR2,MAPK3,ATF4,ADORA2B,APEX1,HRH2,OPRM1,CREB3,RGS4,STAT3,MC4R,ATF2,GRM7,S1PR3,AKAP13,ADRA2A,DUSP1,PKIB,PRKACA,DUSP4,RPS6KA1,PTGER2,AGTR2,AGTR1,AKAP12,DUSP6,ADORA3,CHRM1,HRH3,EP300,BRAF,CXCR2,FSHR,CREB1,PDE4D,MAP2K1,PTGER4,PPP3CA,CAMK2B,ADRB2,SRC,CALML5,GNAS,PDE9A,CRHR1,GPER1,AKAP4,VIPR1,LPAR1,PTH1R,S1PR1,P2RY12,PDE5A,ADORA2A
cAMP-mediated signaling	DrSong_EGCG target list - 2016-11-25 02:54 PM	2.16	0.0133	#NUM!	GNAO1,RGS7,RGS4
DNA Methylation and Transcriptional Repression Signaling	DrSong_breast cancer -gene list - 2016-11-25 02:49 PM	7.5	0.7	#NUM!	MECP2,HDAC2,DNMT3A,HDAC1,RBBP7,MTA2,SAP30,MBD2,SIN3A,DNMT3B,MTA1,ARID4B,DNMT1,RBBP4
DNA Methylation and Transcriptional Repression Signaling	DrSong_EGCG target list - 2016-11-25 02:54 PM	1.47	0.05	#NUM!	DNMT1
Cell Cycle Regulation by BTG Family Proteins	DrSong_breast cancer -gene list - 2016-11-25 02:49 PM	7.31	0.543	#NUM!	CCNE2,E2F4,PPP2CA,PPP2R2A,BTG1,CDK4,E2F3,CCND1,PRMT1,RB1,E2F6,CCNE1,PTPA,PPP2R2B,E2F1,BTG2,HOXB9,E2F2,CDK2
HIPPO signaling	DrSong_breast cancer -gene list - 2016-11-25 02:49 PM	7.29	0.384	#NUM!	TEAD4,SAV1,PPP2CA,PPP2R2A,WWTR1,SMAD3,CUL1,NF2,MST1,PRKCZ,YWHAQ,CSNK1E,SMAD4,AMOT,LATS1,RASSF1,SMAD2,PPP1R14C,YWHAG,YAP1,CSNK1D,YWHAZ,STK3,TP53BP2,SKP2,PTPA,WWC1,PPP2R2B,SCRIB,CD44,BTRC,PARD3,SFN
Synaptic Long Term Potentiation	DrSong_breast cancer -gene list - 2016-11-25 02:49 PM	7.2	0.342	#NUM!	PRKACB,RAF1,PLCB2,MAPK1,PDIA3,HRAS,KRAS,PRKCZ,PRKAG1,EP300,PLCD1,MAPK3,CREB1,ATF4,PRKCE,MAP2K1,PRKD3,PRKD1,PPP3CA,CAMK2B,PRKCA,GRIN1,PPP1R14C,GRIN2B,CALML5,PRKCQ,GRM1,RRAS,CREB3,PLCG1,ITPR1,ATF2,GRM7,PRKCI,PRKCD,PLCG2,PRKACA,PRKAG2,PRKCH,RPS6KA1,PRKCB
Inflammasome pathway	DrSong_breast cancer -gene list - 2016-11-25 02:49 PM	7.08	0.667	#NUM!	NAIP,CXCL8,PYCARD,MYD88,NFKB2,PANX1,NFKB1,TLR4,NOD2,IL18,CTSB,IL1B,CASP8,P2RX7
Inflammasome pathway	DrSong_EGCG target list - 2016-11-25 02:54 PM	1.41	0.0435	#NUM!	NFKB1
Role of JAK1, JAK2 and TYK2 in Interferon Signaling	DrSong_breast cancer -gene list - 2016-11-25 02:49 PM	7	0.625	#NUM!	IFNG,SOCS1,RAF1,RELA,PTPN6,JAK1,PTPN2,TYK2,IFNB1,NFKB2,CGA,STAT3,JAK2,NFKB1,STAT1
Role of JAK1, JAK2 and TYK2 in Interferon Signaling	DrSong_EGCG target list - 2016-11-25 02:54 PM	3.1	0.0833	#NUM!	STAT1,NFKB1
Cdc42 Signaling	DrSong_breast cancer -gene list - 2016-11-25 02:49 PM	6.96	0.305	#NUM!	MAP2K4,B2M,RAF1,MAP3K11,TRD,MAPK1,HLA-A,HLA-B,WASL,HLA-DQA1,MYLK,LIMK2,HLA-DQB1,IQGAP1,PARD6A,MAPK11,CLIP1,PRKCZ,LIMK1,HLA-G,PAK1,ITGA3,HLA-DRB1,JUN,GSK3B,RASA1,ITGA4,ITGB1,VAV2,SRC,PAK4,CFL1,ITGA2,MAPK8,MAPK9,ITGA5,TNK2,TRG,MAPK12,APC,ATF2,MYL9,CD3G,FOS,WIPF1,PRKCI,MAPK14,CDC42,PAK2,PARD3,HLA-E
Cdc42 Signaling	DrSong_EGCG target list - 2016-11-25 02:54 PM	0.593	0.00592	#NUM!	JUN
Hematopoiesis from Pluripotent Stem Cells	DrSong_breast cancer -gene list - 2016-11-25 02:49 PM	6.85	0.468	#NUM!	EPO,CXCL8,IL1A,IL3,LIF,IL12A,TRD,IL10,CD4,IL6,TRG,CSF3,IL7,KITLG,CD3G,IL2,CSF1,IL12B,IGHA1,CSF2,IL4,IL11
Estrogen Receptor Signaling	DrSong_breast cancer -gene list - 2016-11-25 02:49 PM	6.8	0.328	#NUM!	RAF1,MAPK1,HRAS,KRAS,NR3C1,SMARCA4,PGR,EP300,CTBP1,SHC1,DDX5,CDK8,KAT2B,NCOA2,RUNX2,MAPK3,NCOR1,IGFBP1,MAP2K1,PRKDC,SRC,PELP1,SRA1,MED1,GRB2,RRAS,CDK7,NR0B1,PHB2,TBP,RBFOX2,ERCC2,NCOA3,MED14,HDAC3,NCOA1,NCOR2,NRIP1,ESR2,ESR1,CARM1,PPARGC1A
Hematopoiesis from Multipotent Stem Cells	DrSong_breast cancer -gene list - 2016-11-25 02:49 PM	6.66	0.833	#NUM!	KITLG,EPO,IL3,CSF1,IL2,IL15,CSF3,CSF2,IL7,IL4
BER pathway	DrSong_breast cancer -gene list - 2016-11-25 02:49 PM	6.66	0.833	#NUM!	PCNA,POLE,POLG,FEN1,APEX1,OGG1,PARP1,XRCC1,POLB,LIG3
BER pathway	DrSong_EGCG target list - 2016-11-25 02:54 PM	1.65	0.0769	#NUM!	POLB
MIF Regulation of Innate Immunity	DrSong_breast cancer -gene list - 2016-11-25 02:49 PM	6.65	0.488	#NUM!	TP53,MAP2K4,RELA,MIF,MAPK1,PLA2G10,MAPK8,MAPK9,CD74,NFKB2,NFKB1,MAPK12,PLA2G6,TLR4,FOS,JUN,MAPK3,CD14,PTGS2,NOS2
MIF Regulation of Innate Immunity	DrSong_EGCG target list - 2016-11-25 02:54 PM	2.58	0.0455	#NUM!	JUN,NFKB1
Graft-versus-Host Disease Signaling	DrSong_breast cancer -gene list - 2016-11-25 02:49 PM	6.65	0.458	#NUM!	IFNG,IL1A,TRD,GZMB,HLA-A,HLA-B,HLA-DQA1,IL6,TRG,HLA-DQB1,FAS,HLA-G,CD28,IL18,HLA-DRB1,CD80,IL1RN,IL2,IL1B,TNF,HLA-E,FASLG
Nur77 Signaling in T Lymphocytes	DrSong_breast cancer -gene list - 2016-11-25 02:49 PM	6.65	0.424	#NUM!	CALML5,HDAC2,CASP3,TRD,HLA-A,HDAC1,SIN3B,HLA-B,APAF1,HLA-DQA1,TRG,HLA-DQB1,SIN3A,NFATC1,BCL2,EP300,CD3G,CD28,CASP9,HLA-DRB1,CD80,NR4A1,MAPK7,RXRA,PPP3CA
Nur77 Signaling in T Lymphocytes	DrSong_EGCG target list - 2016-11-25 02:54 PM	1	0.0167	#NUM!	BCL2
Actin Nucleation by ARP-WASP Complex	DrSong_breast cancer -gene list - 2016-11-25 02:49 PM	6.52	0.429	#NUM!	ITGB1,RHOC,GRB2,RRAS,DIRAS3,GNA12,WASL,ITGA2,RAC1,HRAS,ITGA5,KRAS,WASF1,ROCK1,ROCK2,WIPF1,ITGA3,RHOG,RHOB,CDC42,RHOA,RHOU,VASP,ITGA4
Coagulation System	DrSong_breast cancer -gene list - 2016-11-25 02:49 PM	6.49	0.514	#NUM!	F2R,PROC,PLAUR,VWF,F7,F3,F2,FGG,PLG,F10,F8,SERPINA5,F5,SERPINA1,PLAU,FGA,SERPINE1,TFPI
Basal Cell Carcinoma Signaling	DrSong_breast cancer -gene list - 2016-11-25 02:49 PM	6.43	0.389	#NUM!	SHH,TCF4,WNT10B,BMP4,GLI2,AXIN1,BMP2,WNT2,GSK3B,CTNNB1,WNT5B,TP53,WNT9A,DVL1,PTCH1,BMP10,APC,DVL2,WNT3A,LEF1,BMP7,BMP6,GLI1,TCF7L2,WNT11,WNT1,FZD7,WNT5A
Synaptic Long Term Depression	DrSong_breast cancer -gene list - 2016-11-25 02:49 PM	6.35	0.308	#NUM!	RAF1,PLCB2,MAPK1,PPP2CA,PPP2R2A,PDIA3,PLA2G10,PLA2R1,HRAS,KRAS,NOS3,PLA2G7,PRKCZ,PLCD1,IGF1,MAPK3,IGF1R,PRKCE,GNA13,NOS2,MAP2K1,PRKD3,PRKD1,PRKCA,GNAS,PRKCQ,RRAS,GRM1,GNA12,PLCG1,ITPR1,CRHR1,GRM7,PLA2G6,PRKCI,PRKG1,PTPA,PRKCD,PLCG2,PPP2R2B,LYN,PRKCH,NPR2,PRKCB,PAFAH1B3
Synaptic Long Term Depression	DrSong_EGCG target list - 2016-11-25 02:54 PM	0.626	0.00645	#NUM!	GNAO1
Interferon Signaling	DrSong_breast cancer -gene list - 2016-11-25 02:49 PM	6.25	0.5	#NUM!	IFNG,RELA,SOCS1,JAK1,PTPN2,TYK2,PIAS1,IFNB1,JAK2,BAX,IRF1,BAK1,MED14,ISG15,BCL2,IFITM3,IFI6,STAT1
Interferon Signaling	DrSong_EGCG target list - 2016-11-25 02:54 PM	2.75	0.0556	#NUM!	STAT1,BCL2
Unfolded protein response	DrSong_breast cancer -gene list - 2016-11-25 02:49 PM	6.22	0.426	#NUM!	PPARG,MAP2K7,DDIT3,ERN1,HSPA1A/HSPA1B,HSPA9,CEBPD,MAPK8,XBP1,MAP3K5,CEBPB,HSPA5,BCL2,HSPA8,SYVN1,HSP90B1,TRAF2,SREBF1,CEBPA,ATF4,CD82,EIF2AK3,NFE2L2
Unfolded protein response	DrSong_EGCG target list - 2016-11-25 02:54 PM	2.4	0.037	#NUM!	VCP,BCL2
Autoimmune Thyroid Disease Signaling	DrSong_breast cancer -gene list - 2016-11-25 02:49 PM	6.15	0.447	#NUM!	CD40LG,TRD,GZMB,IL10,HLA-A,HLA-B,HLA-DQA1,CGA,TRG,HLA-DQB1,FAS,HLA-G,CD28,HLA-DRB1,CD80,CD40,IL2,TPO,HLA-E,FASLG,IL4
Endoplasmic Reticulum Stress Pathway	DrSong_breast cancer -gene list - 2016-11-25 02:49 PM	6.06	0.619	#NUM!	HSP90B1,TRAF2,CASP9,DDIT3,CASP3,ERN1,XBP1,MAPK8,ATF4,MAP3K5,EIF2S1,HSPA5,EIF2AK3
Protein Ubiquitination Pathway	DrSong_breast cancer -gene list - 2016-11-25 02:49 PM	5.81	0.259	#NUM!	FZR1,CRYAB,HSPB2,HSPA1A/HSPA1B,HLA-B,UBE2V2,FBXW7,HSPA5,UBE2B,BAG1,BRCA1,BIRC3,UBE4B,UBE2Q1,HSPA9,USP9X,BIRC6,PSMD6,SKP2,TRAF6,HSPA8,PSMB7,CBL,USP32,ZBTB12,BAP1,HSP90AA1,SMURF2,DNAJB6,TAP2,VHL,UBE2I,UBE2C,HSPB1,B2M,USP14,CDC20,HLA-A,UBE2N,PSMD9,USP11,CUL1,HSPB8,DNAJC13,USP2,USP39,ANAPC1,SMURF1,UCHL1,PSMD10,HSP90B1,HSP90AB1,STUB1,UBE2V1,PARK2,IFNG,DNAJC1,MDM2,UBE3A,XIAP,USP44,USP22,BTRC,UBA1,UBE2D…
Protein Ubiquitination Pathway	DrSong_EGCG target list - 2016-11-25 02:54 PM	1.13	0.00772	#NUM!	USP1,USP2
Sperm Motility	DrSong_breast cancer -gene list - 2016-11-25 02:49 PM	5.74	0.312	#NUM!	PRKACB,PLCB2,TWF1,MAP3K11,PTK2B,PDIA3,PLA2G10,PLA2R1,CACNA1H,PLA2G7,PRKCZ,PRKAG1,PLCD1,PTK2,PRKCE,PDE4D,PRKD3,PRKD1,PTK7,PRKCA,CALML5,GNAS,PRKCQ,PLCG1,ITPR1,FRK,NPPB,PLA2G6,PRKCI,PRKG1,PRKCD,PLCG2,PTK6,PRKACA,PRKAG2,PRKCH,MST1R,PRKCB,PAFAH1B3
Retinoic acid Mediated Apoptosis Signaling	DrSong_breast cancer -gene list - 2016-11-25 02:49 PM	5.71	0.393	#NUM!	IFNG,CASP3,TNFRSF10B,PARP2,PARP4,IFNB1,APAF1,TNFSF10,TNFRSF10D,IRF1,PARP1,FADD,CASP9,RARA,RARB,DAP3,BID,TNFRSF10C,CFLAR,RXRA,CASP8,RXRB,CRABP2,TNFRSF10A
Retinoic acid Mediated Apoptosis Signaling	DrSong_EGCG target list - 2016-11-25 02:54 PM	0.977	0.0156	#NUM!	FADD
Estrogen Biosynthesis	DrSong_breast cancer -gene list - 2016-11-25 02:49 PM	5.61	0.462	#NUM!	CYP1A1,AKR1C3,HSD17B7,CYP2C9,CYP1B1,CYP2C19,HSD17B8,POR,CYP1A2,CYP3A4,CYP19A1,CYP2D6,CYP2E1,CYP2B6,HSD17B2,HSD17B1,HSD17B14,CYP2C8
DNA Double-Strand Break Repair by Homologous Recombination	DrSong_breast cancer -gene list - 2016-11-25 02:49 PM	5.61	0.714	#NUM!	RAD51,GEN1,RAD52,ABL1,BRCA2,MRE11A,BRCA1,RAD50,ATM,NBN
α-Adrenergic Signaling	DrSong_breast cancer -gene list - 2016-11-25 02:49 PM	5.54	0.345	#NUM!	PRKACB,RAF1,MAPK1,RACK1,HRAS,KRAS,PRKAG1,PRKCZ,GNB1,GNB3,MAPK3,PRKCE,MAP2K1,PRKD3,PRKD1,PRKCA,CALML5,GNAS,PRKCQ,RRAS,PLCG1,ITPR1,PRKCI,ADRA2A,PRKCD,PLCG2,PRKACA,PRKAG2,PRKCH,PRKCB
Role of Hypercytokinemia/hyperchemokinemia in the Pathogenesis of Influenza	DrSong_breast cancer -gene list - 2016-11-25 02:49 PM	5.53	0.442	#NUM!	IFNG,CXCL8,CCR5,IL1A,IL12A,IL15,IFNB1,IL6,CCL5,CCL3,IL17A,CXCL10,IL18,CCL4,CCL2,IL12B,IL1RN,IL1B,TNF
nNOS Signaling in Neurons	DrSong_breast cancer -gene list - 2016-11-25 02:49 PM	5.48	0.426	#NUM!	NOS1AP,GRIN1,GRIN2B,CALML5,PRKCQ,PRKCZ,PFKM,CAPNS1,PRKCI,CAPN1,PRKCD,PRKCE,CAPN9,CAPN2,PRKCH,PRKD3,PPP3CA,PRKD1,PRKCB,PRKCA
Cardiomyocyte Differentiation via BMP Receptors	DrSong_breast cancer -gene list - 2016-11-25 02:49 PM	5.43	0.6	#NUM!	NPPB,BMP4,BMPR1A,BMP2,MAP3K7,BMPR2,SMAD4,BMP7,BMPR1B,BMP10,GATA4,ATF2
Dopamine-DARPP32 Feedback in cAMP Signaling	DrSong_breast cancer -gene list - 2016-11-25 02:49 PM	5.38	0.284	#NUM!	PRKACB,PLCB2,PPP2CA,PPP2R2A,PDIA3,CSNK1A1,PRKCZ,PRKAG1,EP300,PLCD1,CSNK1E,CDK5,CREB1,ATF4,PRKCE,PRKD3,PRKD1,PPP3CA,PRKCA,GRIN1,PPP1R14C,GRIN2B,CALML5,PRKCQ,GNAS,ATF1,PPP1R1B,CREB3,CSNK1D,PLCG1,KCNJ3,PAWR,ITPR1,ATF2,PRKCI,PRKG1,PTPA,PLCG2,PRKCD,PPP2R2B,PRKACA,PRKAG2,PRKCH,KCNJ6,CAMKK2,PRKCB
Role of Wnt/GSK-3β Signaling in the Pathogenesis of Influenza	DrSong_breast cancer -gene list - 2016-11-25 02:49 PM	5.33	0.355	#NUM!	SIAH1,TCF4,WNT10B,AXIN1,IFNB1,CSNK1A1,WNT2,CSNK1E,NCOA2,GSK3B,CTNNB1,WNT5B,IFNG,WNT9A,DVL1,CSNK1D,APC,NCOA3,DVL2,WNT3A,NCOA1,LEF1,TCF7L2,WNT11,WNT1,WNT5A,FZD7
D-myo-inositol-5-phosphate Metabolism	DrSong_breast cancer -gene list - 2016-11-25 02:49 PM	5.27	0.289	#NUM!	SOCS3,PLCB2,PTPN2,PTPN23,PTPN13,PIP4K2B,ACP1,ACP5,PTPN12,DUSP2,PTEN,CDC25B,PLCD1,SET,DUSP5,PTPRJ,PTPRO,PDCD1,PPP1R13B,PTPN1,PPM1F,RASA1,ALPL,PPP3CA,CDC25A,PPFIA1,PTPN7,CDC25C,PTPN6,PPP1R1B,PLCG1,FIG4,PAWR,PTPRM,TNS3,PTPN11,DUSP1,PTPA,PLCG2,PIP4K2A,PTPN22,SIRPA,NUDT1
RhoA Signaling	DrSong_breast cancer -gene list - 2016-11-25 02:49 PM	5.16	0.303	#NUM!	PFN1,SEPT9,PTK2B,PIP4K2B,ARHGEF1,MYLK,LIMK2,LIMK1,PTK2,ROCK2,IGF1,LPAR2,EZR,IGF1R,PFN2,GNA13,SEMA3F,DLC1,CFL1,NRP2,ANLN,ACTB,EPHA1,GNA12,WASF1,TTN,SEPT1,PLD1,ROCK1,MYL9,PIP5K1A,LPAR1,ABL2,PIP5K1C,RHOA,PIP4K2A,MSN
Gαs Signaling	DrSong_breast cancer -gene list - 2016-11-25 02:49 PM	5.09	0.312	#NUM!	PRKACB,HCAR3,MAPK1,RACK1,LHCGR,CHRM1,PRKAG1,EP300,GNB1,BRAF,GNB3,MAPK3,FSHR,CREB1,ATF4,ADORA2B,MAP2K1,PTGER4,ADRB2,SRC,HRH2,GNAS,CREB3,CRHR1,MC4R,ATF2,GPER1,VIPR1,PTH1R,PRKACA,PRKAG2,PTGER2,ELK1,ADORA2A
Airway Pathology in Chronic Obstructive Pulmonary Disease	DrSong_breast cancer -gene list - 2016-11-25 02:49 PM	5.01	0.875	#NUM!	CXCL8,CXCL3,MMP8,MMP2,TNF,MMP9,MMP1
Airway Pathology in Chronic Obstructive Pulmonary Disease	DrSong_EGCG target list - 2016-11-25 02:54 PM	1.86	0.125	#NUM!	MMP2
Superoxide Radicals Degradation	DrSong_breast cancer -gene list - 2016-11-25 02:49 PM	5.01	0.875	#NUM!	SOD2,CAT,NQO1,CYGB,SOD1,GPX7,SOD3
Melatonin Degradation I	DrSong_breast cancer -gene list - 2016-11-25 02:49 PM	4.99	0.371	#NUM!	CYP1A1,UGT1A6,UGT2B7,UGT2B17,CYP2C9,UGT1A4,UGT1A1,CYP1B1,SULT2A1,CYP2C19,UGT2B15,SULT1A2,POR,CYP1A2,SULT1E1,CYP3A4,CYP19A1,CYP2E1,CYP2D6,SULT1A1,CYP2B6,UGT1A7 (includes others),CYP2C8
Superpathway of Melatonin Degradation	DrSong_breast cancer -gene list - 2016-11-25 02:49 PM	4.88	0.358	#NUM!	CYP1A1,UGT1A6,UGT2B7,UGT2B17,CYP2C9,UGT1A4,UGT1A1,CYP1B1,SULT2A1,CYP2C19,UGT2B15,SULT1A2,POR,CYP1A2,MPO,SULT1E1,CYP3A4,CYP19A1,CYP2E1,CYP2D6,SULT1A1,CYP2B6,UGT1A7 (includes others),CYP2C8
Role of RIG1-like Receptors in Antiviral Innate Immunity	DrSong_breast cancer -gene list - 2016-11-25 02:49 PM	4.87	0.419	#NUM!	RELA,IFNB1,TBK1,IKBKE,NFKB2,NFKB1,EP300,FADD,TANK,TRAF6,IKBKB,IKBKG,IRF7,TRAF2,RIPK1,CASP8,TRIM25,CASP10
Role of RIG1-like Receptors in Antiviral Innate Immunity	DrSong_EGCG target list - 2016-11-25 02:54 PM	2.6	0.0465	#NUM!	FADD,NFKB1
Parkinson's Signaling	DrSong_breast cancer -gene list - 2016-11-25 02:49 PM	4.83	0.625	#NUM!	UCHL1,MAPK14,CASP9,CASP3,MAPK1,PARK7,MAPK8,PARK2,MAPK12,MAPK11
Transcriptional Regulatory Network in Embryonic Stem Cells	DrSong_breast cancer -gene list - 2016-11-25 02:49 PM	4.74	0.425	#NUM!	GBX2,REST,CDX2,L1CAM,STAT3,FOXC1,SOX2,SET,TRIM24,NANOG,MEIS1,PAX6,GATA6,SKIL,GATA4,POU5F1,ZFHX3
3-phosphoinositide Degradation	DrSong_breast cancer -gene list - 2016-11-25 02:49 PM	4.59	0.277	#NUM!	SOCS3,PTPN2,PTPN23,PTPN13,ACP1,INPPL1,ACP5,PTPN12,DUSP2,PTEN,CDC25B,SET,DUSP5,PTPRJ,PTPRO,PDCD1,PPP1R13B,PTPN1,PPM1F,RASA1,ALPL,PPP3CA,CDC25A,PPFIA1,PTPN7,CDC25C,PTPN6,PPP1R1B,FIG4,PAWR,PTPRM,SYNJ2,TNS3,INPP4B,PTPN11,INPP5J,DUSP1,PTPA,PTPN22,SIRPA,NUDT1
Pathogenesis of Multiple Sclerosis	DrSong_breast cancer -gene list - 2016-11-25 02:49 PM	4.41	0.778	#NUM!	CXCL10,CCR5,CCL4,CXCR3,CCL5,CCL3,CXCL9
D-myo-inositol (1,4,5,6)-Tetrakisphosphate Biosynthesis	DrSong_breast cancer -gene list - 2016-11-25 02:49 PM	4.4	0.282	#NUM!	SOCS3,PTPN2,PTPN23,PTPN13,ACP1,ACP5,PTPN12,DUSP2,PTEN,CDC25B,SET,DUSP5,PTPRJ,PTPRO,PDCD1,PPP1R13B,PTPN1,PPM1F,RASA1,ALPL,PPP3CA,CDC25A,PPFIA1,PTPN6,CDC25C,PTPN7,PPP1R1B,PAWR,FIG4,PTPRM,TNS3,PTPN11,DUSP1,PTPA,PTPN22,SIRPA,NUDT1
D-myo-inositol (3,4,5,6)-tetrakisphosphate Biosynthesis	DrSong_breast cancer -gene list - 2016-11-25 02:49 PM	4.4	0.282	#NUM!	SOCS3,PTPN2,PTPN23,PTPN13,ACP1,ACP5,PTPN12,DUSP2,PTEN,CDC25B,SET,DUSP5,PTPRJ,PTPRO,PDCD1,PPP1R13B,PTPN1,PPM1F,RASA1,ALPL,PPP3CA,CDC25A,PPFIA1,PTPN6,CDC25C,PTPN7,PPP1R1B,PAWR,FIG4,PTPRM,TNS3,PTPN11,DUSP1,PTPA,PTPN22,SIRPA,NUDT1
EIF2 Signaling	DrSong_breast cancer -gene list - 2016-11-25 02:49 PM	4.19	0.253	#NUM!	RAF1,PIK3CA,MAPK1,PIK3R1,RPL39,HRAS,PDPK1,KRAS,EIF4G1,EIF2S1,RPL7A,EIF4E,FGFR3,SHC1,AKT1,KL,EIF3D,PIK3C3,MAPK3,FGFR4,PIK3CG,INS,RPL19,AKT3,IRS2,PIK3R2,GSK3B,AGO1,MAP2K1,ATM,PIK3C2B,AKT2,EIF3H,GRB2,RRAS,FGFR1,AGO2,FGFR2,EIF3E,TLR9,EIF2S2,PIK3R3,RPS6,GAB1,PTPN11,IRS1,PIK3CB,INSR,EIF2AK3
EIF2 Signaling	DrSong_EGCG target list - 2016-11-25 02:54 PM	0.536	0.00508	#NUM!	PABPC1
Bupropion Degradation	DrSong_breast cancer -gene list - 2016-11-25 02:49 PM	4.13	0.48	#NUM!	POR,CYP1A1,CYP1A2,CYP3A4,CYP2E1,CYP19A1,CYP2D6,CYP2C9,CYP2B6,CYP1B1,CYP2C8,CYP2C19
Mechanisms of Viral Exit from Host Cells	DrSong_breast cancer -gene list - 2016-11-25 02:49 PM	3.95	0.39	#NUM!	PRKCQ,ACTB,SH3GLB1,SH3GL2,TSG101,LMNB1,PRKCZ,PRKCI,PRKCD,XPO1,PRKCE,PRKCH,PRKD3,PRKD1,PRKCB,PRKCA
Acetone Degradation I (to Methylglyoxal)	DrSong_breast cancer -gene list - 2016-11-25 02:49 PM	3.92	0.462	#NUM!	POR,CYP1A1,CYP1A2,CYP3A4,CYP2E1,CYP19A1,CYP2D6,CYP2C9,CYP2B6,CYP1B1,CYP2C8,CYP2C19
Extrinsic Prothrombin Activation Pathway	DrSong_breast cancer -gene list - 2016-11-25 02:49 PM	3.89	0.562	#NUM!	F10,F5,PROC,F7,TFPI,FGA,F3,FGG,F2
Mismatch Repair in Eukaryotes	DrSong_breast cancer -gene list - 2016-11-25 02:49 PM	3.89	0.562	#NUM!	PCNA,MSH2,MSH3,MSH6,FEN1,RFC1,MLH1,EXO1,RFC3
Nicotine Degradation III	DrSong_breast cancer -gene list - 2016-11-25 02:49 PM	3.87	0.352	#NUM!	CYP1A1,UGT2B7,UGT2B17,UGT1A6,CYP2C9,UGT1A4,UGT1A1,CYP1B1,CYP2C19,UGT2B15,POR,CYP1A2,CYP3A4,CYP19A1,CYP2E1,CYP2D6,CYP2B6,UGT1A7 (includes others),CYP2C8
Sonic Hedgehog Signaling	DrSong_breast cancer -gene list - 2016-11-25 02:49 PM	3.86	0.433	#NUM!	PRKACB,SHH,ARRB2,GLI2,GRK2,PTCH1,PRKACA,PRKAG2,GSK3B,GLI1,PRKAG1,CDK1,CCNB1
Sonic Hedgehog Signaling	DrSong_EGCG target list - 2016-11-25 02:54 PM	1.28	0.0323	#NUM!	DYRK1A
Remodeling of Epithelial Adherens Junctions	DrSong_breast cancer -gene list - 2016-11-25 02:49 PM	3.77	0.324	#NUM!	TUBA1B,TUBB1,SRC,NME1,TUBB3,ACTB,TUBA4A,CTNNA1,IQGAP1,TUBB,CLIP1,APC,MET,ARF6,CTNNA2,CDH1,RAB5A,HGF,ACTN4,DNM1L,CTNNB1,CTNND1
Remodeling of Epithelial Adherens Junctions	DrSong_EGCG target list - 2016-11-25 02:54 PM	0.952	0.0147	#NUM!	MET
Gαi Signaling	DrSong_breast cancer -gene list - 2016-11-25 02:49 PM	3.75	0.275	#NUM!	PRKACB,RAF1,MAPK1,RACK1,HRAS,ADORA3,KRAS,HRH3,PRKAG1,GNB1,SHC1,GNB3,CXCR2,CNR2,MAPK3,CAV1,SRC,GNAS,OPRM1,RRAS,GRB2,RGS4,STAT3,GRM7,S1PR3,ADRA2A,LPAR1,S1PR1,PRKACA,PRKAG2,P2RY12,AGTR1,AGTR2
Gαi Signaling	DrSong_EGCG target list - 2016-11-25 02:54 PM	1.71	0.0163	#NUM!	RGS7,RGS4
autophagy	DrSong_breast cancer -gene list - 2016-11-25 02:49 PM	3.67	0.333	#NUM!	ATG12,CTSK,ULK1,ATG10,BECN1,BCL2,CTSD,LAMP2,MTOR,CTSL,CTSH,CTSS,PIK3C3,CTSB,RB1CC1,ATG4A,MAP1LC3B,MAP1LC3A,SQSTM1,ACE
autophagy	DrSong_EGCG target list - 2016-11-25 02:54 PM	0.977	0.0156	#NUM!	BCL2
Netrin Signaling	DrSong_breast cancer -gene list - 2016-11-25 02:49 PM	3.66	0.385	#NUM!	PRKACB,RAC2,RAC1,NFATC4,RAC3,NTN1,PRKAG1,NFATC1,ENAH,NFAT5,PRKG1,PRKACA,PRKAG2,NFATC2,PPP3CA
Calcium Signaling	DrSong_breast cancer -gene list - 2016-11-25 02:49 PM	3.61	0.247	#NUM!	PRKACB,CAMK1D,MAPK1,ATP2B1,TNNT3,TPM1,PRKAG1,NFATC1,EP300,HDAC6,NFAT5,MAPK3,CREB1,ATF4,TPM4,PPP3CA,CAMK2B,GRIN1,GRIN2B,CALML5,HDAC4,LETM1,TP63,HDAC2,HDAC8,CREB3,HDAC1,CHRNA9,TNNI3,MCU,NFATC4,ITPR1,PNCK,ATP2B2,ATF2,MYL9,HDAC3,HTR3A,PRKACA,PRKAG2,RCAN3,NFATC2,ATP2B4,CAMKK2
Intrinsic Prothrombin Activation Pathway	DrSong_breast cancer -gene list - 2016-11-25 02:49 PM	3.37	0.414	#NUM!	COL1A2,COL1A1,F10,KLK3,F8,F5,PROC,COL18A1,FGA,FGG,F2,COL3A1
Glutathione-mediated Detoxification	DrSong_breast cancer -gene list - 2016-11-25 02:49 PM	3.37	0.414	#NUM!	GSTZ1,GSTM1,GSTA2,GSTM2,GSTM3,GGH,GSTA1,GSTO2,ANPEP,GSTP1,GSTO1,GSTT1
MIF-mediated Glucocorticoid Regulation	DrSong_breast cancer -gene list - 2016-11-25 02:49 PM	3.36	0.394	#NUM!	TLR4,PLA2G6,RELA,MIF,MAPK1,PLA2G10,MAPK3,CD14,CD74,PTGS2,NFKB2,NFKB1,NR3C1
MIF-mediated Glucocorticoid Regulation	DrSong_EGCG target list - 2016-11-25 02:54 PM	1.23	0.0286	#NUM!	NFKB1
Telomere Extension by Telomerase	DrSong_breast cancer -gene list - 2016-11-25 02:49 PM	3.3	0.533	#NUM!	HNRNPA1,XRCC6,PINX1,MRE11A,POT1,XRCC5,RAD50,NBN
phagosome maturation	DrSong_breast cancer -gene list - 2016-11-25 02:49 PM	3.16	0.25	#NUM!	B2M,ATP6V0A4,ATP6V0C,TUBA1B,PRDX1,ATP6V1C1,PRDX5,HLA-A,TCIRG1,HLA-B,TUBB,PRDX6,CTSD,RAB5A,DYNLL1,HLA-DRB1,CTSH,CTSS,PIK3C3,CYBB,ATP6V1G3,TPO,RILP,ACE,TUBB1,TUBB3,CTSK,TUBA4A,TSG101,ATP6V0A1,LAMP2,MPO,CTSL,ZBTB12,CTSB,PRDX2
OX40 Signaling Pathway	DrSong_breast cancer -gene list - 2016-11-25 02:49 PM	3.14	0.281	#NUM!	MAP2K4,B2M,RELA,TNFRSF4,TRD,HLA-A,CD4,HLA-B,MAPK8,HLA-DQA1,MAPK9,NFKB2,TRG,HLA-DQB1,MAPK12,NFKB1,BCL2,HLA-G,CD3G,BCL2L1,TRAF2,JUN,HLA-DRB1,IL2,HLA-E
OX40 Signaling Pathway	DrSong_EGCG target list - 2016-11-25 02:54 PM	3.3	0.0337	#NUM!	JUN,NFKB1,BCL2
Role of IL-17A in Psoriasis	DrSong_breast cancer -gene list - 2016-11-25 02:49 PM	2.97	0.538	#NUM!	S100A7,CXCL8,CXCL3,S100A9,S100A8,CXCL1,IL17A
Embryonic Stem Cell Differentiation into Cardiac Lineages	DrSong_breast cancer -gene list - 2016-11-25 02:49 PM	2.92	0.6	#NUM!	SOX2,HOXB5,NANOG,T,GATA4,POU5F1
G Protein Signaling Mediated by Tubby	DrSong_breast cancer -gene list - 2016-11-25 02:49 PM	2.92	0.375	#NUM!	GNB1,PLCB2,LCK,GNAS,GNB3,PLCG2,RACK1,INS,ABL1,PLCG1,JAK2,INSR
Nicotine Degradation II	DrSong_breast cancer -gene list - 2016-11-25 02:49 PM	2.92	0.302	#NUM!	CYP1A1,UGT2B7,UGT2B17,UGT1A6,CYP2C9,UGT1A4,UGT1A1,CYP1B1,CYP2C19,UGT2B15,POR,CYP1A2,CYP3A4,CYP19A1,CYP2E1,CYP2D6,CYP2B6,UGT1A7 (includes others),CYP2C8
Mitochondrial Dysfunction	DrSong_breast cancer -gene list - 2016-11-25 02:49 PM	2.84	0.234	#NUM!	MAP2K4,SDHB,FURIN,PRDX5,XDH,NCSTN,PSEN2,CYB5R3,BCL2,PDHA1,NDUFB9,CASP9,SOD2,PARK7,UQCRFS1,PARK2,GPX4,CASP8,AIFM1,MT-ATP6,UCP2,CASP3,MAPK8,MAPK9,LRRK2,COX7A2L,SDHC,MAPK12,GPX7,NDUFA13,APP,PRDX3,COX11,CAT,CYC1,SDHD,BACE2,CYB5A,MT-ND3,NDUFS3
Mitochondrial Dysfunction	DrSong_EGCG target list - 2016-11-25 02:54 PM	1.37	0.0106	#NUM!	BACE1,BCL2
Citrulline-Nitric Oxide Cycle	DrSong_breast cancer -gene list - 2016-11-25 02:49 PM	2.7	0.8	#NUM!	ASS1,NOS3,NOS2,ASL
GPCR-Mediated Nutrient Sensing in Enteroendocrine Cells	DrSong_breast cancer -gene list - 2016-11-25 02:49 PM	2.7	0.271	#NUM!	PRKACB,PLCB2,PRKCQ,GNAS,PDIA3,PLCG1,ITPR1,PRKAG1,PRKCZ,FFAR1,PLCD1,CASR,PRKCI,PLCG2,PRKCD,PRKACA,PRKAG2,PRKCE,PRKCH,PRKD3,PRKD1,PRKCA,PRKCB
Notch Signaling	DrSong_breast cancer -gene list - 2016-11-25 02:49 PM	2.7	0.342	#NUM!	FURIN,ADAM17,NOTCH3,NUMB,NCSTN,PSEN2,HES1,NOTCH4,NOTCH2,LFNG,JAG1,NOTCH1,DLL4
Polyamine Regulation in Colon Cancer	DrSong_breast cancer -gene list - 2016-11-25 02:49 PM	2.61	0.409	#NUM!	PPARG,MYC,TCF4,SAT2,KRAS,CTNNB1,PSME3,ODC1,APC
Glutathione Redox Reactions I	DrSong_breast cancer -gene list - 2016-11-25 02:49 PM	2.61	0.409	#NUM!	GSTZ1,GSTM2,GPX1,GSTA1,GPX4,GPX7,GSTP1,PRDX6,GSTT1
Salvage Pathways of Pyrimidine Deoxyribonucleotides	DrSong_breast cancer -gene list - 2016-11-25 02:49 PM	2.6	0.625	#NUM!	APOBEC3B,CDA,APOBEC3G,APOBEC3A,TK1
Allograft Rejection Signaling	DrSong_breast cancer -gene list - 2016-11-25 02:49 PM	2.41	0.262	#NUM!	B2M,IFNG,CD40LG,TRD,GZMB,IL10,HLA-A,HLA-B,HLA-DQA1,TRG,HLA-DQB1,FAS,HLA-G,CD28,HLA-DRB1,CD80,CD40,IL2,TNF,HLA-E,FASLG,IL4
Antigen Presentation Pathway	DrSong_breast cancer -gene list - 2016-11-25 02:49 PM	2.31	0.324	#NUM!	HLA-G,B2M,IFNG,HLA-DRB1,HLA-A,PDIA3,HLA-B,HLA-DQA1,CIITA,CD74,TAP2,HLA-E
Folate Transformations I	DrSong_breast cancer -gene list - 2016-11-25 02:49 PM	2.3	0.556	#NUM!	MTHFR,MTHFD2,SHMT1,MTR,MTHFD1
Cell Cycle Control of Chromosomal Replication	DrSong_breast cancer -gene list - 2016-11-25 02:49 PM	2.21	0.316	#NUM!	MCM5,PCNA,CDK5,CDT1,CDK7,POLE,CDK6,CDK4,TOP2A,CHEK2,DBF4,CDK2
Eicosanoid Signaling	DrSong_breast cancer -gene list - 2016-11-25 02:49 PM	2.19	0.269	#NUM!	PTGFR,ALOX15,AKR1C3,PLA2G10,PLA2R1,ALOX5AP,ALOX12,GGT1,PLA2G7,PTGES,PLA2G6,ALOX15B,LTB4R2,PTGER2,PTGS2,ALOX5,PTGER4,PAFAH1B3
Glycolysis I	DrSong_breast cancer -gene list - 2016-11-25 02:49 PM	2.18	0.36	#NUM!	PGK1,ENO1,GPI,PKLR,PKM,FBP1,GAPDH,PFKP,PFKM
Maturity Onset Diabetes of Young (MODY) Signaling	DrSong_breast cancer -gene list - 2016-11-25 02:49 PM	2.15	0.381	#NUM!	NEUROD1,FABP2,PKLR,FOXA2,INS,GAPDH,FABP1,INSR
Thyroid Hormone Metabolism II (via Conjugation and/or Degradation)	DrSong_breast cancer -gene list - 2016-11-25 02:49 PM	2.01	0.3	#NUM!	SULT1E1,UGT2B7,UGT2B17,UGT1A6,DIO1,SULT1A1,UGT1A4,UGT1A1,UGT1A7 (includes others),SULT2A1,SULT1A2,UGT2B15
Airway Inflammation in Asthma	DrSong_breast cancer -gene list - 2016-11-25 02:49 PM	1.96	0.75	#NUM!	IL13,TNF,IL4
Vitamin-C Transport	DrSong_breast cancer -gene list - 2016-11-25 02:49 PM	1.83	0.4	#NUM!	SLC2A1,TXN,GSTO2,SLC2A3,TXNRD1,GSTO1
Primary Immunodeficiency Signaling	DrSong_breast cancer -gene list - 2016-11-25 02:49 PM	1.75	0.271	#NUM!	BTK,LCK,CD40LG,IL2RG,IKBKG,CD40,CD4,RAG2,ICOS,CIITA,IGHA1,JAK3,TAP2
Serotonin Degradation	DrSong_breast cancer -gene list - 2016-11-25 02:49 PM	1.74	0.243	#NUM!	UGT1A6,UGT2B7,UGT2B17,DHRS2,ADH1C,UGT1A4,UGT1A1,SULT2A1,UGT2B15,SULT1A2,ADH1A,ALDH2,ALDH1A1,SULT1E1,ALDH1A3,SULT1A1,ADH1B,UGT1A7 (includes others)
Cysteine Biosynthesis/Homocysteine Degradation	DrSong_breast cancer -gene list - 2016-11-25 02:49 PM	1.67	1	#NUM!	CBS/CBSL,CTH
B Cell Development	DrSong_breast cancer -gene list - 2016-11-25 02:49 PM	1.61	0.286	#NUM!	HLA-DRB1,CD80,CD40,HLA-A,RAG2,HLA-B,HLA-DQA1,DNTT,HLA-DQB1,IL7
dTMP De Novo Biosynthesis	DrSong_breast cancer -gene list - 2016-11-25 02:49 PM	1.61	0.6	#NUM!	TYMS,SHMT1,DHFR
Lipid Antigen Presentation by CD1	DrSong_breast cancer -gene list - 2016-11-25 02:49 PM	1.56	0.308	#NUM!	B2M,CD1D,ARF6,TRD,PDIA3,CD1A,PSAP,TRG
Choline Biosynthesis III	DrSong_breast cancer -gene list - 2016-11-25 02:49 PM	1.51	0.385	#NUM!	HMOX1,PLD2,GPLD1,CHPT1,PLD1
Phospholipases	DrSong_breast cancer -gene list - 2016-11-25 02:49 PM	1.51	0.242	#NUM!	PLD2,PLCB2,PDIA3,PLA2G10,PLA2R1,PLCG1,PLA2G7,PLD1,PLCD1,HMOX1,PLA2G6,PLCG2,GPLD1,LIPG,PAFAH1B3
D-myo-inositol (1,4,5)-Trisphosphate Biosynthesis	DrSong_breast cancer -gene list - 2016-11-25 02:49 PM	1.46	0.296	#NUM!	PLCD1,PIP5K1A,PLCB2,PIP5K1C,PLCG2,PIP4K2B,PLCG1,PIP4K2A
Complement System	DrSong_breast cancer -gene list - 2016-11-25 02:49 PM	1.45	0.27	#NUM!	SERPING1,CD55,CD59,MBL2,C3,CFI,C1QA,C1QBP,CD46,C5
Androgen Biosynthesis	DrSong_breast cancer -gene list - 2016-11-25 02:49 PM	1.37	0.357	#NUM!	SRD5A2,CYP17A1,AKR1C3,SRD5A1,HSD17B14
Superpathway of Citrulline Metabolism	DrSong_breast cancer -gene list - 2016-11-25 02:49 PM	1.37	0.357	#NUM!	GLS,ASS1,NOS3,NOS2,ASL
Arginine Biosynthesis IV	DrSong_breast cancer -gene list - 2016-11-25 02:49 PM	1.36	0.5	#NUM!	ASS1,GLUD1,ASL
GPCR-Mediated Integration of Enteroendocrine Signaling Exemplified by an L Cell	DrSong_breast cancer -gene list - 2016-11-25 02:49 PM	1.27	0.222	#NUM!	PRKACB,PLCB2,GNAS,GRPR,PDIA3,PLCG1,ITPR1,VIP,PRKAG1,PLCD1,VIPR1,PLCG2,PRKACA,PRKAG2,ADRB2,CALCA
Methylglyoxal Degradation III	DrSong_breast cancer -gene list - 2016-11-25 02:49 PM	1.25	0.333	#NUM!	AKR1C1/AKR1C2,AKR1C3,CYP2E1,AKR1B1,AKR1B10
1,25-dihydroxyvitamin D3 Biosynthesis	DrSong_breast cancer -gene list - 2016-11-25 02:49 PM	1.24	0.667	#NUM!	POR,CYP27B1
Methionine Salvage II (Mammalian)	DrSong_breast cancer -gene list - 2016-11-25 02:49 PM	1.24	0.667	#NUM!	BHMT,MTR
Thyroid Hormone Biosynthesis	DrSong_breast cancer -gene list - 2016-11-25 02:49 PM	1.24	0.667	#NUM!	CTSD,TPO
Superpathway of Methionine Degradation	DrSong_breast cancer -gene list - 2016-11-25 02:49 PM	1.14	0.258	#NUM!	CBS/CBSL,BHMT,MGMT,PRMT5,CTH,MTR,CDO1,PRMT1
Superpathway of Methionine Degradation	DrSong_EGCG target list - 2016-11-25 02:54 PM	0.971	0.0154	#NUM!	DLD
Uracil Degradation II (Reductive)	DrSong_breast cancer -gene list - 2016-11-25 02:49 PM	0.981	0.5	#NUM!	DPYSL2,DPYD
Ascorbate Recycling (Cytosolic)	DrSong_breast cancer -gene list - 2016-11-25 02:49 PM	0.981	0.5	#NUM!	GSTO2,GSTO1
Thymine Degradation	DrSong_breast cancer -gene list - 2016-11-25 02:49 PM	0.981	0.5	#NUM!	DPYSL2,DPYD
Cholesterol Biosynthesis I	DrSong_breast cancer -gene list - 2016-11-25 02:49 PM	0.961	0.308	#NUM!	SQLE,HSD17B7,LSS,LBR
Cholesterol Biosynthesis I	DrSong_EGCG target list - 2016-11-25 02:54 PM	1.18	0.0256	#NUM!	SQLE
Cholesterol Biosynthesis II (via 24,25-dihydrolanosterol)	DrSong_breast cancer -gene list - 2016-11-25 02:49 PM	0.961	0.308	#NUM!	SQLE,HSD17B7,LSS,LBR
Cholesterol Biosynthesis II (via 24,25-dihydrolanosterol)	DrSong_EGCG target list - 2016-11-25 02:54 PM	1.18	0.0256	#NUM!	SQLE
Cholesterol Biosynthesis III (via Desmosterol)	DrSong_breast cancer -gene list - 2016-11-25 02:49 PM	0.961	0.308	#NUM!	SQLE,HSD17B7,LSS,LBR
Cholesterol Biosynthesis III (via Desmosterol)	DrSong_EGCG target list - 2016-11-25 02:54 PM	1.18	0.0256	#NUM!	SQLE
Cysteine Biosynthesis III (mammalia)	DrSong_breast cancer -gene list - 2016-11-25 02:49 PM	0.957	0.278	#NUM!	CBS/CBSL,MGMT,PRMT5,CTH,PRMT1
Retinoate Biosynthesis I	DrSong_breast cancer -gene list - 2016-11-25 02:49 PM	0.948	0.235	#NUM!	ADH1A,ALDH1A1,AKR1C3,ALDH1A3,BMP2,ADH1C,RBP1,AKR1B10
Dopamine Degradation	DrSong_breast cancer -gene list - 2016-11-25 02:49 PM	0.892	0.229	#NUM!	ALDH2,ALDH1A1,SULT1E1,ALDH1A3,COMT,SULT1A1,SULT2A1,SULT1A2
Nucleotide Excision Repair Pathway	DrSong_breast cancer -gene list - 2016-11-25 02:49 PM	0.892	0.229	#NUM!	ERCC4,ERCC1,CDK7,XPC,ERCC5,ERCC2,RAD23B,XPA
Prostanoid Biosynthesis	DrSong_breast cancer -gene list - 2016-11-25 02:49 PM	0.878	0.333	#NUM!	PTGES,PTGS2,PTGES3
Melatonin Degradation III	DrSong_breast cancer -gene list - 2016-11-25 02:49 PM	0.835	1	#NUM!	MPO
Thiamin Salvage III	DrSong_breast cancer -gene list - 2016-11-25 02:49 PM	0.835	1	#NUM!	TPK1
Glutamate Removal from Folates	DrSong_breast cancer -gene list - 2016-11-25 02:49 PM	0.835	1	#NUM!	GGH
Histamine Biosynthesis	DrSong_breast cancer -gene list - 2016-11-25 02:49 PM	0.835	1	#NUM!	HDC
L-cysteine Degradation II	DrSong_breast cancer -gene list - 2016-11-25 02:49 PM	0.835	1	#NUM!	CTH
Lanosterol Biosynthesis	DrSong_breast cancer -gene list - 2016-11-25 02:49 PM	0.835	1	#NUM!	LSS
Gluconeogenesis I	DrSong_breast cancer -gene list - 2016-11-25 02:49 PM	0.832	0.24	#NUM!	PGK1,ENO1,GPI,ME3,FBP1,GAPDH
Ethanol Degradation IV	DrSong_breast cancer -gene list - 2016-11-25 02:49 PM	0.832	0.24	#NUM!	ALDH2,ALDH1A1,ALDH1A3,CAT,CYGB,GPX7
Granzyme A Signaling	DrSong_breast cancer -gene list - 2016-11-25 02:49 PM	0.805	0.25	#NUM!	HIST1H1A,SET,NME1,APEX1,EP300
Trehalose Degradation II (Trehalase)	DrSong_breast cancer -gene list - 2016-11-25 02:49 PM	0.803	0.4	#NUM!	HK1,HK2
Tetrahydrofolate Salvage from 5,10-methenyltetrahydrofolate	DrSong_breast cancer -gene list - 2016-11-25 02:49 PM	0.803	0.4	#NUM!	MTHFD2,MTHFD1
Folate Polyglutamylation	DrSong_breast cancer -gene list - 2016-11-25 02:49 PM	0.803	0.4	#NUM!	SHMT1,MTHFD1
Calcium Transport I	DrSong_breast cancer -gene list - 2016-11-25 02:49 PM	0.77	0.3	#NUM!	ATP2B1,ATP2B4,ATP2B2
Cardiac β-adrenergic Signaling	DrSong_breast cancer -gene list - 2016-11-25 02:49 PM	0.754	0.178	#NUM!	PRKACB,AKAP12,PPP1R14C,GNAS,GRK2,PPP2R2A,PPP2CA,PDE9A,AKAP9,RACK1,AKAP3,PRKAG1,GNB1,AKAP13,GNB3,AKAP4,PTPA,PKIB,PPP2R2B,PRKACA,PRKAG2,PDE5A,PDE4D,APEX1
UDP-N-acetyl-D-galactosamine Biosynthesis II	DrSong_breast cancer -gene list - 2016-11-25 02:49 PM	0.679	0.273	#NUM!	HK1,GPI,HK2
Urea Cycle	DrSong_breast cancer -gene list - 2016-11-25 02:49 PM	0.669	0.333	#NUM!	ASS1,ASL
Thioredoxin Pathway	DrSong_breast cancer -gene list - 2016-11-25 02:49 PM	0.669	0.333	#NUM!	TXN,TXNRD1
Zymosterol Biosynthesis	DrSong_breast cancer -gene list - 2016-11-25 02:49 PM	0.669	0.333	#NUM!	HSD17B7,LBR
Noradrenaline and Adrenaline Degradation	DrSong_breast cancer -gene list - 2016-11-25 02:49 PM	0.655	0.2	#NUM!	ALDH2,ADH1A,ALDH1A1,DHRS2,ALDH1A3,COMT,ADH1C,ADH1B
γ-linolenate Biosynthesis II (Animals)	DrSong_breast cancer -gene list - 2016-11-25 02:49 PM	0.64	0.235	#NUM!	FADS2,ACSL4,CYB5A,CYB5R3
Pyrimidine Deoxyribonucleotides De Novo Biosynthesis I	DrSong_breast cancer -gene list - 2016-11-25 02:49 PM	0.623	0.217	#NUM!	TYMS,NME1,RRM2,APOBEC3G,RRM1
Glutaryl-CoA Degradation	DrSong_breast cancer -gene list - 2016-11-25 02:49 PM	0.601	0.25	#NUM!	ACAT1,CA1,HSD17B8
Asparagine Degradation I	DrSong_breast cancer -gene list - 2016-11-25 02:49 PM	0.567	0.5	#NUM!	ASRGL1
Epoxysqualene Biosynthesis	DrSong_breast cancer -gene list - 2016-11-25 02:49 PM	0.567	0.5	#NUM!	SQLE
Epoxysqualene Biosynthesis	DrSong_EGCG target list - 2016-11-25 02:54 PM	1.81	0.111	#NUM!	SQLE
S-methyl-5'-thioadenosine Degradation II	DrSong_breast cancer -gene list - 2016-11-25 02:49 PM	0.567	0.5	#NUM!	MTAP
Choline Degradation I	DrSong_breast cancer -gene list - 2016-11-25 02:49 PM	0.567	0.5	#NUM!	CHDH
L-DOPA Degradation	DrSong_breast cancer -gene list - 2016-11-25 02:49 PM	0.567	0.5	#NUM!	COMT
Taurine Biosynthesis	DrSong_breast cancer -gene list - 2016-11-25 02:49 PM	0.567	0.5	#NUM!	CDO1
Palmitate Biosynthesis I (Animals)	DrSong_breast cancer -gene list - 2016-11-25 02:49 PM	0.567	0.5	#NUM!	FASN
Fatty Acid Biosynthesis Initiation II	DrSong_breast cancer -gene list - 2016-11-25 02:49 PM	0.567	0.5	#NUM!	FASN
Putrescine Biosynthesis III	DrSong_breast cancer -gene list - 2016-11-25 02:49 PM	0.567	0.5	#NUM!	ODC1
Glycine Biosynthesis I	DrSong_breast cancer -gene list - 2016-11-25 02:49 PM	0.567	0.5	#NUM!	SHMT1
Glutamine Degradation I	DrSong_breast cancer -gene list - 2016-11-25 02:49 PM	0.567	0.5	#NUM!	GLS
Glutamate Biosynthesis II	DrSong_breast cancer -gene list - 2016-11-25 02:49 PM	0.567	0.5	#NUM!	GLUD1
Glutamate Degradation X	DrSong_breast cancer -gene list - 2016-11-25 02:49 PM	0.567	0.5	#NUM!	GLUD1
Phosphatidylcholine Biosynthesis I	DrSong_breast cancer -gene list - 2016-11-25 02:49 PM	0.565	0.286	#NUM!	CHKA,CHPT1
Chondroitin Sulfate Biosynthesis (Late Stages)	DrSong_breast cancer -gene list - 2016-11-25 02:49 PM	0.55	0.184	#NUM!	GAL3ST2,SULT1E1,CHST9,SULT1A1,CHST11,NDST1,SULT2A1,SULT1A2,SULT2B1
Ethanol Degradation II	DrSong_breast cancer -gene list - 2016-11-25 02:49 PM	0.536	0.189	#NUM!	ALDH2,ADH1A,ALDH1A1,DHRS2,ALDH1A3,ADH1C,ADH1B
Oleate Biosynthesis II (Animals)	DrSong_breast cancer -gene list - 2016-11-25 02:49 PM	0.533	0.231	#NUM!	SCD,FADS2,CYB5A
NAD Phosphorylation and Dephosphorylation	DrSong_breast cancer -gene list - 2016-11-25 02:49 PM	0.533	0.231	#NUM!	ACP1,ACP5,ACPP
Bile Acid Biosynthesis, Neutral Pathway	DrSong_breast cancer -gene list - 2016-11-25 02:49 PM	0.533	0.231	#NUM!	AKR1C1/AKR1C2,AKR1C3,CYP3A4
Guanosine Nucleotides Degradation III	DrSong_breast cancer -gene list - 2016-11-25 02:49 PM	0.533	0.231	#NUM!	NT5E,XDH,ACPP
Histamine Degradation	DrSong_breast cancer -gene list - 2016-11-25 02:49 PM	0.526	0.211	#NUM!	ALDH2,HNMT,ALDH1A1,ALDH1A3
Glutamate Receptor Signaling	DrSong_breast cancer -gene list - 2016-11-25 02:49 PM	0.499	0.175	#NUM!	GRM7,GNB1,GRIN2B,GRIN1,CALML5,PICK1,GNB3,GRM1,GLS,SLC38A1
Histidine Degradation III	DrSong_breast cancer -gene list - 2016-11-25 02:49 PM	0.481	0.25	#NUM!	MTHFD2,MTHFD1
Dopamine Receptor Signaling	DrSong_breast cancer -gene list - 2016-11-25 02:49 PM	0.48	0.169	#NUM!	PRKACB,PPP1R14C,PPP1R1B,PRL,PPP2CA,PPP2R2A,PRKAG1,SLC6A3,PTPA,COMT,PPP2R2B,PRKACA,PRKAG2
D-myo-inositol (1,3,4)-trisphosphate Biosynthesis	DrSong_breast cancer -gene list - 2016-11-25 02:49 PM	0.477	0.2	#NUM!	SYNJ2,INPP5J,INPPL1,PTEN
Urate Biosynthesis/Inosine 5'-phosphate Degradation	DrSong_breast cancer -gene list - 2016-11-25 02:49 PM	0.474	0.214	#NUM!	NT5E,XDH,ACPP
Dermatan Sulfate Biosynthesis (Late Stages)	DrSong_breast cancer -gene list - 2016-11-25 02:49 PM	0.449	0.174	#NUM!	GAL3ST2,SULT1E1,SULT1A1,CHST11,NDST1,SULT2A1,SULT1A2,SULT2B1
Tryptophan Degradation III (Eukaryotic)	DrSong_breast cancer -gene list - 2016-11-25 02:49 PM	0.433	0.19	#NUM!	ACAT1,IDO1,CA1,HSD17B8
Diphthamide Biosynthesis	DrSong_breast cancer -gene list - 2016-11-25 02:49 PM	0.423	0.333	#NUM!	EEF2
NADH Repair	DrSong_breast cancer -gene list - 2016-11-25 02:49 PM	0.423	0.333	#NUM!	GAPDH
Methylglyoxal Degradation I	DrSong_breast cancer -gene list - 2016-11-25 02:49 PM	0.423	0.333	#NUM!	GLO1
Thyronamine and Iodothyronamine Metabolism	DrSong_breast cancer -gene list - 2016-11-25 02:49 PM	0.423	0.333	#NUM!	DIO1
Biotin-carboxyl Carrier Protein Assembly	DrSong_breast cancer -gene list - 2016-11-25 02:49 PM	0.423	0.333	#NUM!	ACACA
Thyroid Hormone Metabolism I (via Deiodination)	DrSong_breast cancer -gene list - 2016-11-25 02:49 PM	0.423	0.333	#NUM!	DIO1
Oxidized GTP and dGTP Detoxification	DrSong_breast cancer -gene list - 2016-11-25 02:49 PM	0.423	0.333	#NUM!	NUDT1
Pregnenolone Biosynthesis	DrSong_breast cancer -gene list - 2016-11-25 02:49 PM	0.412	0.222	#NUM!	CYP11A1,CYP2E1
GDP-glucose Biosynthesis	DrSong_breast cancer -gene list - 2016-11-25 02:49 PM	0.412	0.222	#NUM!	HK1,HK2
Superpathway of Cholesterol Biosynthesis	DrSong_breast cancer -gene list - 2016-11-25 02:49 PM	0.409	0.179	#NUM!	SQLE,ACAT1,HSD17B7,LSS,LBR
Superpathway of Cholesterol Biosynthesis	DrSong_EGCG target list - 2016-11-25 02:54 PM	0.871	0.012	#NUM!	SQLE
Fatty Acid α-oxidation	DrSong_breast cancer -gene list - 2016-11-25 02:49 PM	0.394	0.182	#NUM!	ALDH2,ALDH1A1,ALDH1A3,PTGS2
RAN Signaling	DrSong_breast cancer -gene list - 2016-11-25 02:49 PM	0.376	0.188	#NUM!	CSE1L,XPO1,KPNA2
Chondroitin Sulfate Degradation (Metazoa)	DrSong_breast cancer -gene list - 2016-11-25 02:49 PM	0.376	0.188	#NUM!	HYAL2,HYAL1,CD44
Ubiquinol-10 Biosynthesis (Eukaryotic)	DrSong_breast cancer -gene list - 2016-11-25 02:49 PM	0.376	0.188	#NUM!	CYP11A1,CYP2E1,ECHDC1
Methionine Degradation I (to Homocysteine)	DrSong_breast cancer -gene list - 2016-11-25 02:49 PM	0.376	0.188	#NUM!	MGMT,PRMT5,PRMT1
Cellular Effects of Sildenafil (Viagra)	DrSong_breast cancer -gene list - 2016-11-25 02:49 PM	0.359	0.154	#NUM!	PRKACB,CALML5,PLCB2,KCNN4,GNAS,PDIA3,ACTB,PLCG1,MYLK,ITPR1,NOS3,PRKAG1,PLCD1,MYL9,PRKG1,PLCG2,PRKACA,PRKAG2,PDE5A,PDE4D
Putrescine Degradation III	DrSong_breast cancer -gene list - 2016-11-25 02:49 PM	0.358	0.174	#NUM!	ALDH2,ALDH1A1,ALDH1A3,SAT2
Glucose and Glucose-1-phosphate Degradation	DrSong_breast cancer -gene list - 2016-11-25 02:49 PM	0.355	0.2	#NUM!	HK1,HK2
Glycine Betaine Degradation	DrSong_breast cancer -gene list - 2016-11-25 02:49 PM	0.355	0.2	#NUM!	BHMT,SHMT1
Dermatan Sulfate Degradation (Metazoa)	DrSong_breast cancer -gene list - 2016-11-25 02:49 PM	0.336	0.176	#NUM!	HYAL2,HYAL1,CD44
Adenosine Nucleotides Degradation II	DrSong_breast cancer -gene list - 2016-11-25 02:49 PM	0.336	0.176	#NUM!	NT5E,XDH,ACPP
Arsenate Detoxification I (Glutaredoxin)	DrSong_breast cancer -gene list - 2016-11-25 02:49 PM	0.329	0.25	#NUM!	GSTO1
Retinoate Biosynthesis II	DrSong_breast cancer -gene list - 2016-11-25 02:49 PM	0.329	0.25	#NUM!	RBP1
Heme Degradation	DrSong_breast cancer -gene list - 2016-11-25 02:49 PM	0.329	0.25	#NUM!	HMOX1
Spermine and Spermidine Degradation I	DrSong_breast cancer -gene list - 2016-11-25 02:49 PM	0.329	0.25	#NUM!	SAT2
Phenylethylamine Degradation I	DrSong_breast cancer -gene list - 2016-11-25 02:49 PM	0.329	0.25	#NUM!	ALDH2
Glutathione Redox Reactions II	DrSong_breast cancer -gene list - 2016-11-25 02:49 PM	0.329	0.25	#NUM!	PDIA3
Myo-inositol Biosynthesis	DrSong_breast cancer -gene list - 2016-11-25 02:49 PM	0.329	0.25	#NUM!	ISYNA1
L-cysteine Degradation I	DrSong_breast cancer -gene list - 2016-11-25 02:49 PM	0.329	0.25	#NUM!	CDO1
Chondroitin Sulfate Biosynthesis	DrSong_breast cancer -gene list - 2016-11-25 02:49 PM	0.32	0.155	#NUM!	GAL3ST2,SULT1E1,CHST9,SULT1A1,CHST11,NDST1,SULT2A1,SULT1A2,SULT2B1
D-myo-inositol (1,4,5)-trisphosphate Degradation	DrSong_breast cancer -gene list - 2016-11-25 02:49 PM	0.3	0.167	#NUM!	SYNJ2,INPP5J,INPPL1
Superpathway of D-myo-inositol (1,4,5)-trisphosphate Metabolism	DrSong_breast cancer -gene list - 2016-11-25 02:49 PM	0.295	0.16	#NUM!	SYNJ2,INPP5J,INPPL1,PTEN
NAD Salvage Pathway II	DrSong_breast cancer -gene list - 2016-11-25 02:49 PM	0.268	0.154	#NUM!	NT5E,ACP1,ACP5,ACPP
Histidine Degradation VI	DrSong_breast cancer -gene list - 2016-11-25 02:49 PM	0.267	0.167	#NUM!	CYP11A1,CYP2E1
Heparan Sulfate Biosynthesis (Late Stages)	DrSong_breast cancer -gene list - 2016-11-25 02:49 PM	0.265	0.147	#NUM!	GAL3ST2,SULT1E1,SULT1A1,CHST11,GLCE,NDST1,SULT2A1,PRDX6,SULT1A2,SULT2B1
Protein Citrullination	DrSong_breast cancer -gene list - 2016-11-25 02:49 PM	0.263	0.2	#NUM!	PADI4
Creatine-phosphate Biosynthesis	DrSong_breast cancer -gene list - 2016-11-25 02:49 PM	0.263	0.2	#NUM!	CKMT1A/CKMT1B
Eumelanin Biosynthesis	DrSong_breast cancer -gene list - 2016-11-25 02:49 PM	0.263	0.2	#NUM!	MIF
Tyrosine Degradation I	DrSong_breast cancer -gene list - 2016-11-25 02:49 PM	0.263	0.2	#NUM!	GSTZ1
1D-myo-inositol Hexakisphosphate Biosynthesis II (Mammalian)	DrSong_breast cancer -gene list - 2016-11-25 02:49 PM	0.24	0.15	#NUM!	SYNJ2,INPP5J,INPPL1
Purine Nucleotides Degradation II (Aerobic)	DrSong_breast cancer -gene list - 2016-11-25 02:49 PM	0.24	0.15	#NUM!	NT5E,XDH,ACPP
Proline Biosynthesis II (from Arginine)	DrSong_breast cancer -gene list - 2016-11-25 02:49 PM	0.213	0.167	#NUM!	PADI4
Pyruvate Fermentation to Lactate	DrSong_breast cancer -gene list - 2016-11-25 02:49 PM	0.213	0.167	#NUM!	LDHB
Pentose Phosphate Pathway (Non-oxidative Branch)	DrSong_breast cancer -gene list - 2016-11-25 02:49 PM	0.213	0.167	#NUM!	TKTL1
Glycine Cleavage Complex	DrSong_breast cancer -gene list - 2016-11-25 02:49 PM	0.213	0.167	#NUM!	T
Glycine Cleavage Complex	DrSong_EGCG target list - 2016-11-25 02:54 PM	1.65	0.0769	#NUM!	DLD
Ceramide Degradation	DrSong_breast cancer -gene list - 2016-11-25 02:49 PM	0.213	0.167	#NUM!	ASAH1
Rapoport-Luebering Glycolytic Shunt	DrSong_breast cancer -gene list - 2016-11-25 02:49 PM	0.213	0.167	#NUM!	TIGAR
NAD Biosynthesis III	DrSong_breast cancer -gene list - 2016-11-25 02:49 PM	0.213	0.167	#NUM!	NAMPT
GDP-mannose Biosynthesis	DrSong_breast cancer -gene list - 2016-11-25 02:49 PM	0.213	0.167	#NUM!	GPI
GDP-mannose Biosynthesis	DrSong_EGCG target list - 2016-11-25 02:54 PM	1.65	0.0769	#NUM!	MPI
Isoleucine Degradation I	DrSong_EGCG target list - 2016-11-25 02:54 PM	1.31	0.0345	#NUM!	DLD
2-ketoglutarate Dehydrogenase Complex	DrSong_EGCG target list - 2016-11-25 02:54 PM	1.81	0.111	#NUM!	DLD
Acetyl-CoA Biosynthesis I (Pyruvate Dehydrogenase Complex)	DrSong_EGCG target list - 2016-11-25 02:54 PM	1.69	0.0833	#NUM!	DLD
TCA Cycle II (Eukaryotic)	DrSong_EGCG target list - 2016-11-25 02:54 PM	1.16	0.0244	#NUM!	DLD
Colanic Acid Building Blocks Biosynthesis	DrSong_EGCG target list - 2016-11-25 02:54 PM	2.75	0.0556	#NUM!	GALK1,MPI
Branched-chain α-keto acid Dehydrogenase Complex	DrSong_EGCG target list - 2016-11-25 02:54 PM	1.81	0.111	#NUM!	DLD
Valine Degradation I	DrSong_EGCG target list - 2016-11-25 02:54 PM	1.23	0.0286	#NUM!	DLD
2-oxobutanoate Degradation I	DrSong_EGCG target list - 2016-11-25 02:54 PM	1.54	0.0588	#NUM!	DLD
Galactose Degradation I (Leloir Pathway)	DrSong_EGCG target list - 2016-11-25 02:54 PM	1.62	0.0714	#NUM!	GALK1
D-mannose Degradation	DrSong_EGCG target list - 2016-11-25 02:54 PM	2.28	0.333	#NUM!	MPI
